# Supplementary material for: Spleen-based proteogenomics reveals that Escherichia coli infection induces activation of phagosome maturation pathway in chicken
Source: Virulence. 2023 Jan 4;14(1):2150453. doi: 10.1080/21505594.2022.2150453 (PMC9817119; doi:10.1080/21505594.2022.2150453)
Supplement: Supplemental Material [file KVIR_A_2150453_SM7109.zip]

Archive with 3 entries (2 files):
- supplementary/
- supplementary/Supplement figures-Proof.pptx
- supplementary/Supplement tables-R1-22.10.25.xlsx
