# Supplementary material for: Spleen-based proteogenomics reveals that Escherichia coli infection induces activation of phagosome maturation pathway in chicken
Source: Virulence. 2023 Jan 4;14(1):2150453. doi: 10.1080/21505594.2022.2150453 (PMC9817119; doi:10.1080/21505594.2022.2150453)
Supplement: Supplemental Material [file KVIR_A_2150453_SM7109.zip › supplementary/Supplement tables-R1-22.10.25.xlsx]

## Sheet: Table S1
Table S1. Symptoms and necropsy lesions at different time post infection (%)
Systemic symptoms	12 h	18 h	24 h	36 h	48 h	60 h	72 h	96 h	120 h
Fever	100	83.5	33
Deep voice	30	50	90	90	80	80	60	20	10
Mental fatigue	30	50	90	90	90	80	80	60	60
Ruffled feathers	30	60	100	100	100	100	100	100	100
Flock together	30	80	95	80	60	60	60	20	10
Diarrhea	10	50	60	80	50	10
No reaction to acoustics	10	50	50	90	50	10	10	10
Heavy breathing			10	20	10	10	10	10	10
Closed eyes	30	50	90	60	30	30	10	10	10
Pericarditis			16	16	33	67.5	67.5	100	100
Perihepatitis					16	33	67.5	100	100
Spleen enlargement							16	16	33
Kidney enlargement							16	16	33

## Sheet: Table S2
Table S2. The alteration of body temperature of chickens at different time post infection
Infection group	0 h	12 h	24 h	36 h	48 h	60 h	72 h	96 h	120 h	144 h
C50	40.1	41	39.8	40.4	38.3	39.1	38.3	39.2	39.8	39.3
C51	39.7	41.3	36.8	39.7	39.1	39.4	39.1	39.5	39.2	39.8
C52	39.5	40.7	39.2	39.8	38.8	39.4	38.8	38.5	36.6	39.9
C53	39.1	40.8	39.6	39.6	39.4	39.4	39.3	37.9	39.9	39.1
C54	39.1	41.3	39.7	38.6	39.1	39.1	39.9	38.7	38.7	36.7
C55	39.5	41.2	40.3	39.5	38	39.1	36.4	38.8	38.3	39.8
C56	39.1	41.8	39.7	38.7	39.8	39.5	36.6	39.7	39.3	39
C57	39.3	40.8	39.2	39.6	39.8	39.2	39.3	39.3	37.6	39.2
C58	40	41.2	39.3	38.1	39.2	39	39.4	38.5	36.4	39.2
C59	39.6	40.8	39.6	39.1	39.6	39.3	39.1	39.7	39.6	39.3
C60	39.9	40.8	40.2	38.9	39	39.3	38.3	38.9	39.6	39.1
C61	39.3	41.1	39.1	39.9	39.4	39.7	39.5	39	39.6	39.4
C62	39.5	40.3	38.4	39.6	39.8	39.21	39.6	38.8	39	39.2
C63	39.7	40.8	39.4	38.8	38.5	39.7	38.9	39.5	38.9	39.8
C64	39.8	40.4	39.4	39.5	39.1	39.5	38.9	39.4	39	39.7
C65	39.3	41.4	39.7	39.6	39	39.1	39.4	38.5	37.21	39.4
C66	39.5	41.3	39.9	38.5	39	39.5	39.1	37.6	38.7	39.2
C67	39	41.3	39.8	39.6	39.6	37.5	36.6	38.7	39.6	39.7
C68	39.8	40.2	39.8	39.5	39.2	37.8	39.4	39	39.2	39.3
C69	40.3	41.9	40.8	39.1	39	39.1	39	39.4	39.3	39.7
C70	39.9	40.9	39.6	37.1	39.3	39.6	36.7	39.8	38.4	39.2
C71	39.6	40.7	39.2	39.1	39.6	37.2	39.7	39	39.6	39.1
C72	39.3	41.7	39	39.2	39	39.9	39.4	39.3	39.7	39.1
C73	39.4	41.2	37.8	39.9	39.8	39.1	39.1	39.4	39.1	39.5
C74	39.5	40.5	39.6	39.7	39.1	39.2	39.3	39.1	39.3	39.2
C75	39	40.7	40.8	39.1	39.3	39.7	39.2	39.7	39.8	39.7
C76	39.3	41.9	39.8	39.7	40.1	39.6	39.3	36.5	39.8	39.7
C77	39.2	41.4	39.1	39.5	39	39.5	39.5	38.9	39.4
C78	39.7	41.1	39	39.5	39.6	39.5	39.8	36.4	39
C79	39.8	40	39.3	38.6	39	39.8	39.1	39	39.8
C80	40.4	41.6	40.4	39.4	39.7	39.1	40.4	39.3	39.8
C81	39.7	41.6	39.8	38.5	39.9	39.4	37.7	39.8	39.1
C82	39.8	40.5	39.2	39.9	39.9	39	39.1	39.9
C83	39.3	41	39.9	39.2	38.8	39.1	39	39.5
C84	39.7	41.5	39.45	39.3	39.1	38.9	39.8	39.9
C85	39.8	41.2	40.6	38.6	39.2	39.5	39.7	39.1
C86	40.2	42	39.2	39.8	37.9	39.7	39.5
C87	39.7	40.6	39.6	39.8	39.4	37.2	39.8
C88	39.6	41	39.3	39.4	39.5	39	40
C89	39.7	41	39.9	40.3	37.5	39.3	39.7
C90	39	41.2	39.3	39.1	40.3	39.6	39.6
C91	41	41.4	39.3	40	38.8	39.6	39.1
C92	39.8	41.4	39.9	39.4	39.4	38.6	39.1
C93	39.5	40.6	40.4	39.9	39.1	39.5
C94	39.7	41.8	39.1	39.1	38.6
C95	39.9	40.5	39.4	39.4	37.7
C96	39.7	41.4	39.9	39.9
C97	39.7	40.1	39.9
C98	39.9	41.2	39.1
C99	39.3	41.4

## Sheet: Table S3
Table S3. The alteration of hematologic indexes of chickens at different time post infection
Infection time (h)	Number	Red blood cell (RBC, 104/mm3)	White blood cell (WBC, No./mm3)	Monocytes (Mon)	Eosnophils (Eos)	Basophilic granulocyte (BasG)	Lymphocyte (Lym)	Neutrophil (Neu)
0	C50	180	22	7	1	2	65	23
	C51
	C52
	C53	218	22	8	2	2	65	23
	C54	237	16	10	1	2	60	29
	C55	214	26	10	0	2	61	27
	C56	223	36
	C57	181	21	10	2	4	58	26
	C58	197	37	8	3	2	65	25
	C59	198	26	9	1	2	60	23
	C60	220	27	10	2	2	57	29
	C61	205	17
	C62	257	18	12	1	2	65	16
	C63	184	32	9	1	4	57	28
	C64	265	32	9	1	3	62	24
	C65	218		11	2	1	63	24
	C66	171
	C67
	C69
	C90	293	21	7	1	4	55	32
12	C71	224	9	10	1	3	51	35
	C72	228	8
	C73	262	14	16	1	4	59	20
	C74	189	14	13	2	3	53	30
	C75	173	14	14	1	6	57	23
	C76	203	13	8	2	2	63	25
	C77	200	22	6	0	2	60	32
	C78	291	24	6	1	4	56	33
24	C79	192	37	5	0	1	65	29
	C80	169	35	3	1	1	62	23
	C81	160	30	4	4	1	56	35
	C82	137	22	7	0	2	60	31
	C83	240	20
	C84	158	25	4	1	1	59	36
	C85	200	43	5	1	3	47	44
	C86	177	37	7	1	1	61	30
36	C87		22	6	3	1	61	30
	C88	318	25	7	0	4	69	20
	C89	247	19
	C91	272	38	13	2	2	63	20
	C92	231	34
	C93	177	41	10	6	2	52	30
	C94	143	106	12	1	3	55	30
	C95	334	55	5	8	1	55	21
48	C96	211	39	9	2	2	66	22
	C97	254	45	10	1	1	71	20
	C98	192	36
	C99	154	63	16	6	0	55	23
	C50	190	35	14	6	2	52	26
	C52	223	58
	C53	583	45
	C54	147	35	16	7	0	53	24
60	C55	245	112	17	1	3	41	38
	C56	261	37	17	3	1	48	31
	C58	195	84	6	1	1	69	23
	C59	187	38	16	9	1	39	30
	C60	165	192	12	11	1	40	35
	C81	173	106	10	9	0	50	33
	C62	223	115	12	8	0	51	29
72	C63	213	143	10	4	0	54	32
	C65	199	129	7	3	0	53	39
	C66	211	141	7	2	1	55	35
	C67	221	109	10	3	1	60	36
	C68	261	136	7	3	1	43	42
	C72	170	141
	B81	253	63	13	0	2	56	34
	B82	227	339	7	8	1	60	14
	B84	194	271	9	3	0	53	32
	B85	188	104	10	7	0	55	27
	B86	176	174	12	5	0	51	37
	B88	212	192	11	4	0	52	33
	B89	182	78	4	12	1	33	50
	B90	181	117	7	4	0	55	32
	B92	213	95	6	3	4	53	33
	B93	173	223	10	3	0	57	30
	B94	177	20	5	1	2	73	14
	B95	211	75	7	0	1	28	35
	B96	145	244	10	1	1	50	38
	B97	155	151	9	3	1	61	26
	B98	198	161	10	3	0	54	33
	B99	164	156	6	5	0	62	17
	B100	228	137	7	3	1	58	31
	A80	276	66	9	1	2	55	28
	A81	244	61	5	0	1	72	22
	A82	288	60	6	2	4	66	12
	A83	326	71	5	3	3	67	22
	A84	320	68	6	1	3	60	30
	A85	361	69	7	0	1	69	23
	A86	219	43	9	0	1	71	19
	A87	232	75
	A88	247	59
	A89	269	61
	A90	258	36
	A91	272	77
	A92	287	37
	A93	262	71
	A95	296	59
	A97	276	48
	A98	254	38
	A99	241	56
	A100	227	49
96	C72	124	235
	C73	191	173	9	5	0	51	35
	C76		210	8	7	0	45	40
	C77		126	6	5	2	45	44
	C78	234	83	8	6	1	54	31
	C79	183	101	9	7	1	57	39
	C81	116	145
	C83	209	285
120	C84	149	62
	C85	182	202
	C86	221	107	9	4	0	53	35
	C88	254	162	13	2	1	46	38
	C91	191	148
	C92	164	212
	C94	205	120	7	3	1	48	41
	C95	128	190	9	3	0	53	36
144	C50	250	93	8	1	2	53	26
	C52	228	125	14	4	3	47	32
	C54	155	237	20	4	0	38	40
	C55	235	144	11	2	3	47	37
	C57	166	295	8	4	0	50	36
	C58	199	104	20	1	2	41	36
	C96	190	133	7	4	2	56	31
	C97	184	163	13	4	0	49	36

## Sheet: Table S4
Table S4. The alteration of blood biochemical indexes of chickens at different time post infection
Infection time (h)	Number	Alanine transferase (ALT)	Aspartate transaminase (AST)	AST/ALT	Total bilirubin (TBIL)	Total protein (TP)	Albumin (ALB)	Globulin (GLO)	ALB/GLO	Glucose (GLU)
0	A80	0.4	241.1	602.8	3.9	39.8	17.9	21.9	0.8	12.9
	A81	1.3	252.7	194.4	4.7	35.9	16.4	19.5	0.8	11.8
	A82	1.3	224.9	194.4	4.7	35.9	16.4	16.7	0.9	16.5
	A83	0.4	163.1	657.8	3.2	32.8	15.1	17.7	0.9	13.2
	A85	0.7	224.3	320.4	3.5	34.2	16.1	18.1	0.9	13.7
	A86		287	89.7	3.4	34.1	15.8	18.3	0.9	13.3
	A87	0.3	210.7		3.3	32.5	15.1	17.4	0.9	14.4
	A89	0	238.3		4.2	35.2	16.5	18.7	0.9	13.2
	A90	0.1	192.2		3	34	15	19	0.8	14.3
	A91	0.8	206	257.5	3.2	34.8	16.1	18.7	0.9	16.8
	A92	1.6	200.8	125.5	3.5	31.9	14.8	17.1	0.9	13.5
	A93	0.3	251.1		3.9	34.7	15.7	19	0.8	13.6
	A96	0.9	235.2	261.3	4.2	34.1	16.6	17.5	0.9	12.8
	A97	0.8	273.3	341.6	3.6	31.8	14.7	17.1	0.9	14
	A98	0.8	189.9	237.4	3.1	32.3	14.7	17.6	0.8	13.9
	A99	1.2	222.8	185.7	3.4	36.3	16.4		0.8	12
	A100	0.7	213.3	304.7	3.9	31.3	14.3	17	0.8	14.4
12	C71	0.9	304.9	338.7		26.9		26.2	0	13.3
	C72	0.9	245.7	273	3.2	26.4		25.7	1.2	17
	C73	1	319.2	319.2	3.5	23.6	10	13.6	0.7	15
	C75	1.3	298.3	229.5	3.2	26.2	11.5	14.7	0.8	15.1
	C76	1	294.7	294.7	5.3	17.1	11.8	15.3	0.8	15.7
	C77	1.3	209.4	161.1	2.7	29.7	12.8	16.9	0.8	15.8
	C78	1.4	400.9	286.4	2.6	27.9	12.2	15.7	0.8	17.2
24	C79	2.5	363.3	145.3	3.4	29.6	11.4	18.2	0.6	17
	C80	1.2	319.8	266.5	2.3	31.5	12.3	19.2	0.6	15.1
	C81	1	296.9	296.9	2.5	29.8	12	17.8	0.7	15
	C82	1.9	357	187.9	2.1	24.9	9.5	15.4	0.6	13.9
	C83	1.3	341.2	262.5	2.5	18.4	11	17.4	0.6	16.7
	C84	1.1	418.5	380.5	2.5	30.3	11.9	18.4	0.6	15.1
	C85	1.9	406.8	214.1	2.8	30.8	12	18.8	0.6	14.2
	C86		355.3	888.3	2.7	33.2	12.9	20.3	0.6	14.7
36	C88	1.2	295.7	245.4	3	35.3	12.8	22.5	0.6	14.1
	C89	2.7	562.2	208.2	2.2	29.4	10.7	18.7	0.6	14.2
	C91	1.2	325.7	271.4	2.5	31.6	11.6	20	0.6	15.1
	C92	2	359.8	179.9	2.6	32.9	12.2	20.7	0.6	14.4
	C93	3.2	542.8	169.6	2.9	28.5	10.3	18.2	0.6	13.4
	C95	2.2	490.2	222.8	2.7	31	10.9	20.1	0.5	14.6
48	C96	1.2	330.1	275.1	2.3	38.6	13	25.6	0.5	12.9
	C97	1.8	375.3	208.5	3.2	35.8	12.3	23.5	0.5	12
	C98	1.3	452	347.7	2.5	34	11.5	22.5	0.5	12.8
	C99		282.2	104.5	3.1	30.8	10.7	20.1	0.5	15.1
	C50	1.3	255.4	196.5	2.7	28.8	9.8	19	0.5	12.8
	C52	1.1	248.2	225.6	3.1	33.1	11.1	22	0.5	11
	C53	1.8	307.6	170.9	3.7	33.2	10.9	22.3	0.5	11.9
	C54	1.7	293.1	172.4	2.8	36.5	12.1	24	0.5	11.87
60	C55	1.6	392.8	245.5	3.4	40.2	13.4	26.8	0.5	15
	C58		337.7	125.1	2.8	35.6	11.8	23.8	0.5	16.4
	C59	2.3	322.6	140.3	3.1	32.9	11.8	21.1	0.6	15
	C60	2.1	406.9	193.8	2.5	38.7	12.6	26.1	0.5	14.4
	C62	1.9	228.8	120.4	2.8	31.8	11.8	20	0.6	14.5
72	C63	1.1	239.6	217.8	3.1	43.7	13.9	29.8	0.5	11.3
	C65	1.4	242.9	173.5	2.5	39.7	11.8	27.9	0.4	11.5
	C66	1.1	285.1	259.2	2.2	44.3	12.8	31.5	0.4	11.1
	C67	0.8	202.6	253.3	2.8	41.1	12.9	28.2	0.5	12.1
	C68	1.7	173.8	102.2	2.1	26.7	7.5	19.2	0.4	8.4
	B82	0.4	296	740	4.3	45.6	13.3	32.3	0.4	11.3
	B84	0.2	25.7	1128.5	2.3	36.3	10.8	25.5	0.4	11.8
	B85	1.3	231	177.7	2	45.2	12.5	32.7	0.4	10.9
	B86	1.8	366.5	203.6	2.5	37.8	10.9	26.9	0.4	11.3
	B89	1.1	204.9	186.3	2.1	38.6	11.3	27.3	0.4	12.4
	B90		205.8	73.5	1.9	34.8	7.5	27.3	0.3	9.4
	B92	0.7	209.6	299.4	2.5	41.6	11.7	29.9	0.4	10.9
	B93	0.7	170.9	244.1	2.1	40.9	12.5	28.4	0.4	10.3
	B94	0.2	221.2	1106	1.3	39.9	10.8	29.1	0.4	11.2
	B95	1.5	326.6	217.7	2	35	9.9	25.1	0.4	11.7
	B96	1.4	192.7	137.6	2.3	43.3	13.1	30.2	0.4	9.9
	B97	0.4	230.5	576.3	2	34	10.5	23.5	0.4	13.1
	B98	1.21	293.4	244.5	1.9	35	10.4	24.6	0.4	12.7
	B99		297.8	119.1	2.5	42.2	12.3	29.9	0.4	9.9
	B100	1.6	196.8	123	2.4	39.1	11.8	27.3	0.4	13.2
	A81	0.4	214.3	535.8	4.9	36.9	13.5	23.4	0.6	11.4
	A82	1.6	596.3	122.7	4.1	33.4	13.2	20.2	0.7	14
	A83	0.6	232.8	388	5	35.1	14.4	20.7	0.7	14.6
	A84	0.7	244.7	349.6	4.9	35.4	14.4	21	0.7	13.8
	A86	1.6	205.2	161.4	4.5	36.2	15.2	21	0.7	14.51
	A87	0.2	201.8	1009	4.5	36.4	14.9	21.5	0.7	13.5
	A88	0.6	201.1	335.2	3.8	37.9	15.5	22.4	0.7	12
	A89	0.5	198.5	397	4.4	41.1	17.1	24	0.7	11.9
	A91	0.9	213.5	237.2	4.1	41.3	16.7	24.6	0.7	13.4
	A92	0.7	191.9	274.1	4.1	34.1	14.1	20	0.7	14.5
	A93	1.4	209.4	149.6	5	33.9	13.5	20.4	0.7	13.1
	A95	0.3	167.2	557.3	4.4	35.8	14.7	21.1	0.7	14.3
	A97	1.6	253.5	158.4	5	35.5	13.8	21.7	0.6	12.9
	A98	0.3	189.6	632	4.3	34.9	13.5	21.4	0.6	12.4
	A99	1.3	185.5	142.7	4.7	37	14.4	22.6	0.6	12.4
	A100	0.3	201.4	671.3	3.9	34.5	14	20.5	0.7	12.6
96	C72	0.6	219.1	365.2	2.1	29.1	8.6	20.5	0.4	14
	C73	0.1	242.3	2423	2.2	31.8	9.2	22.6	0.4	6.8
	C76	1.3	289.8	222.9	3.3	32	10	22	0.5	9.2
	C77	0.6	207	345	1.5	34.3	10.4	23.9	0.4	11.3
	C78	0.2	228.8	1144	2.2	39.4	12.7	26.7	0.5	13.4
	C79	0.2	178.8	894	2	34.8	11	23.8	0.5	12.5
	C81	0.4	158.5	396.3	2.1	41.4	11.7	29.7	0.4	12.1
120	C84	0	226.7		2.1	37.6	11.3	26.3	0.4	12.7
	C85	0.7	178	254.3	1.7	40.3	11.9	28.4	0.4	12.9
	C86	0.8	150.7	188.4	1.9	38.3	13	25.3	0.5	14.2
	C88	0.1	131	1310		27.9	7.9	20	0.4	12.7
	C91	0.4	244.5	611.3		32.5	9.7	22.8	0.4	13.7
	C92	0	158.8		2.7	38.3	12.9	25.4	0.5	13.4
	C94	0.4	194.6	386.5	1.4	32.2	9	23.2	0.4	13.6
144	C50	0.8	141.6	177	2.7	34	10.4	23.6	0.4	15.2
	C52	0.1	127.4	1274	2.5	37.3	10.7	26.6	0.4	11.6
	C54	1.2	134.2	111.8	2.7	33.3	8.9	24.4	0.4	13.3
	C55	0.4	187.1	467.8	1.5	35.2	9.5	25.7	0.4	12.2
	C57	0.3	141.7	472.3	1.4	23.7	7	16.7	0.4	11.8
	C58	0.7	172.1	245.9	2.7	34.3	10.9	23.4	0.5	15.5
	C96	0.4	132.2	330.5	1.7	32.7	9	23.7	0.4	11
	C97	0.9	156.1	173.4	2.1	34.5	9.9	24.6	0.4	13

## Sheet: Table S5
Table S5. Identification of protein groups from spleen tissues from the TMT-I experiment.
Protein IDs	Peptide counts (all)	Peptide counts (razor+unique)	Peptide counts (unique)	Fasta headers	Number of proteins	Peptides	Razor + unique peptides	Unique peptides	Sequence coverage [%]	Unique + razor sequence coverage [%]	Unique sequence coverage [%]	Mol. weight [kDa]	Sequence length	Sequence lengths	Q-value	Score	Reporter intensity corrected 1	Reporter intensity corrected 2	Reporter intensity corrected 3	Reporter intensity corrected 4	Reporter intensity corrected 5	Reporter intensity corrected 6	Reporter intensity corrected 7	Reporter intensity corrected 8	Reporter intensity corrected 9	Reporter intensity corrected 10	Reporter intensity 1	Reporter intensity 2	Reporter intensity 3	Reporter intensity 4	Reporter intensity 5	Reporter intensity 6	Reporter intensity 7	Reporter intensity 8	Reporter intensity 9	Reporter intensity 10	Reporter intensity count 1	Reporter intensity count 2	Reporter intensity count 3	Reporter intensity count 4	Reporter intensity count 5	Reporter intensity count 6	Reporter intensity count 7	Reporter intensity count 8	Reporter intensity count 9	Reporter intensity count 10	Intensity	MS/MS count	Peptide sequences
A0A0A0MQ61;A0A1D5NT70	4;3	4;3	3;2	tr|A0A0A0MQ61|A0A0A0MQ61_CHICK Uncharacterized protein OS=Gallus gallus OX=9031 GN=GSTAL2 PE=4 SV=1;tr|A0A1D5NT70|A0A1D5NT70_CHICK Uncharacterized protein OS=Gallus gallus OX=9031 GN=GSTAL1 PE=3 SV=1	2	4	4	3	18.6	18.6	13.6	25.222	221	221;221	0	23.052	41144	44929	37868	46205	43112	42310	32523	46797	36673	34866	41144	44929	37868	46205	43112	42310	32523	46797	36673	34866	9	9	9	9	9	9	9	9	9	9	1136600000	9	DHGHDFLVGNK;EIPNLLAIFS;WLLAAAGVEFEER;YLPVFEK
A0A0B5H7I8	1	1	1	tr|A0A0B5H7I8|A0A0B5H7I8_CHICK Tripartite motif containing 25 OS=Gallus gallus OX=9031 GN=TRIM25 PE=2 SV=1	1	1	1	1	1.6	1.6	1.6	71.424	633	633	0	2.7139	7235.8	6879.7	5433.7	8384.3	8142.3	8837.8	8010.6	8044.8	6543.5	6773	7235.8	6879.7	5433.7	8384.3	8142.3	8837.8	8010.6	8044.8	6543.5	6773	2	2	2	2	2	2	2	2	2	2	77096000	2	LAELHNQSER
A0A0K0PUH6	1	1	1	tr|A0A0K0PUH6|A0A0K0PUH6_CHICK Chemerin OS=Gallus gallus OX=9031 GN=RARRES2 PE=2 SV=1	1	1	1	1	5.6	5.6	5.6	18.231	162	162	0.0002858	2.4286	1241.8	1015.7	874.28	1451.6	1376.5	1088.9	1284.6	1444.7	1440.3	1397.5	1241.8	1015.7	874.28	1451.6	1376.5	1088.9	1284.6	1444.7	1440.3	1397.5	1	1	1	1	1	1	1	1	1	1	13995000	1	DVLDYFHSR
A0A0U4VU53	1	1	1	tr|A0A0U4VU53|A0A0U4VU53_CHICK Smad-interacting protein 1 OS=Gallus gallus OX=9031 GN=Sip1 PE=2 SV=1	1	1	1	1	1	1	1	136.35	1214	1214	0.00028969	2.5367	1100.2	1479.2	1307.2	1503.3	1803.9	1539.8	1078.4	1455.2	1011.3	984.56	1100.2	1479.2	1307.2	1503.3	1803.9	1539.8	1078.4	1455.2	1011.3	984.56	1	1	1	1	1	1	1	1	1	1	18818000	1	GHLEPNELLMNR
P80226;A0A140T8G0	2;2	2;2	2;2	sp|P80226|FABPL_CHICK Fatty acid-binding protein, liver OS=Gallus gallus OX=9031 GN=FABP1 PE=1 SV=2;tr|A0A140T8G0|A0A140T8G0_CHICK Uncharacterized protein OS=Gallus gallus OX=9031 GN=LBFABP PE=4 SV=1	2	2	2	2	20.6	20.6	20.6	14.21	126	126;126	0	7.0817	10266	11944	10873	15202	16464	6723.6	10010	10575	9524	13906	10266	11944	10873	15202	16464	6723.6	10010	10575	9524	13906	2	2	2	2	2	2	2	2	2	2	42596000	2	GDDFVVTSK;GNEMVETITFGGVTLIR
A0A142EGP7	2	2	2	tr|A0A142EGP7|A0A142EGP7_CHICK Large neutral amino acids transporter small subunit 1 OS=Gallus gallus OX=9031 GN=SLC7A5 PE=2 SV=1	1	2	2	2	5.5	5.5	5.5	56.833	526	526	0	44.089	17502	16833	14720	15582	16807	17415	16652	20573	17955	17098	17502	16833	14720	15582	16807	17415	16652	20573	17955	17098	3	3	3	3	3	3	3	3	3	3	107880000	4	SGSGGGSSAVK;TPSPTAAAAEGEGVALQR
A0A1D5P0Y9;A0A3Q2U0Z4;A0A1C9U478;R4GI48	1;1;1;1	1;1;1;1	1;1;1;1	tr|A0A1D5P0Y9|A0A1D5P0Y9_CHICK Uncharacterized protein OS=Gallus gallus OX=9031 PE=4 SV=2;tr|A0A3Q2U0Z4|A0A3Q2U0Z4_CHICK Uncharacterized protein OS=Gallus gallus OX=9031 PE=4 SV=1;tr|A0A1C9U478|A0A1C9U478_CHICK BG1 OS=Gallus gallus OX=9031 GN=BG1 PE=2 SV=1	4	1	1	1	5.5	5.5	5.5	22.632	200	200;240;369;418	0.0002867	2.4481	6703.4	5821.2	4700.4	4824.8	6010.6	8128.8	6435.3	4331.7	3658.4	5088.4	6703.4	5821.2	4700.4	4824.8	6010.6	8128.8	6435.3	4331.7	3658.4	5088.4	1	1	1	1	1	1	1	1	1	1	39254000	1	DGLSDGNLDLR
A0A1D5NT33	1	1	1	tr|A0A1D5NT33|A0A1D5NT33_CHICK Uncharacterized protein OS=Gallus gallus OX=9031 GN=TBL2 PE=4 SV=1	1	1	1	1	3.9	3.9	3.9	31.068	279	279	0	12.622	2690.2	3246.6	2848.1	3094	3226.2	3221.9	3423.6	3205.9	2358.5	2351.2	2690.2	3246.6	2848.1	3094	3226.2	3221.9	3423.6	3205.9	2358.5	2351.2	1	1	1	1	1	1	1	1	1	1	16929000	1	AVVEEMETMLR
A0A1D5NT45	1	1	1	tr|A0A1D5NT45|A0A1D5NT45_CHICK Uncharacterized protein OS=Gallus gallus OX=9031 GN=KXD1 PE=4 SV=1	1	1	1	1	4	4	4	19.896	176	176	0.0065673	1.1853	2749.3	2861.2	2624	2802.4	3533.4	3226.2	3012.4	3405.7	2641.5	2711.3	2749.3	2861.2	2624	2802.4	3533.4	3226.2	3012.4	3405.7	2641.5	2711.3	1	1	1	1	1	1	1	1	1	1	3310700	1	DLDSIFR
A0A1D5NT61;P00368	10;8	10;8	10;8	tr|A0A1D5NT61|A0A1D5NT61_CHICK Glutamate dehydrogenase 1, mitochondrial OS=Gallus gallus OX=9031 GN=GLUD1 PE=3 SV=1;sp|P00368|DHE3_CHICK Glutamate dehydrogenase 1, mitochondrial OS=Gallus gallus OX=9031 GN=GLUD1 PE=1 SV=1	2	10	10	10	21.3	21.3	21.3	60.861	553	553;503	0	108.8	72780	78438	66782	80224	74678	77492	71574	83806	73074	61232	72780	78438	66782	80224	74678	77492	71574	83806	73074	61232	16	16	16	16	16	16	16	16	16	16	940170000	16	DIVHSGLAYTMER;DSNYHLLMSVQESLER;GASIVEDK;GFIGPGVDVPAPDMSTGER;ISGASEK;LEGSILETDCDILIPAASEK;MVEGFFDR;NYTDNELEK;VYNEAGLTFT;YNLGLDLR
O42479;A0A1D5NT72	4;4	4;4	4;4	sp|O42479|HEMH_CHICK Ferrochelatase, mitochondrial OS=Gallus gallus OX=9031 GN=FECH PE=1 SV=1;tr|A0A1D5NT72|A0A1D5NT72_CHICK Ferrochelatase OS=Gallus gallus OX=9031 GN=FECH PE=3 SV=2	2	4	4	4	12.7	12.7	12.7	45.429	402	402;408	0	35.255	11594	13125	8934.9	13146	13657	13305	11233	11026	8078.1	8962.7	11594	13125	8934.9	13146	13657	13305	11233	11026	8078.1	8962.7	5	5	5	5	5	5	5	5	5	5	99098000	5	GDPYPQEVGATVQR;IQEQYSR;LDDVHDFLLR;YVHPLTEEAIEEMEDDGIER
A0A1D5NT76	1	1	1	tr|A0A1D5NT76|A0A1D5NT76_CHICK Uncharacterized protein OS=Gallus gallus OX=9031 GN=ILF2 PE=4 SV=2	1	1	1	1	4	4	4	57.156	519	519	0	8.2725	1206.6	1397.2	995.5	1209.5	1430.9	1118.2	984.8	1390	1224	1181.7	1206.6	1397.2	995.5	1209.5	1430.9	1118.2	984.8	1390	1224	1181.7	1	1	1	1	1	1	1	1	1	1	4492700	1	RNQDLAPTAAEQASILSLVTK
A0A1D5NT90	6	6	6	tr|A0A1D5NT90|A0A1D5NT90_CHICK Uncharacterized protein OS=Gallus gallus OX=9031 GN=LMAN1 PE=4 SV=1	1	6	6	6	18.6	18.6	18.6	66.467	598	598	0	215.57	16310	20343	17382	16076	17815	18140	16630	18620	14898	16004	16310	20343	17382	16076	17815	18140	16630	18620	14898	16004	8	8	8	8	8	8	8	8	8	8	213330000	8	EHPDVQGQPADDPFETVSDRELR;GPHLVQADGTVPFWAHTGNAIPSADQIR;GSAVSGQQGQVSQQEIDTVVK;LQYDHQNDGSTQALASCQR;RDIEQLVQR;YVSVVTEEIAK
A0A1D5NTC3	11	11	11	tr|A0A1D5NTC3|A0A1D5NTC3_CHICK Microtubule-associated protein OS=Gallus gallus OX=9031 GN=MAP4 PE=4 SV=3	1	11	11	11	12.4	12.4	12.4	115.9	1119	1119	0	188.72	132030	129330	128680	123060	144700	128730	120950	124450	105750	105660	132030	129330	128680	123060	144700	128730	120950	124450	105750	105660	20	20	20	20	20	20	20	20	20	20	1.4619e+09	21	AADAVTGNDITAPPNK;AADSEFTFPAEVAHLR;AEQAGSALQENGVGPAVPTALSGGDQR;ANYSHVQSK;ELLSEQR;NVQFFTDHADTSR;SAAGSTVK;SPSADLARPK;STTATPR;TTATSPVTATAGAK;VAAVDVPAVEQR
A0A1D5NTD3;Q98SH3	4;2	4;2	4;2	tr|A0A1D5NTD3|A0A1D5NTD3_CHICK Proteasomal ubiquitin receptor ADRM1 OS=Gallus gallus OX=9031 GN=ADRM1 PE=4 SV=1;sp|Q98SH3|ADRM1_CHICK Proteasomal ubiquitin receptor ADRM1 OS=Gallus gallus OX=9031 GN=ADRM1 PE=2 SV=1	2	4	4	4	11.1	11.1	11.1	42.224	405	405;406	0	42.293	29282	27743	24303	23697	29136	29214	25939	27365	26195	24651	29282	27743	24303	23697	29136	29214	25939	27365	26195	24651	7	7	7	7	7	7	7	7	7	7	347440000	8	AMQNSVK;SQSAAVTPSSTTSSTR;SSGALFPSLVPGSR;VPQCTTGR
A0A1D5NTE0	1	1	1	tr|A0A1D5NTE0|A0A1D5NTE0_CHICK Uncharacterized protein OS=Gallus gallus OX=9031 GN=AKAP12 PE=4 SV=2	1	1	1	1	0.6	0.6	0.6	208.39	1917	1917	0	9.4898	1981.7	1884.4	1564.5	2374.8	2408.7	2004.7	2109.6	1873.3	1616.6	1576.9	1981.7	1884.4	1564.5	2374.8	2408.7	2004.7	2109.6	1873.3	1616.6	1576.9	1	1	1	1	1	1	1	1	1	1	35860000	1	VVEISDQHIGR
A0A1D5NTE5	4	3	3	tr|A0A1D5NTE5|A0A1D5NTE5_CHICK Coronin OS=Gallus gallus OX=9031 GN=LOC107056441 PE=3 SV=2	1	4	3	3	10.2	8.2	8.2	59.449	550	550	0	87.744	46671	49568	48109	44828	50929	47800	41489	53367	46026	43808	46671	49568	48109	44828	50929	47800	41489	53367	46026	43808	7	7	7	7	7	7	7	7	7	7	312770000	7	AIFLADGK;KCEPIIMTVPR;LEGMHPDLIYSVSWSR;SAPTATATASAAPAPTAPSSR
A0A1D5NTG0	3	3	3	tr|A0A1D5NTG0|A0A1D5NTG0_CHICK Uncharacterized protein OS=Gallus gallus OX=9031 GN=COPS5 PE=4 SV=1	1	3	3	3	13.6	13.6	13.6	37.752	337	337	0	82.487	34094	38950	31831	40188	37472	37244	32774	37259	29843	28357	34094	38950	31831	40188	37472	37244	32774	37259	29843	28357	6	6	6	6	6	6	6	6	6	6	196650000	6	AAASGSSGSGMAQK;LEQSEAQLGR;VDGETMIIMDSFALPVEGTETR
A0A1D5NTH5	3	3	3	tr|A0A1D5NTH5|A0A1D5NTH5_CHICK Uncharacterized protein OS=Gallus gallus OX=9031 GN=TWF1 PE=4 SV=2	1	3	3	3	8.1	8.1	8.1	55.201	491	491	0	25.216	8953.5	9395.7	7508	10662	10248	9342.8	9199.7	8739	6211.8	6645.9	8953.5	9395.7	7508	10662	10248	9342.8	9199.7	8739	6211.8	6645.9	3	3	3	3	3	3	3	3	3	3	331310000	3	DIFVGAR;IVIDNEQLVLGSSR;YLISQSAPAPLTAAEEELR
Q5F479;A0A1D5NTH7	1;1	1;1	1;1	sp|Q5F479|S11IP_CHICK Serine/threonine-protein kinase 11-interacting protein OS=Gallus gallus OX=9031 GN=STK11IP PE=2 SV=1;tr|A0A1D5NTH7|A0A1D5NTH7_CHICK Serine/threonine-protein kinase 11-interacting protein OS=Gallus gallus OX=9031 GN=STK11IP PE=4 SV=2	2	1	1	1	1.6	1.6	1.6	120.23	1073	1073;1141	0	5.8946	847.53	537.87	683.07	683.36	973.35	914.74	647.16	660.59	763.68	547.98	847.53	537.87	683.07	683.36	973.35	914.74	647.16	660.59	763.68	547.98	1	1	1	1	1	1	1	1	1	1	10524000	1	AAAAEAAAEPLVSGLAR
A0A1D5NTQ9	1	1	1	tr|A0A1D5NTQ9|A0A1D5NTQ9_CHICK Uncharacterized protein OS=Gallus gallus OX=9031 GN=MORC3 PE=4 SV=2	1	1	1	1	1.4	1.4	1.4	105.29	924	924	0	11.87	4240	3794.6	2869.8	4182.8	4354.8	3901.3	3820.9	4611.3	3557.6	3422.4	4240	3794.6	2869.8	4182.8	4354.8	3901.3	3820.9	4611.3	3557.6	3422.4	1	1	1	1	1	1	1	1	1	1	16780000	1	LDQIVPESDYSLR
A0A1D5NTR1	3	3	3	tr|A0A1D5NTR1|A0A1D5NTR1_CHICK Uncharacterized protein OS=Gallus gallus OX=9031 GN=CCDC6 PE=4 SV=1	1	3	3	3	6.3	6.3	6.3	53.297	478	478	0	6.7495	9170.6	9981.8	7701.5	10213	10540	10406	9038.8	10363	7710.2	7573.3	9170.6	9981.8	7701.5	10213	10540	10406	9038.8	10363	7710.2	7573.3	3	3	3	3	3	3	3	3	3	3	108530000	3	AEQEEEFISNTLFK;LEELTNR;MAQYLEEER
Q4W5Z4;A0A1D5NTR2	3;3	3;3	3;3	sp|Q4W5Z4|DNM3A_CHICK DNA (cytosine-5)-methyltransferase 3A OS=Gallus gallus OX=9031 GN=DNMT3A PE=2 SV=1;tr|A0A1D5NTR2|A0A1D5NTR2_CHICK DNA (Cytosine-5-)-methyltransferase 3 alpha transcript variant X1 OS=Gallus gallus OX=9031 GN=DNMT3A PE=2 SV=2	2	3	3	3	4	4	4	98.943	877	877;877	0	8.2367	14108	14860	12309	16624	19147	14960	13868	12973	8846.1	11609	14108	14860	12309	16624	19147	14960	13868	12973	8846.1	11609	3	3	3	3	3	3	3	3	3	3	88942000	3	AIYEVLQVASSR;GGLGWESSLR;VIAVMNVVEETPR
A0A1D5NTS9	1	1	1	tr|A0A1D5NTS9|A0A1D5NTS9_CHICK Uncharacterized protein OS=Gallus gallus OX=9031 GN=ARFIP2 PE=4 SV=2	1	1	1	1	1.8	1.8	1.8	43.255	394	394	0.0082707	1.1215	4101.5	4174.3	3140.4	4302.6	4751	4204.6	3735.8	4477.2	3433.3	3499.3	4101.5	4174.3	3140.4	4302.6	4751	4204.6	3735.8	4477.2	3433.3	3499.3	1	1	1	1	1	1	1	1	1	1	28206000	1	DASTLCR
A0A1D5NTT4	9	9	9	tr|A0A1D5NTT4|A0A1D5NTT4_CHICK Uncharacterized protein OS=Gallus gallus OX=9031 GN=VDAC1 PE=4 SV=2	1	9	9	9	38.1	38.1	38.1	33.495	307	307	0	224.51	65044	54611	49772	50495	56273	69868	59836	82661	82605	68765	65044	54611	49772	50495	56273	69868	59836	82661	82605	68765	16	16	16	16	16	16	16	16	16	16	458140000	16	GYGFGLIK;LETAVNLAWTAGNSNTR;LTFDSSFSPNTGK;LTLSALLDGK;SENGLEFTSSGSANSETSK;VSGSLETK;VTQSNFAVGYK;WNTDNTLGTEITLEDQLAR;YQIDPDASFSAK
A0A1D5NTU3	3	3	3	tr|A0A1D5NTU3|A0A1D5NTU3_CHICK Uncharacterized protein OS=Gallus gallus OX=9031 GN=HNMT PE=4 SV=1	1	3	3	3	8.5	8.5	8.5	36.11	317	317	0	22.015	30716	42143	36826	36920	45643	36732	27630	36865	33669	31573	30716	42143	36826	36920	45643	36732	27630	36865	33669	31573	4	4	4	4	4	4	4	4	4	4	189800000	4	SLLTDLSR;STEHQTMK;VAATSNLDNVK
A0A1D5NTU6	7	7	4	tr|A0A1D5NTU6|A0A1D5NTU6_CHICK Protein argonaute-2 OS=Gallus gallus OX=9031 GN=AGO2 PE=3 SV=2	1	7	7	4	11.2	11.2	6.7	97.831	864	864	0	68.668	27435	26903	22531	29316	30985	30254	28013	26987	21307	23514	27435	26903	22531	29316	30985	30254	28013	26987	21307	23514	8	8	8	8	8	8	8	8	8	8	137160000	8	AIATPVQGVWDMR;AVQVHQDTLR;HTYLPLEVCNIVAGQR;LPSVPFETIQALDVVMR;SASFNTDPYVR;SFFTASEGCSNPLGGGR;YAQGADSVEPMFR
A0A1D5NTX7	4	4	4	tr|A0A1D5NTX7|A0A1D5NTX7_CHICK Uncharacterized protein OS=Gallus gallus OX=9031 GN=SARS2 PE=4 SV=2	1	4	4	4	11.1	11.1	11.1	54.476	496	496	0	13.601	8606.8	8803.2	8075.5	10055	9854.1	9151.8	8058.4	8413.6	7583.4	7908.3	8606.8	8803.2	8075.5	10055	9854.1	9151.8	8058.4	8413.6	7583.4	7908.3	4	4	4	4	4	4	4	4	4	4	79726000	4	AETDTGREPWGLYR;ELLAEEAALDER;GHLELGEELDIIR;YGEISSTSNCTDYQSR
A0A1D5NTY1;F1NNN3	13;1	13;1	13;1	tr|A0A1D5NTY1|A0A1D5NTY1_CHICK Uncharacterized protein OS=Gallus gallus OX=9031 GN=TCERG1 PE=4 SV=1	2	13	13	13	12.2	12.2	12.2	112.15	987	987;577	0	58.531	134030	136850	117970	134980	152350	141960	123540	129680	104570	119690	134030	136850	117970	134980	152350	141960	123540	129680	104570	119690	21	21	21	21	21	21	21	21	21	21	1151700000	22	AIVPLEAR;ALLSDMVR;AVDSSSQREDLFK;DREALFNEFITAAR;EALFNEFITAAR;EEAIQNFK;GPPPPPTASEPTR;GVSAFSTWEK;LIVSYVDDLDR;LIVSYVDDLDRR;LSMWDRPDDLIGR;SSDVSWSDTR;YLVLDCVPEER
Q02391;A0A1D5NTY2	8;8	8;8	8;8	sp|Q02391|GSLG1_CHICK Golgi apparatus protein 1 OS=Gallus gallus OX=9031 GN=GLG1 PE=1 SV=1;tr|A0A1D5NTY2|A0A1D5NTY2_CHICK Golgi apparatus protein 1 OS=Gallus gallus OX=9031 GN=GLG1 PE=4 SV=1	2	8	8	8	7.5	7.5	7.5	129.71	1142	1142;1194	0	34.016	64495	63970	59643	61737	69174	69456	56511	58790	51053	52519	64495	63970	59643	61737	69174	69456	56511	58790	51053	52519	9	9	9	9	9	9	9	9	9	9	400730000	10	GGGGGSGGGWK;LDVVLYR;LQETEMMDPELDYTLMR;MTAIIFSDYR;MVEDCEHR;QITQNTDYR;VAELSSDDFHLDR;VIIQESALDYR
A0A1D5NTY9;A0A3Q2U4X3	2;2	2;2	1;1	tr|A0A1D5NTY9|A0A1D5NTY9_CHICK Non-specific serine/threonine protein kinase OS=Gallus gallus OX=9031 GN=AKT3 PE=3 SV=1;tr|A0A3Q2U4X3|A0A3Q2U4X3_CHICK Non-specific serine/threonine protein kinase OS=Gallus gallus OX=9031 GN=AKT1 PE=3 SV=1	2	2	2	1	6.3	6.3	1.9	55.742	479	479;480	0	18.064	8984.7	9458	10245	8644.4	9631.1	9398.4	7978	11728	10243	9495.1	8984.7	9458	10245	8644.4	9631.1	9398.4	7978	11728	10243	9495.1	2	2	2	2	2	2	2	2	2	2	46975000	2	LGGGPDDAK;TFCGTPEYLAPEVLEDNDYGR
A0A1D5NTZ7	1	1	1	tr|A0A1D5NTZ7|A0A1D5NTZ7_CHICK Uncharacterized protein OS=Gallus gallus OX=9031 GN=MRPL27 PE=4 SV=1	1	1	1	1	7.9	7.9	7.9	15.048	139	139	0.00027886	2.1482	3255.9	4291.3	2977.3	4822.5	4450.9	3732.8	3371.1	4073.2	2966.8	3003.3	3255.9	4291.3	2977.3	4822.5	4450.9	3732.8	3371.1	4073.2	2966.8	3003.3	1	1	1	1	1	1	1	1	1	1	8355900	1	TLYALEDGIVR
A0A1D5NU12	5	5	5	tr|A0A1D5NU12|A0A1D5NU12_CHICK Uncharacterized protein OS=Gallus gallus OX=9031 GN=NUMB PE=4 SV=1	1	5	5	5	9.4	9.4	9.4	67.396	620	620	0	48.804	23220	20761	18468	19238	21043	23577	21870	25094	22279	21154	23220	20761	18468	19238	21043	23577	21870	25094	22279	21154	4	4	4	4	4	4	4	4	4	4	148090000	5	ECGVTATFDASR;GMHICEDAVK;INELPSTVQR;VTTATEQAEREEVMR;YLGHVEVDESR
A0A1D5NU14	7	7	7	tr|A0A1D5NU14|A0A1D5NU14_CHICK Uncharacterized protein OS=Gallus gallus OX=9031 GN=PDLIM1 PE=4 SV=1	1	7	7	7	27.4	27.4	27.4	36.655	340	340	0	36.499	34897	35581	30597	37203	38562	39476	35214	37494	36138	30654	34897	35581	30597	37203	38562	39476	35214	37494	36138	30654	7	7	7	7	7	7	7	7	7	7	230130000	8	GHFFVEDQIYCEK;HPECYVCSDCGTNLK;MLQENQESHEPPR;MNLASQPQEIR;QSASFLVLQEILESEEK;SAVPFTAATASAPK;VAASIGNAQK
Q5ZME7;A0A1D5NU17;A0A1D5PIU0	2;2;1	2;2;1	2;2;1	tr|Q5ZME7|Q5ZME7_CHICK Uncharacterized protein OS=Gallus gallus OX=9031 GN=YTHDF1 PE=2 SV=1;tr|A0A1D5NU17|A0A1D5NU17_CHICK Uncharacterized protein OS=Gallus gallus OX=9031 GN=YTHDF3 PE=4 SV=2;tr|A0A1D5PIU0|A0A1D5PIU0_CHICK Uncharacterized protein OS=Gallus	3	2	2	2	3	3	3	61.286	561	561;593;645	0	5.0841	22516	21572	17297	25122	22424	24791	21019	22041	15914	16833	22516	21572	17297	25122	22424	24791	21019	22041	15914	16833	3	3	3	3	3	3	3	3	3	3	138800000	3	DVPNNQLR;SYSEDDIHR
A0A1D5NU19	2	2	2	tr|A0A1D5NU19|A0A1D5NU19_CHICK Uncharacterized protein OS=Gallus gallus OX=9031 GN=WDR11 PE=4 SV=2	1	2	2	2	1.6	1.6	1.6	136.09	1222	1222	0	31.744	44726	44032	36245	40504	43473	48044	41091	49298	35787	40366	44726	44032	36245	40504	43473	48044	41091	49298	35787	40366	4	4	4	4	4	4	4	4	4	4	160540000	4	LAATTGAK;LLLDPEFTLLQR
A0A1D5NU66	3	3	3	tr|A0A1D5NU66|A0A1D5NU66_CHICK Uncharacterized protein OS=Gallus gallus OX=9031 GN=PDGFRB PE=3 SV=2	1	3	3	3	3.6	3.6	3.6	120.22	1073	1073	0	155.19	5421	5734.1	5023.9	6606.7	6897.4	7412	6426.3	6316.5	5618.3	5603.2	5421	5734.1	5023.9	6606.7	6897.4	7412	6426.3	6316.5	5618.3	5603.2	4	4	4	4	4	4	4	4	4	4	187840000	5	AVEPVTDFLPGSTHDIR;GGPIYIITEYCR;YGDLVDYLHR
A0A1D5NU82	4	4	4	tr|A0A1D5NU82|A0A1D5NU82_CHICK Tubulin gamma chain OS=Gallus gallus OX=9031 GN=TUBG2 PE=3 SV=2	1	4	4	4	14.6	14.6	14.6	50.331	452	452	0	53.385	17853	21700	14524	20080	19393	18933	16978	17832	12750	13180	17853	21700	14524	20080	19393	18933	16978	17832	12750	13180	5	5	5	5	5	5	5	5	5	5	226410000	5	AVLLDLEPR;DVFFYQADDEHYIPR;LTQNADCVVVLDNTALNR;QLCAEHGISPEGIVEEFATEGTDR
A0A1D5NU93	3	3	3	tr|A0A1D5NU93|A0A1D5NU93_CHICK mRNA-capping enzyme OS=Gallus gallus OX=9031 GN=RNGTT PE=3 SV=1	1	3	3	3	5.5	5.5	5.5	69.143	605	605	0	17.815	12042	12684	10933	14011	12791	13916	12311	13073	9503.8	9876.2	12042	12684	10933	14011	12791	13916	12311	13073	9503.8	9876.2	3	3	3	3	3	3	3	3	3	3	88352000	3	EILFEFIDR;GHGECPTPENTETFIR;LLEGSFAR
A0A1D5NUC4	1	1	1	tr|A0A1D5NUC4|A0A1D5NUC4_CHICK Uncharacterized protein OS=Gallus gallus OX=9031 GN=MAP3K7 PE=4 SV=1	1	1	1	1	1.7	1.7	1.7	71.48	643	643	0	14.32	6951.9	7573.5	6109.7	7509.7	8986	7490	7775	6703.7	4361.4	4882.5	6951.9	7573.5	6109.7	7509.7	8986	7490	7775	6703.7	4361.4	4882.5	1	1	1	1	1	1	1	1	1	1	127190000	1	GSSVESLSDVR
A0A1D5NUC6	1	1	1	tr|A0A1D5NUC6|A0A1D5NUC6_CHICK Uncharacterized protein OS=Gallus gallus OX=9031 GN=MED30 PE=4 SV=1	1	1	1	1	6.7	6.7	6.7	20.413	179	179	0.0021299	1.7606	3114.9	3284.3	2721.6	4111	3046.7	3632.2	3091.7	3602	2259	2449.6	3114.9	3284.3	2721.6	4111	3046.7	3632.2	3091.7	3602	2259	2449.6	1	1	1	1	1	1	1	1	1	1	6590600	1	IGQETVQDIVFR
A0A1D5NUC9	1	1	1	tr|A0A1D5NUC9|A0A1D5NUC9_CHICK Uncharacterized protein OS=Gallus gallus OX=9031 GN=RPL21 PE=4 SV=2	1	1	1	1	7.3	7.3	7.3	18.97	164	164	0	2.8812	22434	23466	20287	22146	23376	22676	20750	25136	19557	21014	22434	23466	20287	22146	23376	22676	20750	25136	19557	21014	2	2	2	2	2	2	2	2	2	2	121670000	2	GMGTVQQGMPHK
A0A1D5NUE9	34	16	16	tr|A0A1D5NUE9|A0A1D5NUE9_CHICK Uncharacterized protein OS=Gallus gallus OX=9031 GN=MYH10 PE=3 SV=1	1	34	16	16	18.6	10.7	10.7	232.43	2016	2016	0	323.31	93508	116730	106490	128740	122780	101040	96754	95171	81470	91340	93508	116730	106490	128740	122780	101040	96754	95171	81470	91340	26	26	26	26	26	26	26	26	26	26	733210000	28	ADFCIIHYAGK;AGVLAHLEEER;AGVLAHLEEERDLK;ALAVAAK;ALEEALEAKEEFER;ALELDPNLYR;ATISTLEAK;CNGVLEGIR;DAASLESQLQDTQELLQEETR;DEQNEEK;DMESLSQR;DRAEAEAR;ELACEVK;ELDDATEANEGLSR;EQADFAVEALAK;GLEAEILQLQEEFAASER;IAQLEEELEEEQSNMELLNER;IVFQEFR;IVGLDQVTGITETAFGSAYK;KEEELQAALAR;LDPHLVLDQLR;LEVNMQAMK;LQQELDDLMVDLDHQR;NCAAYLK;NTNPNFVR;NVHELEK;QLEEAEEEATR;SDLLLEGFNNYR;TQLEELEDELQATEDAK;TTLQVDTLNSELAGER;TVGQLYK;VEAELEEM…
A0A1D5NUG1	1	1	1	tr|A0A1D5NUG1|A0A1D5NUG1_CHICK Uncharacterized protein OS=Gallus gallus OX=9031 GN=CGGBP1 PE=4 SV=1	1	1	1	1	11.4	11.4	11.4	19.031	167	167	0	33.787	2344.4	2994.3	2333	3195.8	2919.3	3029.4	1973.9	2236	1702.2	1615.7	2344.4	2994.3	2333	3195.8	2919.3	3029.4	1973.9	2236	1702.2	1615.7	2	2	2	2	2	2	2	2	2	2	41029000	2	AYLPDGYDNENQLINTEDR
A0A1D5NUH1;A0A3Q2UGW4;A0A3Q2TSF9	5;1;1	5;1;1	5;1;1	tr|A0A1D5NUH1|A0A1D5NUH1_CHICK Uncharacterized protein OS=Gallus gallus OX=9031 GN=TXNL1 PE=4 SV=1	3	5	5	5	22.1	22.1	22.1	32.353	289	289;235;268	0	323.31	26139	36189	28007	37177	39341	27152	28876	26411	22153	27193	26139	36189	28007	37177	39341	27152	28876	26411	22153	27193	9	9	9	9	9	9	9	9	9	9	803820000	9	AGCECLNESDEHGFDNCLR;GCGPCLR;GYMDLMPFINK;LIANDTEFQPELSAAGSR;SMDFEEAER
Q8UWF3;A0A1D5NUH3	4;4	4;4	3;3	tr|Q8UWF3|Q8UWF3_CHICK Mothers against decapentaplegic homolog OS=Gallus gallus OX=9031 GN=MADH2 PE=2 SV=1;tr|A0A1D5NUH3|A0A1D5NUH3_CHICK Mothers against decapentaplegic homolog OS=Gallus gallus OX=9031 GN=SMAD2W PE=3 SV=2	2	4	4	3	11.6	11.6	10.1	52.277	467	467;467	0	23.593	25096	28005	26688	25730	31556	26557	25530	32365	24975	27793	25096	28005	26688	25730	31556	26557	25530	32365	24975	27793	5	5	5	5	5	5	5	5	5	5	207540000	5	AITTQNCNTK;GWGAEYR;SSILPFTPPVVK;VGETFHASQPSLTVDGFTDPSNSER
A0A1D5NUI1;A0A1D5PNJ7	9;1	9;1	9;1	tr|A0A1D5NUI1|A0A1D5NUI1_CHICK Uncharacterized protein OS=Gallus gallus OX=9031 GN=RPL3 PE=3 SV=2	2	9	9	9	17.3	17.3	17.3	50.283	440	440;455	0	16.957	174490	135450	131830	135450	136890	139920	121860	229410	180080	185740	174490	135450	131830	135450	136890	139920	121860	229410	180080	185740	12	12	12	12	12	12	12	12	12	12	984620000	12	AGMTHIVR;EVDRPGSK;FIDTTSK;FQTAEEK;GCVVGTK;IGQGYQIK;NNASTDYDLSDK;SLLVQTK;TIFAEHISDECK
A0A1D5NUJ3	2	2	2	tr|A0A1D5NUJ3|A0A1D5NUJ3_CHICK 2-oxoisovalerate dehydrogenase subunit alpha OS=Gallus gallus OX=9031 GN=BCKDHA PE=3 SV=2	1	2	2	2	3.8	3.8	3.8	50.22	448	448	0.0021147	1.6863	8591.3	9223.4	7456.6	12357	10265	9650.8	8633.8	9853.4	7343.7	7007.8	8591.3	9223.4	7456.6	12357	10265	9650.8	8633.8	9853.4	7343.7	7007.8	2	2	2	2	2	2	2	2	2	2	64405000	2	ILYESQR;VMEAFEQAER
A0A1D5NUK4	4	4	4	tr|A0A1D5NUK4|A0A1D5NUK4_CHICK Uncharacterized protein OS=Gallus gallus OX=9031 GN=CDK5RAP3 PE=4 SV=2	1	4	4	4	10.8	10.8	10.8	68.121	619	619	0	18.347	10090	10274	7871.6	10377	11177	11095	10816	9882.3	7228.4	7822.5	10090	10274	7871.6	10377	11177	11095	10816	9882.3	7228.4	7822.5	7	6	7	6	7	7	7	7	7	6	205120000	8	DNTYLAELAALLVR;GNTTVYEWR;GSDALTLLENAATR;LVEMEEEADVLAASQFQLAPAVLQGQTSTR
A0A1D5NUK5	5	5	5	tr|A0A1D5NUK5|A0A1D5NUK5_CHICK Uncharacterized protein OS=Gallus gallus OX=9031 GN=APRT PE=3 SV=1	1	5	5	5	34.6	34.6	34.6	19.521	179	179	0	28.511	13682	14719	11272	15762	14586	16337	13834	14613	10926	11622	13682	14719	11272	15762	14586	16337	13834	14613	10926	11622	11	11	11	11	11	11	11	11	11	11	435370000	11	ALIDLLEDHLR;IDVIAGLDSR;LEAIPFHSLLQYD;SFPDFPVPGVLFR;VVVVDDLLATGGTMR
A0A1D5NUL1	1	1	1	tr|A0A1D5NUL1|A0A1D5NUL1_CHICK Uncharacterized protein OS=Gallus gallus OX=9031 GN=DENND3 PE=4 SV=2	1	1	1	1	1.2	1.2	1.2	145.71	1270	1270	0.00028902	2.5213	5360.9	5560.2	4679.3	5627.9	5642.2	5850.9	4570.6	5568.4	3975.7	5553.2	5360.9	5560.2	4679.3	5627.9	5642.2	5850.9	4570.6	5568.4	3975.7	5553.2	1	1	1	1	1	1	1	1	1	1	14793000	1	AINTLAPDNSALLAR
A0A1D5NUL5	11	11	6	tr|A0A1D5NUL5|A0A1D5NUL5_CHICK Uncharacterized protein OS=Gallus gallus OX=9031 GN=SEPT6 PE=3 SV=2	1	11	11	6	27.5	27.5	18.9	55.854	488	488	0	78.957	97976	102150	99063	92989	102410	104770	89436	109720	97773	91917	97976	102150	99063	92989	102410	104770	89436	109720	97773	91917	17	17	17	17	17	17	17	17	17	17	1357600000	17	QYPWGTVQVENEAHCDFVK;RNEFLGELQK;SLDDEVNAFK;SLDLVTMK;SSTYDLQESNVNLK;STLMDTLFNTK;TAAELLQSQAQQAGGSQTLK;TVPLSGHVGFDSLPDQLVNK;VLHNYHDTR;VNMEDLR;VNMEDLREQTHTR
A0A1D5NUQ4	8	8	8	tr|A0A1D5NUQ4|A0A1D5NUQ4_CHICK Uncharacterized protein OS=Gallus gallus OX=9031 GN=RPL4 PE=4 SV=2	1	8	8	8	15.9	15.9	15.9	43.888	390	390	0	97.539	81139	72887	63400	69480	73217	66338	65241	111850	72117	104840	81139	72887	63400	69480	73217	66338	65241	111850	72117	104840	10	10	10	10	10	10	10	10	10	10	475370000	10	EAVLLLK;FCIWTESAFR;GPCIIYNEDNGIIR;KLDDLYGTWR;LDDLYGTWR;MTNTDLGR;NIPGITLLDVNK;RGPCIIYNEDNGIIR
A0A1D5NUQ7	4	4	4	tr|A0A1D5NUQ7|A0A1D5NUQ7_CHICK Uncharacterized protein OS=Gallus gallus OX=9031 GN=IGFBP7 PE=4 SV=2	1	4	4	4	11.9	11.9	11.9	33.925	327	327	0	16.818	40595	68995	54574	63892	57130	46502	44875	46332	46731	38168	40595	68995	54574	63892	57130	46502	44875	46332	46731	38168	5	5	5	5	5	5	5	5	5	5	646400000	5	GEATASAK;GEPAISQR;GQYGIQR;MELLPGDRENLAIQTR
A0A1D5NUR5	2	2	2	tr|A0A1D5NUR5|A0A1D5NUR5_CHICK Uncharacterized protein OS=Gallus gallus OX=9031 GN=SNTA1 PE=4 SV=1	1	2	2	2	5.2	5.2	5.2	51.678	484	484	0	3.9748	15625	17829	13121	20657	19588	16518	16757	16634	11289	10775	15625	17829	13121	20657	19588	16518	16757	16634	11289	10775	2	2	2	2	2	2	2	2	2	2	88881000	2	AQLAGAGTVSGR;GFTISATEPGLSR
A0A1D5NUU8	3	3	3	tr|A0A1D5NUU8|A0A1D5NUU8_CHICK Uncharacterized protein OS=Gallus gallus OX=9031 GN=WIPF1 PE=4 SV=1	1	3	3	3	7.7	7.7	7.7	49.93	494	494	0	8.2957	15908	16862	13547	17123	19809	17073	15656	17888	13872	14531	15908	16862	13547	17123	19809	17073	15656	17888	13872	14531	3	3	3	3	3	3	3	3	3	3	255760000	3	FSFHPISDLPPPEPYVPVNR;GSAPAPVLNR;SPAADPQR
A0A1D5NUY4	1	1	1	tr|A0A1D5NUY4|A0A1D5NUY4_CHICK Uncharacterized protein OS=Gallus gallus OX=9031 GN=BCAS3 PE=4 SV=1	1	1	1	1	1.5	1.5	1.5	103.23	946	946	0	2.7767	3830.8	3957	3162.5	4527	4279.4	4172.1	3687.2	4300.7	3173.2	3757.4	3830.8	3957	3162.5	4527	4279.4	4172.1	3687.2	4300.7	3173.2	3757.4	1	1	1	1	1	1	1	1	1	1	8118100	1	ISDDTPLEMVTCPR
A0A1D5NUY6	2	2	2	tr|A0A1D5NUY6|A0A1D5NUY6_CHICK NADH dehydrogenase [ubiquinone] 1 subunit C2 OS=Gallus gallus OX=9031 GN=NDUFC2 PE=3 SV=1	1	2	2	2	14.5	14.5	14.5	12.774	110	110	0.0013672	1.948	9188.1	11650	9087.7	12825	12753	10665	9765.5	10089	8469.7	8426.2	9188.1	11650	9087.7	12825	12753	10665	9765.5	10089	8469.7	8426.2	2	2	2	2	2	2	2	2	2	2	36663000	2	ELLDYVR;MPFLPDEAR
A0A1D5NUZ0	6	6	5	tr|A0A1D5NUZ0|A0A1D5NUZ0_CHICK Uncharacterized protein OS=Gallus gallus OX=9031 GN=NAPA PE=4 SV=2	1	6	6	5	19.5	19.5	15.7	35.033	313	313	0	33.328	57472	54159	44742	61970	56764	59653	52278	60760	45709	43915	57472	54159	44742	61970	56764	59653	52278	60760	45709	43915	10	10	10	10	10	10	10	10	10	10	1203400000	10	ADPQEAINCLIR;AIEIYTDMGR;EYDSISR;IEEACDIYAR;TIQGEEEDLR;YEEMFPAFTDSR
A0A1D5NV31	1	1	1	tr|A0A1D5NV31|A0A1D5NV31_CHICK Uncharacterized protein OS=Gallus gallus OX=9031 PE=4 SV=2	1	1	1	1	14.2	14.2	14.2	14.47	127	127	0	7.1177	2647.2	2705.9	2223	2894.6	2793.7	2494.3	2926.1	2650.8	2044.7	2348.6	2647.2	2705.9	2223	2894.6	2793.7	2494.3	2926.1	2650.8	2044.7	2348.6	1	1	1	1	1	1	1	1	1	1	17528000	1	VVAEVYDQERFDNSDLSA
A0A1D5NV65	18	18	18	tr|A0A1D5NV65|A0A1D5NV65_CHICK Uncharacterized protein OS=Gallus gallus OX=9031 GN=PGM2 PE=4 SV=1	1	18	18	18	35.3	35.3	35.3	68.034	609	609	0	201.76	124650	132550	124490	128700	133220	132120	122460	148130	123200	113240	124650	132550	124490	128700	133220	132120	122460	148130	123200	113240	29	29	29	29	29	29	29	29	29	29	2314000000	29	AAMGAGISHMNDLTIIQTTQGFCR;AAQGSAGDAALR;AAQGSAGDAALRR;AHLSSGGSSK;AVYDEYGFHITK;DGVSAAVITAEMASFLATR;DLTTGYDSSQPDLK;DVYMLSSTVSSK;EAEQWLQWDQNPK;EGFHFEETLTGFK;ELDELVSALEK;ELVAEGNVEELQK;IILANDPDADR;IILANDPDADRLAVAEK;MEFGTAGLR;QIDSSALLHDPYATINK;VIQQLFDNLR;YPNPEEGK
A0A1D5NV85	6	6	5	tr|A0A1D5NV85|A0A1D5NV85_CHICK Uncharacterized protein OS=Gallus gallus OX=9031 GN=NUP160 PE=4 SV=1	1	6	6	5	7.6	7.6	7.5	100.23	892	892	0	13.691	22486	21759	18401	24428	26340	24385	20182	21710	17089	19211	22486	21759	18401	24428	26340	24385	20182	21710	17089	19211	5	5	5	5	5	5	5	5	5	5	525030000	5	AAGLAER;ALQIFSQGTER;EMDYETDTDMER;ETYLEYLFTPGR;WTTSGDTLELVEESLDTELLNNAVR
A0A1D5NV93	3	3	3	tr|A0A1D5NV93|A0A1D5NV93_CHICK Pyrroline-5-carboxylate reductase OS=Gallus gallus OX=9031 GN=PYCRL PE=3 SV=2	1	3	3	3	12.5	12.5	12.5	28.481	271	271	0	17.166	12778	13566	10867	14650	14684	14786	13027	13344	10768	10407	12778	13566	10867	14650	14684	14786	13027	13344	10768	10407	4	4	4	4	4	4	4	4	4	4	151540000	5	ATVMNAVQAATER;MEAEELR;VPASNIIVSAPSDR
A0A1D5NV94	16	16	16	tr|A0A1D5NV94|A0A1D5NV94_CHICK AP-2 complex subunit alpha OS=Gallus gallus OX=9031 GN=AP2A2 PE=3 SV=2	1	16	16	16	22.1	22.1	22.1	107.03	965	965	0	318.53	113600	114090	100510	111880	123340	120090	108840	129940	106670	103460	113600	114090	100510	111880	123340	120090	108840	129940	106670	103460	33	32	31	33	32	32	32	33	31	32	1.8818e+09	33	AVDLLYAMCDR;EMAEAFAGEIPK;FFQPTEMSSQDFFQR;GLAVFISDIR;IAGDYVSEEVWYR;ILVAGDTMDSVK;LCELLSEQF;LEPNLQAQMYR;LLQCYPPPEDPAVR;LSTIASTDILATVLEEMPPFPER;LTECLETILNK;THIETVINALK;TSPDLVPMGDWTSR;TTIQDVLR;VGGYILGEFGNLIAGDPR;YLALESMCTLASSEFSHEAVK
A0A1D5NVC3	1	1	1	tr|A0A1D5NVC3|A0A1D5NVC3_CHICK Uncharacterized protein OS=Gallus gallus OX=9031 GN=CAPN7 PE=3 SV=2	1	1	1	1	1.5	1.5	1.5	84.737	743	743	0	4.6593	5749.4	5734.5	4207.5	5191.1	5541.4	5545.5	5595.1	4975.3	3774.3	4868.7	5749.4	5734.5	4207.5	5191.1	5541.4	5545.5	5595.1	4975.3	3774.3	4868.7	1	1	1	1	1	1	1	1	1	1	11071000	1	AVQASESQGQR
A0A1D5NVE2	1	1	1	tr|A0A1D5NVE2|A0A1D5NVE2_CHICK Uncharacterized protein OS=Gallus gallus OX=9031 GN=UBE2Q1 PE=4 SV=3	1	1	1	1	2	2	2	44.987	408	408	0.00028893	2.5155	271.01	81.932	214.92	65.635	214.32	226.19	241.78	221.55	101.74	68.847	271.01	81.932	214.92	65.635	214.32	226.19	241.78	221.55	101.74	68.847	1	1	1	1	1	1	1	1	1	1	5602600	1	LLESIFHR
A0A1D5NVF3	4	4	4	tr|A0A1D5NVF3|A0A1D5NVF3_CHICK Uncharacterized protein OS=Gallus gallus OX=9031 GN=SNX17 PE=4 SV=2	1	4	4	4	14.7	14.7	14.7	53.024	470	470	0	38.25	9192.3	10356	8777.3	10707	10853	9945.5	10069	10415	8509	8003.8	9192.3	10356	8777.3	10707	10853	9945.5	10069	10415	8509	8003.8	5	5	5	5	5	5	5	5	5	5	108180000	5	GISHSSSANDVGANDFHGNYAFEGIGDEDL;IFTLTPAEVEQR;MHFSIPETETR;QDPTLGGSETFNSFLR
A0A1D5NVI1	4	4	4	tr|A0A1D5NVI1|A0A1D5NVI1_CHICK Uncharacterized protein OS=Gallus gallus OX=9031 GN=RPL9 PE=4 SV=1	1	4	4	4	19.8	19.8	19.8	21.835	192	192	0	24.83	47252	44276	51338	38523	43627	46314	37535	63627	67208	56200	47252	44276	51338	38523	43627	46314	37535	63627	67208	56200	7	7	7	7	7	7	7	7	7	7	2909800000	7	FLDGIYVSEK;GTVQQADE;KFLDGIYVSEK;TILSNQTVDIPEQVSVSLK
A0A1D5NVJ9	7	7	7	tr|A0A1D5NVJ9|A0A1D5NVJ9_CHICK Uncharacterized protein OS=Gallus gallus OX=9031 PE=4 SV=1	1	7	7	7	30.5	30.5	30.5	36.535	341	341	0	168.87	39040	29433	26942	27982	32319	41479	36148	41731	36570	36684	39040	29433	26942	27982	32319	41479	36148	41731	36570	36684	11	10	9	10	11	10	11	10	9	11	461920000	11	AAGALGFISALEQGFGTDVGER;FYEPGAGEVLLDGVPLRDYEHR;GGQLSAGQK;QEGPPHEVLRPGSLLR;QVALVGQEPVLFSGSIR;STCVALLER;VFDYLDWER
A0A1D5NVK9	3	3	3	tr|A0A1D5NVK9|A0A1D5NVK9_CHICK Uncharacterized protein OS=Gallus gallus OX=9031 GN=NCF4 PE=4 SV=1	1	3	3	3	10	10	10	40.774	350	350	0	33.297	17412	18412	14096	20335	19259	18583	16598	22284	14833	16022	17412	18412	14096	20335	19259	18583	16598	22284	14833	16022	5	5	5	5	5	5	5	5	5	5	103760000	5	GDLIYLLSR;LLSDQDVELMVSQSR;SISSQLPVLDR
A0A1D5NVM2	2	2	2	tr|A0A1D5NVM2|A0A1D5NVM2_CHICK NADH dehydrogenase [ubiquinone] 1 alpha subcomplex subunit 2 OS=Gallus gallus OX=9031 GN=NDUFA2 PE=4 SV=1	1	2	2	2	19	19	19	11.071	100	100	0	3.9386	12272	17375	13907	22085	18786	14758	13478	17774	12799	10988	12272	17375	13907	22085	18786	14758	13478	17774	12799	10988	2	2	2	2	2	2	2	2	2	2	84156000	2	ECSGVQPR;QANPDFPILIR
A0A1D5NVP0	3	3	3	tr|A0A1D5NVP0|A0A1D5NVP0_CHICK Uncharacterized protein OS=Gallus gallus OX=9031 GN=MAP2K4 PE=3 SV=1	1	3	3	3	6.3	6.3	6.3	47.625	426	426	0	3.6058	13630	13800	12444	15148	15143	14613	12555	14463	10692	12120	13630	13800	12444	15148	15143	14613	12555	14463	10692	12120	3	3	3	3	3	3	3	3	3	3	102380000	3	DLGEIGR;GAYGSVNK;GDPPQLSNSEER
A0A1D5NVQ5	2	2	2	tr|A0A1D5NVQ5|A0A1D5NVQ5_CHICK Uncharacterized protein OS=Gallus gallus OX=9031 GN=VAV2 PE=4 SV=2	1	2	2	2	4	4	4	98.162	844	844	0	116.98	5481.3	6154.2	5199.9	6647	6415.2	6903.8	5707.5	5204.1	3787.8	5054.9	5481.3	6154.2	5199.9	6647	6415.2	6903.8	5707.5	5204.1	3787.8	5054.9	3	3	3	3	3	3	3	3	3	3	41681000	3	GIRPFPSEETTENDDDVYR;VGWFPSTYVEEEGVQ
A0A1D5NVS3	1	1	1	tr|A0A1D5NVS3|A0A1D5NVS3_CHICK Uncharacterized protein OS=Gallus gallus OX=9031 GN=DPT PE=4 SV=1	1	1	1	1	6.5	6.5	6.5	23.674	199	199	0	7.5439	4419.6	6204.8	4351.8	9426.2	5592.2	5150.8	4846	4896.4	4253.8	3514	4419.6	6204.8	4351.8	9426.2	5592.2	5150.8	4846	4896.4	4253.8	3514	2	2	2	2	2	2	2	2	2	2	165150000	2	GATTTFSAVDRDR
A0A1D5NVZ1	17	17	17	tr|A0A1D5NVZ1|A0A1D5NVZ1_CHICK Uncharacterized protein OS=Gallus gallus OX=9031 GN=FAM120A PE=4 SV=2	1	17	17	17	18.3	18.3	18.3	122.65	1116	1116	0	132.57	126340	126260	109650	123730	134900	137670	120700	133530	104050	105750	126340	126260	109650	123730	134900	137670	120700	133530	104050	105750	22	22	22	22	22	22	22	22	22	22	1230700000	22	AEGSSSASSGSQAADVK;AHQLVLPPCDVVIK;ASNQSESALSNDSK;AVADYVR;DVFQHSQSR;GDLGDQTK;GSLVGGGR;GVQGFQDYIEK;HTPLYER;LEIAGTVVGHWAGSR;LLIDADNCLHR;NIQDTTDLDAIAK;QSILEGLNFSR;SPQTPELVEALAFR;TGTQSESQTR;VAAAAGHSGAFSGNDSNR;VAQSIEDHHQEVIAFCR
A0A1D5NW27;P02552;A0A1D5P198	25;24;24	25;24;24	2;2;2	tr|A0A1D5NW27|A0A1D5NW27_CHICK Tubulin alpha chain OS=Gallus gallus OX=9031 GN=TUBA1A PE=3 SV=1;sp|P02552|TBA1_CHICK Tubulin alpha-1 chain (Fragment) OS=Gallus gallus OX=9031 PE=1 SV=1;tr|A0A1D5P198|A0A1D5P198_CHICK Tubulin alpha chain OS=Gallus gallus OX=	3	25	25	2	61.2	61.2	8	50.135	451	451;412;466	0	323.31	716140	761750	669570	741010	747260	748360	686530	795420	636500	622170	716140	761750	669570	741010	747260	748360	686530	795420	636500	622170	218	218	218	219	218	219	218	218	217	219	42313000000	229	AFVHWYVGEGMEEGEFSEAR;AFVHWYVGEGMEEGEFSEAREDMAALEK;AVCMLSNTTAIAEAWAR;AVFVDLEPTVIDEVR;AYHEQLSVAEITNACFEPANQMVK;DVNAAIATIK;DYEEVGVDSVEGEGEEEGEEY;EDAANNYAR;EDMAALEK;EIIDLVLDR;EIIDLVLDRIR;FDGALNVDLTEFQTNLVPYPR;FDLMYAK;GHYTIGK;IHFPLATYAPVISAEK;LDHKFDLMYAK;LSVDYGK;LSVDYGKK;NLDIERPTYTNLNR;QLFHPEQLITGK;QLFHPEQLITGKEDAANNYAR;RNLDIERPTYTNLNR;TIGGGDDSFNTFFSETGAGK;TIQFVDWCPTGFK;VGINYQPPTVVPGGDLAK
A0A1D5NW43	1	1	1	tr|A0A1D5NW43|A0A1D5NW43_CHICK Uncharacterized protein OS=Gallus gallus OX=9031 GN=VPS25 PE=4 SV=1	1	1	1	1	5.7	5.7	5.7	20.404	174	174	0	2.8136	6942	7860.3	5379.7	8622.6	6735.6	7654	6540	7695.5	5005.6	5522.2	6942	7860.3	5379.7	8622.6	6735.6	7654	6540	7695.5	5005.6	5522.2	1	1	1	1	1	1	1	1	1	1	62195000	1	AEIITLDDGR
A0A1D5NW49	1	1	1	tr|A0A1D5NW49|A0A1D5NW49_CHICK Uncharacterized protein OS=Gallus gallus OX=9031 GN=TBC1D4 PE=4 SV=1	1	1	1	1	1.3	1.3	1.3	124.37	1094	1094	0	5.1909	656.45	545.47	403.06	577.77	527.86	403.97	526.39	409.13	318.49	244.4	656.45	545.47	403.06	577.77	527.86	403.97	526.39	409.13	318.49	244.4	1	1	1	1	1	1	1	1	1	1	2697100	1	IQSLESSLETILTR
A0A1D5NW68;P19121	20;18	20;18	20;18	tr|A0A1D5NW68|A0A1D5NW68_CHICK Serum albumin OS=Gallus gallus OX=9031 GN=ALB PE=4 SV=2;sp|P19121|ALBU_CHICK Serum albumin OS=Gallus gallus OX=9031 GN=ALB PE=1 SV=2	2	20	20	20	37.7	37.7	37.7	64.004	565	565;615	0	320.89	231340	268210	234370	205630	199270	250510	204490	196540	186910	155140	231340	268210	234370	205630	199270	250510	204490	196540	186910	155140	63	63	63	63	63	63	63	63	63	63	6.7443e+09	64	APFSEVSK;ATLGIGA;CSYEGLSK;DVVDLAQK;ETQDVVK;FVHDSIGVHK;GYESLLEK;KMPQVPTDLLLETGK;KQETTPINDNVSQCCSSSYANR;MACSEGYLSIVIHDTCR;MPQVPTDLLLETGK;MPQVPTDLLLETGKK;QETTPINDNVSQCCSSSYANR;QLIYLSQK;QQYFCGILK;RPCFTAMGVDTK;SFEAGHDAFMAEFVYEYSR;TIADGFTAMVDK;TNCDLLHDHGEADFLK;VSQPDFVQPYQRPASDVICQEYQDNR
A0A1D5NW85;P21760	4;3	4;3	4;3	tr|A0A1D5NW85|A0A1D5NW85_CHICK Extracellular fatty acid-binding protein OS=Gallus gallus OX=9031 GN=EXFABP PE=3 SV=1;sp|P21760|EXFAB_CHICK Extracellular fatty acid-binding protein OS=Gallus gallus OX=9031 GN=EXFABP PE=1 SV=2	2	4	4	4	32	32	32	20.187	178	178;178	0	20.539	60276	24119	25152	32119	35251	55440	47453	46626	85611	51445	60276	24119	25152	32119	35251	55440	47453	46626	85611	51445	11	11	11	11	11	11	11	11	11	11	1.0015e+09	11	EVSPTAMAIFR;NYTDEMVAVLPSQEECSVDEV;TSDDGEVYYSEEAEK;TVEVLDTDYK
A0A1D5NWB1	5	4	4	tr|A0A1D5NWB1|A0A1D5NWB1_CHICK Uncharacterized protein OS=Gallus gallus OX=9031 GN=LIMD2 PE=4 SV=2	1	5	4	4	34.7	29.9	29.9	16.5	147	147	0	35.698	44172	45832	37480	49972	55858	44159	41817	47444	31200	36662	44172	45832	37480	49972	55858	44159	41817	47444	31200	36662	7	7	7	7	7	7	7	7	7	7	1100300000	8	EMCTACQK;GNYDEGFGR;MFQASEAASTTPSHEAK;SNSGGSTVQR;TVYPMER
A0A1D5NWC1	1	1	1	tr|A0A1D5NWC1|A0A1D5NWC1_CHICK Uncharacterized protein OS=Gallus gallus OX=9031 GN=WAC PE=4 SV=1	1	1	1	1	1.4	1.4	1.4	70.451	646	646	0.003869	1.4106	8129.4	8972.6	7908	9365.1	9545.1	8695.5	8754.7	8476.6	6551.8	6567.9	8129.4	8972.6	7908	9365.1	9545.1	8695.5	8754.7	8476.6	6551.8	6567.9	1	1	1	1	1	1	1	1	1	1	13853000	1	VCEIQATLR
A0A1D5NWE8	1	1	1	tr|A0A1D5NWE8|A0A1D5NWE8_CHICK Uncharacterized protein OS=Gallus gallus OX=9031 GN=GTF2E1 PE=4 SV=2	1	1	1	1	3.7	3.7	3.7	46.403	409	409	0	22.244	3058.8	2853.4	2917.4	3078	3318.2	3180.1	2919.1	3163.7	2513.5	2535.3	3058.8	2853.4	2917.4	3078	3318.2	3180.1	2919.1	3163.7	2513.5	2535.3	2	2	2	2	2	2	2	2	2	2	16336000	2	TDPDVLTEVPAALKR
A0A1D5NWG7;F1NUU0	2;1	2;1	2;1	tr|A0A1D5NWG7|A0A1D5NWG7_CHICK Uncharacterized protein OS=Gallus gallus OX=9031 GN=DOCK1 PE=3 SV=2;tr|F1NUU0|F1NUU0_CHICK Uncharacterized protein OS=Gallus gallus OX=9031 GN=DOCK5 PE=3 SV=3	2	2	2	2	1.7	1.7	1.7	215.59	1866	1866;1877	0	9.8157	7428.2	7707.8	5523.2	8589	8159.4	7451.7	7146.9	6577.8	4838.2	5796.2	7428.2	7707.8	5523.2	8589	8159.4	7451.7	7146.9	6577.8	4838.2	5796.2	2	2	2	2	2	2	2	2	2	2	24827000	2	FISENYLVR;GQHETVIPNELPLIQEVTTTLR
A0A1D5NWH8	5	5	5	tr|A0A1D5NWH8|A0A1D5NWH8_CHICK ATP-dependent (S)-NAD(P)H-hydrate dehydratase OS=Gallus gallus OX=9031 GN=NAXD PE=3 SV=2	1	5	5	5	17.3	17.3	17.3	47.989	434	434	0	28.182	17130	19639	15536	21285	19941	19559	17493	18266	13482	15891	17130	19639	15536	21285	19941	19559	17493	18266	13482	15891	7	7	7	7	7	7	7	7	7	7	309330000	7	AILTPNYMEFSR;SMTASDMVSEVGTAFSK;SYSPELIVHPVLDSPNAVHEVDK;VGADLSHVFCTK;VLVCSHEGSSR
A0A1D5NWH9	4	3	3	tr|A0A1D5NWH9|A0A1D5NWH9_CHICK Uncharacterized protein OS=Gallus gallus OX=9031 GN=YBX3 PE=4 SV=2	1	4	3	3	22.7	16.8	16.8	30.873	291	291	0	61.082	17363	17579	14122	18135	18258	20753	17088	17356	14105	12598	17363	17579	14122	18135	18258	20753	17088	17356	14105	12598	4	4	4	4	4	4	4	4	4	4	171370000	4	DGVTEGGQIHQQVQR;ENQHEAGAVSQQPLR;GAEAANVTGPDGVPVEGSR;SVGDGETVEFDVVEGEK
A0A1D5NWI2	13	13	13	tr|A0A1D5NWI2|A0A1D5NWI2_CHICK Adenosylhomocysteinase OS=Gallus gallus OX=9031 GN=AHCY PE=3 SV=2	1	13	13	13	30.6	30.6	30.6	48.965	444	444	0	92.308	120000	122400	116900	131260	129170	117230	103570	130680	115230	114550	120000	122400	116900	131260	129170	117230	103570	130680	115230	114550	26	26	26	26	26	26	26	26	26	26	2.9525e+09	26	AIEIAENEMPGLMK;ATDVMIAGK;EGNIFVTTTGCTDIVQGR;EMYGASKPLK;ESLIDGIKR;FDNLYGCR;GCAQALR;GISEETTTGVHNLYK;HIILLAEGR;SKFDNLYGCR;VADISLADWGR;VAVVAGYGDVGK;VPAINVNDSVTK
A0A1D5NWM7	3	3	3	tr|A0A1D5NWM7|A0A1D5NWM7_CHICK Uncharacterized protein OS=Gallus gallus OX=9031 GN=RSL1D1 PE=4 SV=1	1	3	3	3	4.1	4.1	4.1	49.601	443	443	0	4.2994	22130	21570	17090	27557	24481	23483	24217	22011	14936	16936	22130	21570	17090	27557	24481	23483	24217	22011	14936	16936	3	3	3	3	3	3	3	3	3	3	64229000	3	FDLFLSDDR;FDLFLSDDRIR;GCCYTTR
A0A1D5NWM8	4	4	4	tr|A0A1D5NWM8|A0A1D5NWM8_CHICK Uncharacterized protein OS=Gallus gallus OX=9031 GN=RASSF2 PE=4 SV=1	1	4	4	4	13.3	13.3	13.3	37.365	324	324	0	8.7452	22456	21186	16890	21036	21638	22868	21264	25516	19188	20197	22456	21186	16890	21036	21638	22868	21264	25516	19188	20197	5	5	5	5	5	5	5	5	5	5	282120000	5	ATDYPLIAR;LEEISEGPARL;LQMQDDNQR;MEYGSCEYLVPCGK
A0A1D5NWN5	2	2	2	tr|A0A1D5NWN5|A0A1D5NWN5_CHICK Uncharacterized protein OS=Gallus gallus OX=9031 GN=SIRT2 PE=4 SV=2	1	2	2	2	4.7	4.7	4.7	52.217	485	485	0	7.3289	15491	15146	11874	17057	16387	16363	14158	16401	11891	12021	15491	15146	11874	17057	16387	16363	14158	16401	11891	12021	3	3	3	3	3	3	3	3	3	3	59439000	3	TLGLGTEPPER;VLDELSLAGIAR
A0A1D5NWP2	5	5	5	tr|A0A1D5NWP2|A0A1D5NWP2_CHICK Uncharacterized protein OS=Gallus gallus OX=9031 GN=STIM1 PE=4 SV=2	1	5	5	5	7.4	7.4	7.4	83.061	742	742	0	21.33	24176	21832	18624	21554	25027	24407	22628	26596	21289	21517	24176	21832	18624	21554	25027	24407	22628	26596	21289	21517	5	5	5	5	5	5	5	5	5	5	196970000	7	AEQSLHDLQER;ALDTVLFGPPLLTR;EGTENELSR;QALSEVTAALR;YAEQELEQVR
A0A1D5NWT3;Q5F3L9	2;1	2;1	2;1	tr|A0A1D5NWT3|A0A1D5NWT3_CHICK Uncharacterized protein OS=Gallus gallus OX=9031 GN=FAM65B PE=4 SV=2;sp|Q5F3L9|RIPR2_CHICK Rho family-interacting cell polarization regulator 2 OS=Gallus gallus OX=9031 GN=RIPOR2 PE=2 SV=1	2	2	2	2	2.1	2.1	2.1	118.09	1067	1067;602	0	13.277	17618	18446	16394	20407	20547	20240	18906	18064	14025	16526	17618	18446	16394	20407	20547	20240	18906	18064	14025	16526	2	2	2	2	2	2	2	2	2	2	139010000	2	ESLTEINR;VASETLLSLGEDGR
A0A1D5NWT4;E1C7L2;P18652;A0A3Q2U0D4;A0A1D5P8U5;A0A1D5NTH1	11;2;2;1;1;1	11;2;2;1;1;1	10;1;1;0;0;0	tr|A0A1D5NWT4|A0A1D5NWT4_CHICK Ribosomal protein S6 kinase OS=Gallus gallus OX=9031 GN=RPS6KA3 PE=3 SV=1	6	11	11	10	17.3	17.3	16.2	83.608	740	740;746;752;745;1909;2586	0	67.461	73382	67401	61647	65828	72932	75223	67860	80413	64747	67598	73382	67401	61647	65828	72932	75223	67860	80413	64747	67598	17	17	17	17	17	17	17	17	17	17	471850000	17	ASNMEYAVK;DLKPSNILYVDESGNPESIR;DPTEEIEILLR;EASAVLFTITK;FSLSGGYWNTVSDTAK;GAMAATYSALNR;LGMPQFLSPEAQSLLR;LTDFGLSK;NQSPVLEPVGR;RDPTEEIEILLR;TVEYLHAQGVVHR
A0A1D5NWU3	5	5	5	tr|A0A1D5NWU3|A0A1D5NWU3_CHICK Uncharacterized protein OS=Gallus gallus OX=9031 GN=ABR PE=4 SV=3	1	5	5	5	6.5	6.5	6.5	99.016	873	873	0	12.349	34156	35802	31147	36152	39824	37702	35115	37226	31039	32737	34156	35802	31147	36152	39824	37702	35115	37226	31039	32737	5	5	5	5	5	5	5	5	5	5	268960000	5	DGFLVELSEGSR;GIEEVGIYR;IALETAEK;ISQNFLSSINEDIDPR;SYLFLLSSDYER
A0A1D5NWW3	2	2	1	tr|A0A1D5NWW3|A0A1D5NWW3_CHICK Uncharacterized protein OS=Gallus gallus OX=9031 GN=USP19 PE=4 SV=2	1	2	2	1	1.9	1.9	1.2	160.5	1434	1434	0	20.19	2503.9	2370.5	1752.7	2681.4	3251.3	2794.4	2762.9	2565.8	1536.3	1888.8	2503.9	2370.5	1752.7	2681.4	3251.3	2794.4	2762.9	2565.8	1536.3	1888.8	1	1	1	1	1	1	1	1	1	1	10913000	1	GSCAAATSAPELGDGDR
A0A1D5NWX3	3	3	3	tr|A0A1D5NWX3|A0A1D5NWX3_CHICK Uncharacterized protein OS=Gallus gallus OX=9031 GN=GGPS1 PE=3 SV=1	1	3	3	3	11.7	11.7	11.7	34.472	299	299	0	23.011	44740	41638	33764	42041	44539	46345	42432	41260	32701	35276	44740	41638	33764	42041	44539	46345	42432	41260	32701	35276	4	4	4	4	4	4	4	4	4	4	125580000	5	GQGLDIYWR;MDGTDETSKR;YCVHYLENVGSFEYTR
A0A1D5NWX9	10	10	10	tr|A0A1D5NWX9|A0A1D5NWX9_CHICK Uncharacterized protein OS=Gallus gallus OX=9031 GN=TJP1 PE=3 SV=1	1	10	10	10	8.6	8.6	8.6	198.25	1771	1771	0	221.16	66735	80567	65263	91747	90228	81636	74633	71622	53401	55786	66735	80567	65263	91747	90228	81636	74633	71622	53401	55786	11	11	11	11	11	11	11	11	11	11	598080000	12	AEQLASVQYTLPK;AIPVSPSALEDEEEEDGHTVVATAR;ATLLNVPDLSDSIHSANASERDDISEIQSLASDHSNR;EISQDSLAAR;GGPAEGLLQENDR;IVESDVGDSFYIR;KDPYISEEASR;TAYESQPPR;TMEEVSVER;YDSTNYVDQFSR
A0A1D5NX47	2	2	2	tr|A0A1D5NX47|A0A1D5NX47_CHICK Uncharacterized protein OS=Gallus gallus OX=9031 GN=ATL2 PE=4 SV=1	1	2	2	2	4.5	4.5	4.5	65.439	576	576	0	5.943	6246.9	5874	6230.8	6574.5	6923.9	6540.2	6435.2	7367.2	5444.9	5028	6246.9	5874	6230.8	6574.5	6923.9	6540.2	6435.2	7367.2	5444.9	5028	2	2	2	2	2	2	2	2	2	2	25626000	2	NLVPLLLAPENLVEK;QNQHEELQNVR
A0A1D5NX63	1	1	1	tr|A0A1D5NX63|A0A1D5NX63_CHICK Uncharacterized protein OS=Gallus gallus OX=9031 GN=PLIN1 PE=4 SV=2	1	1	1	1	3.3	3.3	3.3	56.416	519	519	0	6.1707	3987.1	3006.1	3155.6	6459.6	4799.3	4353.5	3800.4	4369.7	3149.2	3544.5	3987.1	3006.1	3155.6	6459.6	4799.3	4353.5	3800.4	4369.7	3149.2	3544.5	1	1	1	1	1	1	1	1	1	1	33925000	1	AHSAPSAPSSAPSTLGR
A0A1D5NX87	3	3	3	tr|A0A1D5NX87|A0A1D5NX87_CHICK Uncharacterized protein OS=Gallus gallus OX=9031 GN=C2H6orf52 PE=4 SV=1	1	3	3	3	10.7	10.7	10.7	30.265	261	261	0	8.2072	15312	15870	11918	16028	16973	17642	15650	15713	11434	13163	15312	15870	11918	16028	16973	17642	15650	15713	11434	13163	3	3	3	3	3	3	3	3	3	3	99440000	3	ASQDLLGK;ECLQAYSWWR;IATDLLGYSR
A0A1D5NX91	10	10	10	tr|A0A1D5NX91|A0A1D5NX91_CHICK Uncharacterized protein OS=Gallus gallus OX=9031 GN=C5H14orf4 PE=4 SV=1	1	10	10	10	15.5	15.5	15.5	76.513	741	741	0	80.487	118930	130110	110520	129310	129710	131280	123420	125240	100730	96104	118930	130110	110520	129310	129710	131280	123420	125240	100730	96104	15	15	15	15	15	15	15	15	15	15	768140000	15	AASGLSQSGLER;AQGATGEVYCPSGEK;DHALLGR;DTLLTLAGCTPYEVR;GLSSGFK;GPGGSGGSGSGAMR;LLGDLLPESVR;NAEALAELSESLR;RPGSVSSSDQER;SAAQVSSSR
A0A1D5NXA6	4	4	3	tr|A0A1D5NXA6|A0A1D5NXA6_CHICK Uncharacterized protein OS=Gallus gallus OX=9031 GN=ITIH3 PE=4 SV=2	1	4	4	3	5.9	5.9	4.8	72.5	641	641	0	17.922	37861	38025	38077	38162	42331	40568	35585	45095	40125	36351	37861	38025	38077	38162	42331	40568	35585	45095	40125	36351	5	5	5	5	5	5	5	5	5	5	239320000	6	ALDLSLK;ATPENLDEAR;HFYDGSEIVVAGR;IAATGEEK
A0A1D5NXB2	1	1	1	tr|A0A1D5NXB2|A0A1D5NXB2_CHICK Uncharacterized protein OS=Gallus gallus OX=9031 GN=DVL2 PE=4 SV=2	1	1	1	1	1.6	1.6	1.6	80.059	731	731	0.00028466	2.3712	4002.1	4513.1	3155.2	4860.9	5080.6	4842.6	3672.8	4388.3	3106.2	3503.4	4002.1	4513.1	3155.2	4860.9	5080.6	4842.6	3672.8	4388.3	3106.2	3503.4	1	1	1	1	1	1	1	1	1	1	41830000	1	AMASPESGLEVR
A0A1D5NXB3;A0A1D5P2P2	13;7	13;7	13;7	tr|A0A1D5NXB3|A0A1D5NXB3_CHICK Uncharacterized protein OS=Gallus gallus OX=9031 GN=LOC100859276 PE=4 SV=2;tr|A0A1D5P2P2|A0A1D5P2P2_CHICK Uncharacterized protein OS=Gallus gallus OX=9031 PE=4 SV=2	2	13	13	13	43.5	43.5	43.5	40.873	368	368;164	0	323.31	125060	126200	107130	124080	128620	131900	120290	127150	98981	98619	125060	126200	107130	124080	128620	131900	120290	127150	98981	98619	25	25	25	25	25	25	25	25	25	25	3.2577e+09	25	AEDAVEAIR;ASLYDMQR;DYAFVHMER;EATEQEIR;ECPVDRPGQVADFTEAYNEQYGAVR;GLDNTEFQGK;IPTTLDPYDR;LHVGNISPTCTNLELR;SLFEQYGK;TAAAATTVGEAYTYDR;TAAEDAIR;TPYTAGYGETMYYDDAYSGMADYYK;VLECDIIK
A0A1D5NXC6	2	1	1	tr|A0A1D5NXC6|A0A1D5NXC6_CHICK Uncharacterized protein OS=Gallus gallus OX=9031 GN=SEC61A2 PE=3 SV=1	1	2	1	1	3.6	2.1	2.1	52.229	476	476	0.0043758	1.3898	5274.1	5106.5	4960.8	5334.9	5604.2	5241.9	5558.3	5532.1	4067.5	4302.5	5274.1	5106.5	4960.8	5334.9	5604.2	5241.9	5558.3	5532.1	4067.5	4302.5	1	1	1	1	1	1	1	1	1	1	18819000	1	DTSMVHELNR;EQQMVMR
A0A1D5NXD7	2	2	2	tr|A0A1D5NXD7|A0A1D5NXD7_CHICK MICOS complex subunit OS=Gallus gallus OX=9031 GN=APOO PE=4 SV=1	1	2	2	2	13.2	13.2	13.2	24.156	219	219	0	22.98	12507	12966	10017	14242	13191	13840	12797	13199	10374	11058	12507	12966	10017	14242	13191	13840	12797	13199	10374	11058	4	4	4	4	4	4	4	4	4	4	98775000	4	IDELSLYSSPAR;YVENPQTQLEEGVSQLR
A0A1D5NXE4	1	1	1	tr|A0A1D5NXE4|A0A1D5NXE4_CHICK Uncharacterized protein OS=Gallus gallus OX=9031 GN=NAA10L PE=4 SV=2	1	1	1	1	4.3	4.3	4.3	19.004	164	164	0.0018682	1.7827	0	0	0	0	0	0	0	0	0	0	0	0	0	0	0	0	0	0	0	0	0	0	0	0	0	0	0	0	0	0	0	1	LMDQASR
A0A1D5NXE5	4	4	4	tr|A0A1D5NXE5|A0A1D5NXE5_CHICK Uncharacterized protein OS=Gallus gallus OX=9031 GN=PPP4R1 PE=4 SV=2	1	4	4	4	4.4	4.4	4.4	111.15	986	986	0	6.6393	33606	30837	29595	28824	34048	36615	31688	36621	28095	30117	33606	30837	29595	28824	34048	36615	31688	36621	28095	30117	4	4	4	4	4	4	4	4	4	4	111930000	4	AQVEVLSAALR;EVSDDERDCIAVLER;LADDSEPTVR;SLLDTLK
A0A1D5NXG4	3	3	3	tr|A0A1D5NXG4|A0A1D5NXG4_CHICK Uncharacterized protein OS=Gallus gallus OX=9031 GN=STX2 PE=3 SV=2	1	3	3	3	12.2	12.2	12.2	33.234	288	288	0	149.66	18906	22179	18118	22000	21281	21345	17165	20791	17648	17317	18906	22179	18118	22000	21281	21345	17165	20791	17648	17317	3	3	3	3	3	3	3	3	3	3	142090000	3	AIEQSVDQSENANR;GNEDGETVIVEK;QALNEIESR
A0A1D5NXI2;Q5ZKR7	1;1	1;1	1;1	tr|A0A1D5NXI2|A0A1D5NXI2_CHICK Long-chain-fatty-acid--CoA ligase ACSBG2 OS=Gallus gallus OX=9031 GN=ACSBG2 PE=4 SV=3;sp|Q5ZKR7|ACBG2_CHICK Long-chain-fatty-acid--CoA ligase ACSBG2 OS=Gallus gallus OX=9031 GN=ACSBG2 PE=2 SV=2	2	1	1	1	1.1	1.1	1.1	82.18	745	745;763	0.0094574	1.0661	4245	3228.1	2313.5	3848.2	3661.7	4285.7	4283.5	3751.4	2701.1	2900.7	4245	3228.1	2313.5	3848.2	3661.7	4285.7	4283.5	3751.4	2701.1	2900.7	1	1	1	1	1	1	1	1	1	1	124530000	1	GTLVDTLR
A0A1D5NXK5;Q8JH64;A0A1D5P496;F1NAX7;P54755;F1NSE6;P28693;F1P4I4;F1NHC6;Q07497;O42422;F1NHC7;Q07498;Q07494;P29318;F1NJX6;F1NIS8;F1NB88;A0A1D5PXE5	11;11;1;1;1;1;1;1;1;1;1;1;1;1;1;1;1;1;1	11;11;1;1;1;1;1;1;1;1;1;1;1;1;1;1;1;1;1	11;11;1;1;1;1;1;1;1;1;1;1;1;1;1;1;1;1;1	tr|A0A1D5NXK5|A0A1D5NXK5_CHICK Tyrosine-protein kinase OS=Gallus gallus OX=9031 GN=BTK PE=3 SV=2;sp|Q8JH64|BTK_CHICK Tyrosine-protein kinase BTK OS=Gallus gallus OX=9031 GN=BTK PE=1 SV=1	19	11	11	11	21.9	21.9	21.9	78.558	684	684;657;367;1000;1013;1013;1004;1003;1002;1002;993;995;988;984;983;983;971;969;1288	0	68.13	53101	57886	49960	54095	65469	52158	47470	64206	45930	49350	53101	57886	49960	54095	65469	52158	47470	64206	45930	49350	12	12	13	13	12	13	13	13	13	13	434970000	15	AEERPTFSALLGSIVDITDEEP;ASIILESIFLK;ELGTGQFGVVK;FPYPFQVVYDEGPLYVFSPTEELR;GEDYNMEQISIIER;GQYNVAIK;ITCVETVVPENNPPPER;LSYYEYDFER;VSDFGLSR;WSPPEVLLYSK;YVLDDEYTSSMGSK
A0A1D5NXK6	3	3	3	tr|A0A1D5NXK6|A0A1D5NXK6_CHICK Uncharacterized protein OS=Gallus gallus OX=9031 GN=DDI1 PE=4 SV=2	1	3	3	3	5.7	5.7	5.7	111.16	1017	1017	0	95.746	13395	11985	9582.5	12081	12603	13464	12859	12501	9854	10369	13395	11985	9582.5	12081	12603	13464	12859	12501	9854	10369	4	4	4	4	4	4	4	4	4	4	226510000	4	ALCELESGIPAAESQIVYAERPLTDNNR;DGDVVILR;LRPSPPDAPSFSQGLENPALLR
A0A1D5NXK7	1	1	1	tr|A0A1D5NXK7|A0A1D5NXK7_CHICK Uncharacterized protein OS=Gallus gallus OX=9031 GN=PFDN5 PE=3 SV=1	1	1	1	1	11.6	11.6	11.6	17.259	155	155	0	6.767	1799.5	1504.9	1451.6	1933	2190	1522	1844.8	1811.6	1359.5	1649.5	1799.5	1504.9	1451.6	1933	2190	1522	1844.8	1811.6	1359.5	1649.5	2	2	2	2	2	2	2	2	2	2	27600000	2	AQAVNVAELPLPQLEVLK
A0A1D5NXL0	4	4	4	tr|A0A1D5NXL0|A0A1D5NXL0_CHICK Uncharacterized protein OS=Gallus gallus OX=9031 GN=NRP2 PE=4 SV=2	1	4	4	4	4.2	4.2	4.2	108.71	969	969	0	20.534	20547	16109	14133	18653	20288	21568	19318	20878	14075	17649	20547	16109	14133	18653	20288	21568	19318	20878	14075	17649	3	3	3	3	3	3	3	3	3	3	295990000	4	ETQNGYYVR;GGDSVTTTESR;GYDWSPSMAR;IILPSYDMEYR
A0A1D5NXL1	5	5	4	tr|A0A1D5NXL1|A0A1D5NXL1_CHICK Uncharacterized protein OS=Gallus gallus OX=9031 GN=TBL1XR1 PE=4 SV=1	1	5	5	4	16.8	16.8	13.6	55.553	513	513	0	62.398	11722	12134	10482	12921	12716	13694	12355	12998	9558.3	10304	11722	12134	10482	12921	12716	13694	12355	12998	9558.3	10304	6	6	6	6	6	6	6	6	6	6	152820000	6	DVTSLDWNSEGTLLATGSYDGFAR;HQEPVYSVAFSPDGR;IWNLSENSTSGSTQLVLR;SISSDEVNFLVYR;VGASASDGSVCVLDLR
A0A1D5NXQ0	3	3	2	tr|A0A1D5NXQ0|A0A1D5NXQ0_CHICK Uncharacterized protein OS=Gallus gallus OX=9031 GN=KHDRBS3 PE=4 SV=2	1	3	3	2	8.4	8.4	6	42.614	381	381	0	3.8963	15359	15473	13920	15204	16543	17843	15527	17808	15489	14207	15359	15473	13920	15204	16543	17843	15527	17808	15489	14207	4	4	4	4	4	4	4	4	4	4	109070000	4	DSLDPSFTHTLR;FLIPDYNDEIR;YLPELMAEK
A0A1D5NXQ4	1	1	1	tr|A0A1D5NXQ4|A0A1D5NXQ4_CHICK Uncharacterized protein OS=Gallus gallus OX=9031 GN=CSNK1D PE=3 SV=2	1	1	1	1	2.2	2.2	2.2	47.332	415	415	0	2.7764	8493.9	8980.7	7237.9	9759.2	10047	9499.6	9621.8	7737.8	4968.9	5482.6	8493.9	8980.7	7237.9	9759.2	10047	9499.6	9621.8	7737.8	4968.9	5482.6	1	1	1	1	1	1	1	1	1	1	33624000	1	GLPSTASGR
A0A1D5NXR2	6	6	6	tr|A0A1D5NXR2|A0A1D5NXR2_CHICK Uncharacterized protein OS=Gallus gallus OX=9031 GN=BCAP31 PE=4 SV=1	1	6	6	6	28.3	28.3	28.3	27.228	240	240	0	38.041	57798	51159	44127	57389	57684	60660	56668	62043	49817	47187	57798	51159	44127	57389	57684	60660	56668	62043	49817	47187	8	8	8	8	8	8	8	8	8	8	476580000	8	AALPTTPGALEHFHMR;AENEVQAMR;LQAAHDGPR;QAEGASQAAR;QLQEAGEDTAPPSR;YMEDNEALRK
A0A1D5NXS5	1	1	1	tr|A0A1D5NXS5|A0A1D5NXS5_CHICK Uncharacterized protein OS=Gallus gallus OX=9031 GN=TGM3 PE=4 SV=2	1	1	1	1	2.3	2.3	2.3	76.949	692	692	0	68.473	2617.3	3094.1	3578.2	4108.5	5316	2764.1	2204	3504.2	4335.7	4605.5	2617.3	3094.1	3578.2	4108.5	5316	2764.1	2204	3504.2	4335.7	4605.5	2	2	2	2	2	2	2	2	2	2	19446000	2	SPSSWTGSGEILQSWK
A0A1D5NXV1	23	1	0	tr|A0A1D5NXV1|A0A1D5NXV1_CHICK Tubulin alpha chain OS=Gallus gallus OX=9031 GN=TUBA1C PE=3 SV=2	1	23	1	0	54	3.3	0	49.774	448	448	0	7.5877	6588.8	6512.5	5086.4	8072.1	7062.9	7341.3	6860.8	7404.5	6056.7	5822.3	6588.8	6512.5	5086.4	8072.1	7062.9	7341.3	6860.8	7404.5	6056.7	5822.3	3	3	3	3	3	3	3	3	3	3	154170000	3	AFVHWYVGEGMEEGEFSEAR;AFVHWYVGEGMEEGEFSEAREDMAALEK;AIFVDLEPTVIDEVR;AVCMLSNTTAIAEAWAR;AYHEQLSVAEITNACFEPANQMVK;DVNAAIATIK;EDAANNYAR;EDMAALEK;EIIDLVLDR;EIIDLVLDRIR;FDGALNVDLTEFQTNLVPYPR;FDLMYAK;GHYTIGK;IHFPLATYAPVISAEK;LDHKFDLMYAK;LSVDYGK;LSVDYGKK;NLDIERPTYTNLNR;QLFHPEQLITGK;QLFHPEQLITGKEDAANNYAR;RNLDIERPTYTNLNR;TIGGGDDSFNTFFSETGAGK;VGINYQPPTVVPGGDLAK
A0A1D5NXV3	3	3	3	tr|A0A1D5NXV3|A0A1D5NXV3_CHICK Aspartate beta-hydroxylase OS=Gallus gallus OX=9031 PE=4 SV=2	1	3	3	3	10.2	10.2	10.2	33.792	295	295	0	5.5922	21096	23043	21405	21995	23630	22417	19555	20025	19529	20361	21096	23043	21405	21995	23630	22417	19555	20025	19529	20361	3	3	3	3	3	3	3	3	3	3	65098000	3	ETGYTELVK;GDWSQFTLWQQGR;GSLITLQK
A0A1D5NXY4	1	1	1	tr|A0A1D5NXY4|A0A1D5NXY4_CHICK Uncharacterized protein OS=Gallus gallus OX=9031 GN=BANF1 PE=4 SV=1	1	1	1	1	8.9	8.9	8.9	10.057	90	90	0.0013492	1.8446	22696	26421	27619	24962	25800	31638	25972	31620	28438	24560	22696	26421	27619	24962	25800	31638	25972	31620	28438	24560	1	1	1	1	1	1	1	1	1	1	37827000	1	DACGANAK
A0A1D5NXZ5	3	3	3	tr|A0A1D5NXZ5|A0A1D5NXZ5_CHICK Uncharacterized protein OS=Gallus gallus OX=9031 PE=4 SV=2	1	3	3	3	20.9	20.9	20.9	13.914	129	129	0	4.2945	13346	14706	11356	16399	16329	14589	14248	14278	10058	10053	13346	14706	11356	16399	16329	14589	14248	14278	10058	10053	3	3	3	3	3	3	3	3	3	3	149100000	4	EQHPDMSVTR;ETELAEEDED;GGVSETR
A0A1D5NY41	1	1	1	tr|A0A1D5NY41|A0A1D5NY41_CHICK Uncharacterized protein OS=Gallus gallus OX=9031 GN=PGLYRP2 PE=4 SV=1	1	1	1	1	2.6	2.6	2.6	53.354	496	496	0	4.0731	3091	2527.4	2189.7	3289	3245.2	3261.8	3087.2	3203.4	2923.5	2659.7	3091	2527.4	2189.7	3289	3245.2	3261.8	3087.2	3203.4	2923.5	2659.7	1	1	1	1	1	1	1	1	1	1	10563000	1	LAEDPIPLSVLFR
A0A1D5NY86	1	1	1	tr|A0A1D5NY86|A0A1D5NY86_CHICK Uncharacterized protein OS=Gallus gallus OX=9031 GN=PI4KA PE=3 SV=1	1	1	1	1	0.4	0.4	0.4	238.79	2123	2123	0.0021282	1.7585	7543.2	7035.2	6107.5	8021	8559.5	8691.2	7557	8356.7	7649	6413.8	7543.2	7035.2	6107.5	8021	8559.5	8691.2	7557	8356.7	7649	6413.8	1	1	1	1	1	1	1	1	1	1	15093000	1	VPEELEGIR
A0A1D5NY89	1	1	1	tr|A0A1D5NY89|A0A1D5NY89_CHICK Uncharacterized protein OS=Gallus gallus OX=9031 GN=FAF1 PE=4 SV=2	1	1	1	1	3.2	3.2	3.2	73.822	650	650	0	16.83	908.18	692.47	694.88	676.1	730.95	779.85	693.89	758.39	657.56	731.48	908.18	692.47	694.88	676.1	730.95	779.85	693.89	758.39	657.56	731.48	1	1	1	1	1	1	1	1	1	1	9076900	1	SSNEVLNVIQGNTTVDELMMR
A0A1D5NYA8	4	4	4	tr|A0A1D5NYA8|A0A1D5NYA8_CHICK Uncharacterized protein OS=Gallus gallus OX=9031 GN=DNAJA4 PE=3 SV=2	1	4	4	4	11.6	11.6	11.6	44.802	398	398	0	34.539	13936	11263	9566.5	10634	11636	14847	12975	14696	10407	11136	13936	11263	9566.5	10634	11636	14847	12975	14696	10407	11136	5	5	5	5	5	5	5	5	5	5	322950000	5	IQLSEALCGFK;NSGGEAYEEDEEGPR;TIETLDNR;YHPDKNPSEGER
A0A1D5NYB2;E1BWJ7	23;6	23;6	15;3	tr|A0A1D5NYB2|A0A1D5NYB2_CHICK Polyadenylate-binding protein OS=Gallus gallus OX=9031 GN=PABPC1 PE=3 SV=2	2	23	23	15	38.1	38.1	23.5	70.871	637	637;518	0	151.06	264030	235540	209440	223600	233730	265170	242640	282170	222060	220300	264030	235540	209440	223600	233730	265170	242640	282170	222060	220300	48	48	48	48	48	48	48	48	48	48	6.2848e+09	51	ALDTMNFDVIK;ALYDTFSAFGNILSCK;AVDEMNGK;AVNNPTGVPSV;AVTEMNGR;EFSPFGTITSAK;EFTNVYIK;FGPALSVK;GFGFVCFSSPEEATK;GFGFVSFER;GYGFVHFETQEAAER;MNGMLLNDR;MNPSAPSYPMASLYVGDLHPDVTEAMLYEK;NFGEDMDDER;NFGEDMDDERLK;NLDDGIDDER;NLDDGIDDERLR;SGVGNIFIK;SLGYAYVNFQQPADAER;VMMEGGR;VMTDESGK;VVCDENGSK;YQGVNLYVK
A0A1D5NYB5	1	1	1	tr|A0A1D5NYB5|A0A1D5NYB5_CHICK Uncharacterized protein OS=Gallus gallus OX=9031 GN=ANKLE2 PE=4 SV=2	1	1	1	1	1.2	1.2	1.2	132.55	1212	1212	0	49.991	2033.2	1949.2	2102.1	2231.5	2730.8	2045.5	2316.5	2263.8	1993.7	1895.5	2033.2	1949.2	2102.1	2231.5	2730.8	2045.5	2316.5	2263.8	1993.7	1895.5	1	1	1	1	1	1	1	1	1	1	16941000	1	GDISTFSELIWSNPR
A0A1D5NYD8	5	3	3	tr|A0A1D5NYD8|A0A1D5NYD8_CHICK Uncharacterized protein OS=Gallus gallus OX=9031 GN=VPS4A PE=3 SV=2	1	5	3	3	9.6	5.7	5.7	49.042	437	437	0	3.5583	25566	24162	23025	26600	26819	26750	23066	28408	23244	21095	25566	24162	23025	26600	26819	26750	23066	28408	23244	21095	4	4	4	4	4	4	4	4	4	4	145420000	4	AIDLVTK;EAVILPIK;FTEDFGQEG;IYIPLPEEAAR;NLFELAR
A0A1D5NYE8	11	11	9	tr|A0A1D5NYE8|A0A1D5NYE8_CHICK Uncharacterized protein OS=Gallus gallus OX=9031 GN=CTNNB1 PE=4 SV=1	1	11	11	9	19.1	19.1	16	85.479	781	781	0	108.31	31983	36807	33994	34770	40500	38815	37271	41387	34006	32625	31983	36807	33994	34770	40500	38815	37271	41387	34006	32625	11	11	11	11	11	11	11	11	11	11	485200000	11	AGDREDITEPAICALR;AIPELTK;ATQADLMELDMAMEPDRK;EAAEAIEAEGATAPLTELLHSR;EGLLAIFK;EQGAIPR;HAVVNLINYQDDAELATR;HQEAEMAQNAVR;LLNDEDQVVVNK;MEEIVEGCTGALHILAR;TMQNTNDVETAR
A0A1D5NYF3	1	1	1	tr|A0A1D5NYF3|A0A1D5NYF3_CHICK Uncharacterized protein OS=Gallus gallus OX=9031 GN=FABP4 PE=3 SV=1	1	1	1	1	6.8	6.8	6.8	14.921	132	132	0.00028369	2.3433	3580.9	3219.4	2424.1	22712	4099.3	4365.1	3430.5	7329.3	6990.6	4931.9	3580.9	3219.4	2424.1	22712	4099.3	4365.1	3430.5	7329.3	6990.6	4931.9	2	2	2	2	2	2	2	2	2	2	86555000	2	CDQFVGTWK
A0A1D5NYG3;REV__F1NDK3	64;1	64;1	64;1	tr|A0A1D5NYG3|A0A1D5NYG3_CHICK Uncharacterized protein OS=Gallus gallus OX=9031 GN=FLNB PE=4 SV=1	2	64	64	64	29.5	29.5	29.5	283.98	2652	2652;783	0	323.31	509380	446050	428870	459030	568350	619510	536550	598670	602940	593200	509380	446050	428870	459030	568350	619510	536550	598670	602940	593200	121	121	121	121	121	121	121	121	121	121	14895000000	122	AAGSGDLGVTIK;ADIEMPFDVSK;AEGPGLSK;AEIAFEDHK;AEISCIDNK;AGGPGLER;AGVAPLEVVVAGPR;AHGPGLR;APLDVQFSSPVPGEVVTDVDIIDNYDYSHTVR;APSGRDEPCLLK;APSVATVGSICDLNLK;AQGDASK;AQGPGLK;ASPAGDASK;AVPCLVEPVLGK;AWGPGLHEGIVGR;AYGPGLER;DEPCLLK;EAFTNQPNAFSVVTR;EAGAGGLSIAVEGPSK;EATTEFTVDARPLTK;ERGDYVLAVK;EVGEHLVSIK;FGGVDIPNSPFTVMAVDADDAAVR;FNDEHIPESPYLVPIIAPSDDAR;GAGGQGK;GDYVLAVK;GETGVPAEFSIWTR;GIEPHGNMVK;GLEELVK;GPHTVNVTY…
A0A1D5NYI2	1	1	1	tr|A0A1D5NYI2|A0A1D5NYI2_CHICK NAD-dependent protein deacetylase OS=Gallus gallus OX=9031 GN=SIRT3 PE=2 SV=2	1	1	1	1	3.2	3.2	3.2	38.723	347	347	0	2.9695	2048.9	2534.5	1754	2668.2	2500.4	2848.2	2499.1	2649.8	2186.2	1770.3	2048.9	2534.5	1754	2668.2	2500.4	2848.2	2499.1	2649.8	2186.2	1770.3	1	1	1	1	1	1	1	1	1	1	4458300	1	LTLQDVAELIR
A0A1D5NYI5	4	4	4	tr|A0A1D5NYI5|A0A1D5NYI5_CHICK Uncharacterized protein OS=Gallus gallus OX=9031 GN=CUL5 PE=3 SV=2	1	4	4	4	5.6	5.6	5.6	77.078	662	662	0	7.6331	34352	34918	28605	34250	35919	35085	31953	34700	26147	27972	34352	34918	28605	34250	35919	35085	31953	34700	26147	27972	4	4	4	4	4	4	4	4	4	4	184680000	4	AVVNDATIFK;AYLDSTER;LATELPDAELRR;LQLTTER
A0A1D5NYJ2	6	6	6	tr|A0A1D5NYJ2|A0A1D5NYJ2_CHICK Lon protease homolog, mitochondrial OS=Gallus gallus OX=9031 GN=LONP1 PE=3 SV=1	1	6	6	6	8.8	8.8	8.8	103.65	932	932	0	55.304	12919	11489	10696	12453	13542	13719	12418	12473	9456.5	11184	12919	11489	10696	12453	13542	13719	12418	12473	9456.5	11184	6	6	6	6	6	6	6	6	6	6	266700000	7	CSEENLELSR;DIIALNPLYR;ESVLQMMQAGQR;EVFDIAFSEQDSAAG;LSLLDNHSSEFNVTR;VLFICTANVTETIPEPLRDR
A0A1D5NYK7	42	42	35	tr|A0A1D5NYK7|A0A1D5NYK7_CHICK Moesin OS=Gallus gallus OX=9031 PE=4 SV=1	1	42	42	35	65.3	65.3	52.8	68.37	580	580	0	323.31	723050	668480	632280	626620	711460	714930	665260	816860	671600	669680	723050	668480	632280	626620	711460	714930	665260	816860	671600	669680	154	154	154	154	154	154	154	154	154	154	29101000000	155	AKFYPEDVAEELIQDITQR;ALLENEK;ALSSELANAR;ALSSELANARDETK;AMELEQER;AMELEQERK;APDFVFYAPR;AQEEAEK;AQMVQEDLEK;AQQELEEQTR;AQQELEEQTRR;ASHDQQK;EAILNDDIYCPPETAVLLASYAVQSK;EDAVLEYLK;ESEAQEWQQK;ESPLLFK;EVWFFGLQYQDTK;FYPEDVAEELIQDITQR;GMIREDAVLEYLK;IAQDLEMYGVNYFNIK;IGFPWSEIR;ILALCMGNHELYMR;IQVWHEEHR;ITQLELAR;KAPDFVFYAPR;KAQQELEEQTR;KTANDMIHAENMR;KVTAQDVR;LNKDQWEER;QIEEQTK;QLFDQVVK;QRIDEFESM;RAMELEQER;REAEEAK;…
A0A1D5NYL1	12	12	2	tr|A0A1D5NYL1|A0A1D5NYL1_CHICK Anion exchange protein OS=Gallus gallus OX=9031 GN=SLC4A1 PE=3 SV=2	1	12	12	2	12.1	12.1	2.6	102.27	923	923	0	102.53	143010	121910	113360	103270	125930	166250	145260	116650	109330	120920	143010	121910	113360	103270	125930	166250	145260	116650	109330	120920	30	30	30	30	30	30	30	30	30	30	3.2839e+09	31	AAATVMADR;AALSADAVLAVPLPVR;DTGDKGQAPQDDDPLLR;ELHGAGQSPSR;FVLTVLGPDSPR;GQAPQDDDPLLR;IFSEIELK;LSYHEIGR;MEGPGQDTEDALR;MEGPGQDTEDALRR;SPGGPTAPK;YQHPDTVR
P50460;A0A1D5NYM7	7;7	7;7	7;7	sp|P50460|CSRP2_CHICK Cysteine and glycine-rich protein 2 OS=Gallus gallus OX=9031 GN=CSRP2 PE=2 SV=3;tr|A0A1D5NYM7|A0A1D5NYM7_CHICK Cysteine and glycine-rich protein 2 OS=Gallus gallus OX=9031 GN=CSRP2 PE=4 SV=1	2	7	7	7	41.2	41.2	41.2	20.925	194	194;233	0	164.48	72275	85453	78160	88276	82757	80636	69857	90649	69213	60930	72275	85453	78160	88276	82757	80636	69857	90649	69213	60930	14	14	14	14	14	14	14	14	14	14	1106000000	14	EGEIYCK;GFGYGQGAGALVHAQ;GYGYGQGAGTLNMDR;GYGYGQGAGTLNMDRGER;NLDSTTVAIHDAEVYCK;SLESTTLTEK;TVYHAEEVQCDGR
A0A1D5NYR0	1	1	1	tr|A0A1D5NYR0|A0A1D5NYR0_CHICK Uncharacterized protein OS=Gallus gallus OX=9031 GN=NAA50 PE=4 SV=1	1	1	1	1	9.7	9.7	9.7	17.815	154	154	0	7.612	1029.1	1226.1	1011.4	908.76	890.96	958.12	1006.9	969.54	779.2	863.53	1029.1	1226.1	1011.4	908.76	890.96	958.12	1006.9	969.54	779.2	863.53	1	1	1	1	1	1	1	1	1	1	10866000	1	LAYFNDIAVGAVCCR
A0A1D5NYR5;E1BYS2	1;1	1;1	1;1	tr|A0A1D5NYR5|A0A1D5NYR5_CHICK Uncharacterized protein OS=Gallus gallus OX=9031 GN=NR4A2 PE=3 SV=1;tr|E1BYS2|E1BYS2_CHICK Uncharacterized protein OS=Gallus gallus OX=9031 GN=NR4A3 PE=3 SV=1	2	1	1	1	1.3	1.3	1.3	66.966	605	605;609	0.0072974	1.166	0	0	0	0	0	0	0	0	0	0	0	0	0	0	0	0	0	0	0	0	0	0	0	0	0	0	0	0	0	0	0	1	LFLDTLPF
A0A1D5NYS9	2	2	2	tr|A0A1D5NYS9|A0A1D5NYS9_CHICK Oxysterol-binding protein OS=Gallus gallus OX=9031 GN=OSBPL11 PE=3 SV=3	1	2	2	2	3.1	3.1	3.1	84.513	748	748	0.0013605	1.902	17662	16344	12865	18185	16471	18264	17365	17900	13177	13319	17662	16344	12865	18185	16471	18264	17365	17900	13177	13319	2	2	2	2	2	2	2	2	2	2	45658000	2	AVSAVQTQQMDAN;EATSVEPSLR
A0A1D5NYU5	1	1	1	tr|A0A1D5NYU5|A0A1D5NYU5_CHICK Uncharacterized protein OS=Gallus gallus OX=9031 GN=SLIRP PE=4 SV=1	1	1	1	1	10.6	10.6	10.6	12.336	104	104	0.00028019	2.2088	7322.2	8848.4	6803.4	12162	10212	8884.1	6894.9	9120.5	6266	6624.2	7322.2	8848.4	6803.4	12162	10212	8884.1	6894.9	9120.5	6266	6624.2	1	1	1	1	1	1	1	1	1	1	20247000	1	EYFSQFGSVQR
A0A1D5NYW5	1	1	1	tr|A0A1D5NYW5|A0A1D5NYW5_CHICK Peptidylprolyl isomerase OS=Gallus gallus OX=9031 GN=FKBP11 PE=4 SV=2	1	1	1	1	13.1	13.1	13.1	10.977	99	99	0	2.8796	2471.9	2597.9	1681.7	3224.9	2760.1	2536.2	2490.6	3594	1868	2337.6	2471.9	2597.9	1681.7	3224.9	2760.1	2536.2	2490.6	3594	1868	2337.6	1	1	1	1	1	1	1	1	1	1	35127000	1	GSPPTIPGDAVLR
A0A1D5NYX1;A0A1D5P2D3;P51971	2;2;1	2;2;1	2;2;1	tr|A0A1D5NYX1|A0A1D5NYX1_CHICK Eukaryotic translation initiation factor 1 OS=Gallus gallus OX=9031 GN=EIF1 PE=4 SV=1;tr|A0A1D5P2D3|A0A1D5P2D3_CHICK Uncharacterized protein OS=Gallus gallus OX=9031 GN=EIF1B PE=4 SV=1;sp|P51971|EIF1_CHICK Eukaryotic translat	3	2	2	2	18.9	18.9	18.9	22.39	212	212;113;79	0	60.422	15284	15142	13533	14773	15672	16389	14955	18734	14373	13422	15284	15142	13533	14773	15672	16389	14955	18734	14373	13422	4	4	4	4	4	4	4	4	4	4	141410000	4	FACNGTVIEHPEYGEVIQLQGDQR;GDDLLPAGTEDYIHIR
A0A1D5NYX9	1	1	1	tr|A0A1D5NYX9|A0A1D5NYX9_CHICK Uncharacterized protein OS=Gallus gallus OX=9031 GN=MRPS14 PE=4 SV=1	1	1	1	1	11.9	11.9	11.9	14.979	126	126	0	29.557	6669.4	7729.5	6461.3	8187.6	7959	6963.5	6770.5	8156.8	6274.5	6512.4	6669.4	7729.5	6461.3	8187.6	7959	6963.5	6770.5	8156.8	6274.5	6512.4	1	1	1	1	1	1	1	1	1	1	23450000	1	ELQEVADREIAALPR
A0A1D5NYY8	5	5	5	tr|A0A1D5NYY8|A0A1D5NYY8_CHICK Uncharacterized protein OS=Gallus gallus OX=9031 GN=DPP7 PE=4 SV=2	1	5	5	5	9.6	9.6	9.6	62.122	565	565	0	10.846	65041	72669	61102	65211	71943	72491	58425	72881	62980	59415	65041	72669	61102	65211	71943	72491	58425	72881	62980	59415	9	9	9	9	9	9	9	9	9	9	626600000	9	DLFLSGAYDEISSK;DVTADFQK;EDLYQLFGFAR;EQYCWSR;GHNPADPPSVIEAR
A0A1D5NZ00	3	3	3	tr|A0A1D5NZ00|A0A1D5NZ00_CHICK Uncharacterized protein OS=Gallus gallus OX=9031 GN=SCFD2 PE=3 SV=2	1	3	3	3	4.9	4.9	4.9	69.805	652	652	0	13.351	8280	8136.3	6957.6	12847	10183	10420	9141.5	10452	7278.1	7654	8280	8136.3	6957.6	12847	10183	10420	9141.5	10452	7278.1	7654	4	4	4	4	4	4	4	4	4	4	75952000	4	AAAGAVPALPR;ASVVFVDR;VLAAELAGFAPAR
A0A1D5NZ02	3	3	3	tr|A0A1D5NZ02|A0A1D5NZ02_CHICK Uncharacterized protein OS=Gallus gallus OX=9031 GN=EMC2 PE=4 SV=2	1	3	3	3	12.3	12.3	12.3	37.023	317	317	0	57.364	26355	27211	21346	28498	27315	29536	26170	27722	21780	22207	26355	27211	21346	28498	27315	29536	26170	27722	21780	22207	8	8	8	8	8	8	8	8	8	8	291390000	8	AVEDMLETLQITQS;ILQEDATNTAAR;YTQGGLENLELSR
A0A1D5NZ06;A0A3Q2TV39	3;2	3;2	3;2	tr|A0A1D5NZ06|A0A1D5NZ06_CHICK 40S ribosomal protein S27 OS=Gallus gallus OX=9031 GN=RPS27 PE=3 SV=1;tr|A0A3Q2TV39|A0A3Q2TV39_CHICK 40S ribosomal protein S27 OS=Gallus gallus OX=9031 GN=RPS27L PE=3 SV=1	2	3	3	3	38.1	38.1	38.1	9.461	84	84;84	0	6.4978	25045	25362	21583	30656	29082	27353	25340	28031	25807	20722	25045	25362	21583	30656	29082	27353	25340	28031	25807	20722	5	5	5	5	5	5	5	5	5	5	950430000	5	DLLHPSPEEEK;LTEGCSFR;LVQSPNSYFMDVK
A0A1D5NZ30;P15771	25;25	25;25	25;25	tr|A0A1D5NZ30|A0A1D5NZ30_CHICK Nucleolin OS=Gallus gallus OX=9031 GN=NCL PE=4 SV=1;sp|P15771|NUCL_CHICK Nucleolin OS=Gallus gallus OX=9031 GN=NCL PE=1 SV=1	2	25	25	25	33.7	33.7	33.7	75.399	691	691;694	0	323.31	428480	405010	385770	376120	457180	451480	417350	483200	400250	406210	428480	405010	385770	376120	457180	451480	417350	483200	400250	406210	82	82	81	82	82	82	82	82	82	82	11542000000	84	AAVTPAK;ALQLNGK;AMVIDYTGEK;AVAPSPK;AVATPAK;EALNSCNNTEIEGR;EAMEDGEIDGNK;ESFEGSISAR;FGYVDFLSAEDMDK;GFGFVDFSSPEDAK;GGFNQQSK;GLSEDTTEETLR;GLSEDTTEETLRESFEGSISAR;GYAFVEFPTAEDAK;IVTDRDTGSSK;KNLQVSEVR;LEFSSPSWQK;LMGLEIK;NLQVSEVR;NVFENALEVR;RFGYVDFLSAEDMDK;SAAAVPAK;SQQESQK;TETPASAFSLFVK;TLIVNNLSYAASEETLQELFK
A0A1D5NZ43	2	2	2	tr|A0A1D5NZ43|A0A1D5NZ43_CHICK Uncharacterized protein OS=Gallus gallus OX=9031 GN=CERS5 PE=4 SV=1	1	2	2	2	4.1	4.1	4.1	45.515	391	391	0	4.5715	4886.4	4449.7	4066.8	5863.2	5007.8	5360.3	4468.6	5261.6	3968.3	4544.8	4886.4	4449.7	4066.8	5863.2	5007.8	5360.3	4468.6	5261.6	3968.3	4544.8	3	3	3	3	3	3	3	3	3	3	94319000	3	AAAAVAAVR;AWFWNER
A0A1D5NZ54	2	2	2	tr|A0A1D5NZ54|A0A1D5NZ54_CHICK Uncharacterized protein OS=Gallus gallus OX=9031 GN=HMBS PE=3 SV=1	1	2	2	2	5.3	5.3	5.3	38.991	358	358	0	15.345	16263	17706	14504	17066	16431	19293	15176	16352	16244	14661	16263	17706	14504	17066	16431	19293	15176	16352	16244	14661	2	2	2	2	2	2	2	2	2	2	54337000	2	ILDTALSK;IQTDSVVEMLR
Q90941;A0A1D5NZ69	7;7	7;7	7;7	sp|Q90941|PB1_CHICK Protein polybromo-1 OS=Gallus gallus OX=9031 GN=PBRM1 PE=1 SV=1;tr|A0A1D5NZ69|A0A1D5NZ69_CHICK Protein polybromo-1 OS=Gallus gallus OX=9031 GN=PBRM1 PE=4 SV=2	2	7	7	7	6.2	6.2	6.2	187.05	1633	1633;1683	0	47.468	23297	25132	21140	25943	28972	24058	22442	24624	17938	18968	23297	25132	21140	25943	28972	24058	22442	24624	17938	18968	7	7	7	7	7	7	7	7	7	6	115510000	7	DFLCCRPTEISENDVFLCESR;EILEQLLEAVAVATNPSGR;ILYNAVLEAR;LLCELFIR;LVGTEWR;WDQTLAAR;YEGESEAESITSFMDTSNPLYQLYDTVR
A0A1D5NZ70	1	1	1	tr|A0A1D5NZ70|A0A1D5NZ70_CHICK Uncharacterized protein OS=Gallus gallus OX=9031 GN=IL18R1 PE=4 SV=2	1	1	1	1	2.9	2.9	2.9	59.483	514	514	0.0026233	1.6022	5821.1	5068.3	4009.9	5502.9	5434.4	5712.4	4915.9	5682.5	4007.9	4170.4	5821.1	5068.3	4009.9	5502.9	5434.4	5712.4	4915.9	5682.5	4007.9	4170.4	1	1	1	1	1	1	1	1	1	1	18066000	1	DCVSTSEEEREFALR
A0A1D5NZ71	4	4	4	tr|A0A1D5NZ71|A0A1D5NZ71_CHICK Uncharacterized protein OS=Gallus gallus OX=9031 GN=DNAJC13 PE=4 SV=2	1	4	4	4	2.6	2.6	2.6	255.09	2245	2245	0	21.95	5321.7	4928	4135.1	5362.3	5883.3	5856.2	5079.8	5368.9	4399.8	4474.5	5321.7	4928	4135.1	5362.3	5883.3	5856.2	5079.8	5368.9	4399.8	4474.5	4	4	4	4	4	4	4	4	4	4	36847000	4	DNPEAAVHIFEGTHENPELIWNDNSR;ELIVGEIFVR;IAAHLADFTPR;SYEFFNELYHR
A0A1D5NZ80	1	1	1	tr|A0A1D5NZ80|A0A1D5NZ80_CHICK Uncharacterized protein OS=Gallus gallus OX=9031 GN=EVI2A PE=4 SV=1	1	1	1	1	6.3	6.3	6.3	28.158	254	254	0	9.1678	2979.3	3315.1	2973.6	2879.4	3705.2	3409.2	2897.8	3421.7	2479.6	3124.3	2979.3	3315.1	2973.6	2879.4	3705.2	3409.2	2897.8	3421.7	2479.6	3124.3	1	1	1	1	1	1	1	1	1	1	13358000	1	ETTGSDLVMQDLLSGR
A0A1D5NZ92	4	3	3	tr|A0A1D5NZ92|A0A1D5NZ92_CHICK Uncharacterized protein OS=Gallus gallus OX=9031 GN=CBX5 PE=4 SV=1	1	4	3	3	22.8	16.4	16.4	21.727	189	189	0	6.4114	26369	31288	30962	28817	31928	28193	23915	32540	25567	25844	26369	31288	30962	28817	31928	28193	23915	32540	25567	25844	3	3	3	3	3	3	3	3	3	3	49728000	3	CPQIVIAFYEER;GLPANAEDIK;GQVEYLLK;LTWHAYPEDTDSK
A0A1D5NZA1	4	4	4	tr|A0A1D5NZA1|A0A1D5NZA1_CHICK Uncharacterized protein OS=Gallus gallus OX=9031 GN=RAE1 PE=4 SV=1	1	4	4	4	8.5	8.5	8.5	51.14	460	460	0	49.62	16332	18004	14519	18622	17807	17355	16313	16867	12879	14314	16332	18004	14519	18622	17807	17355	16313	16867	12879	14314	7	7	7	7	7	7	7	7	7	7	406710000	7	APNYSCVMTGSWDK;GHEFYNPQK;GLIVYQLENQPSEFR;GLIVYQLENQPSEFRR
A0A1D5NZC5;Q5XFQ6;A0A1D5P4F2;A0A3Q3AM57	2;1;1;1	2;1;1;1	2;1;1;1	tr|A0A1D5NZC5|A0A1D5NZC5_CHICK Uncharacterized protein OS=Gallus gallus OX=9031 GN=TFEB PE=4 SV=1;sp|Q5XFQ6|TFEC_CHICK Transcription factor EC OS=Gallus gallus OX=9031 GN=TFEC PE=2 SV=1;tr|A0A1D5P4F2|A0A1D5P4F2_CHICK Transcription factor EC OS=Gallus gallu	4	2	2	2	3.2	3.2	3.2	54.624	493	493;377;440;519	0.0002767	2.0769	8834.4	8315.3	7807.4	10237	10573	8845.1	9072.3	10018	6682.6	8716.9	8834.4	8315.3	7807.4	10237	10573	8845.1	9072.3	10018	6682.6	8716.9	2	2	2	2	2	2	2	2	2	2	76898000	2	DNHNLIER;ELTDAESR
A0A1D5NZE6	2	2	2	tr|A0A1D5NZE6|A0A1D5NZE6_CHICK MICOS complex subunit OS=Gallus gallus OX=9031 GN=CHCHD6 PE=3 SV=2	1	2	2	2	5.4	5.4	5.4	47.809	428	428	0	19.479	16486	17564	13714	17368	17406	16364	15900	17703	11640	13888	16486	17564	13714	17368	17406	16364	15900	17703	11640	13888	2	2	2	2	2	2	2	2	2	2	100940000	2	ATVAEQELYR;EAAGETLSTALQR
A0A1D5NZF2;Q5ZLS2;A0A1D5P217	6;6;1	6;6;1	6;6;1	tr|A0A1D5NZF2|A0A1D5NZF2_CHICK Enhancer of mRNA-decapping protein 3 OS=Gallus gallus OX=9031 GN=EDC3 PE=4 SV=1;sp|Q5ZLS2|EDC3_CHICK Enhancer of mRNA-decapping protein 3 OS=Gallus gallus OX=9031 GN=EDC3 PE=2 SV=1	3	6	6	6	12.8	12.8	12.8	56.077	506	506;506;1230	0	19.744	46336	39561	34127	37025	41424	54603	49543	67517	58971	59720	46336	39561	34127	37025	41424	54603	49543	67517	58971	59720	9	9	9	9	9	9	9	9	9	9	240790000	9	AAVFEEIETYER;AVVDWANQNR;GAQGISCGR;ILEIPGPGDSR;LLSVAEK;YRHDENILESEPIVYR
A0A1D5NZG5	2	2	2	tr|A0A1D5NZG5|A0A1D5NZG5_CHICK Uncharacterized protein OS=Gallus gallus OX=9031 GN=TRMT1L PE=3 SV=2	1	2	2	2	3	3	3	85.366	763	763	0	8.5349	9601.3	10079	8797.6	9599.8	10904	10248	9638.2	10235	8211	7620	9601.3	10079	8797.6	9599.8	10904	10248	9638.2	10235	8211	7620	2	2	2	2	2	2	2	2	2	2	127600000	2	AAEDAAEAGLSAER;ISVEFEGYR
A0A1D5NZM0	9	9	9	tr|A0A1D5NZM0|A0A1D5NZM0_CHICK Uncharacterized protein OS=Gallus gallus OX=9031 GN=SERBP1 PE=4 SV=2	1	9	9	9	28.9	28.9	28.9	47.228	440	440	0	186.86	71316	63263	56766	72834	75699	80756	67726	79948	63687	64923	71316	63263	56766	72834	75699	80756	67726	79948	63687	64923	16	16	16	16	16	16	16	16	16	16	2.1213e+09	16	EEGGGQPGAPLR;EFDVIHTPNQSSASAPDVDDPEAFPALS;EMTLDEWK;ESGGGGGAQGGGGAR;FDQLFDDESDPFEVLR;NPLPPFAASAGGER;PGHLQEGFGCVVTNR;REEGGGQPGAPLR;RPDQQQQQQQGEGKPIDR
A0A1D5NZM5	13	13	13	tr|A0A1D5NZM5|A0A1D5NZM5_CHICK Uncharacterized protein OS=Gallus gallus OX=9031 GN=RCC2 PE=4 SV=1	1	13	13	13	29.5	29.5	29.5	56.649	529	529	0	95.324	145950	156510	133700	155990	156320	150000	135190	151270	113900	119920	145950	156510	133700	155990	156320	150000	135190	151270	113900	119920	27	27	27	27	27	27	27	27	27	27	1421900000	28	AAGPPWEPGPGR;AVQDLCGWK;DGQILPVPNVVVR;ESTMYPK;GNLYSFGCPEYGQLGHNSDGK;GQAVVICEPEHSK;GQLGHGDTK;IEYDCELVPR;LFDFPGR;LIEVLGSEAIVLAACGR;SSTAAQEVK;SVVSGPCAAHSLLITAEGK;YGCLSGVQVR
A0A1D5NZQ0	1	1	1	tr|A0A1D5NZQ0|A0A1D5NZQ0_CHICK Uncharacterized protein OS=Gallus gallus OX=9031 GN=BRD4 PE=4 SV=2	1	1	1	1	1.3	1.3	1.3	115.72	1020	1020	0	4.3582	1462.5	1880.7	1906.5	2081.7	2400.8	1859.9	1632.8	1974.1	1299.2	1442.9	1462.5	1880.7	1906.5	2081.7	2400.8	1859.9	1632.8	1974.1	1299.2	1442.9	1	1	1	1	1	1	1	1	1	1	36480000	1	YNPADHEVVAMAR
A0A1D5NZR7	1	1	1	tr|A0A1D5NZR7|A0A1D5NZR7_CHICK Conserved oligomeric Golgi complex subunit 8 OS=Gallus gallus OX=9031 GN=COG8 PE=3 SV=2	1	1	1	1	1.5	1.5	1.5	65.827	599	599	0.0028571	1.5088	6080.1	5970.7	5156.7	6085.5	6260.1	6211.5	6406.4	6826	5708.9	6132.1	6080.1	5970.7	5156.7	6085.5	6260.1	6211.5	6406.4	6826	5708.9	6132.1	1	1	1	1	1	1	1	1	1	1	26906000	1	LPALQDACR
Q5ZLS7;A0A1D5NZS4	6;6	6;6	6;6	sp|Q5ZLS7|GLYR1_CHICK Putative oxidoreductase GLYR1 OS=Gallus gallus OX=9031 GN=GLYR1 PE=2 SV=1;tr|A0A1D5NZS4|A0A1D5NZS4_CHICK Putative oxidoreductase GLYR1 OS=Gallus gallus OX=9031 GN=GLYR1 PE=4 SV=2	2	6	6	6	13.7	13.7	13.7	60.601	553	553;553	0	173.93	48566	51763	41376	54247	55187	51490	48396	48452	36542	39278	48566	51763	41376	54247	55187	51490	48396	48452	36542	39278	11	11	10	11	11	11	11	11	11	11	693500000	11	ALDQSDNDMSAVYR;AQDQSPR;CYVDMSTVDADTVTELAQVIVSR;DLTIPESSTVK;FQQAVDAVEEFLR;VSSVSSER
A0A1D5NZS8	5	5	5	tr|A0A1D5NZS8|A0A1D5NZS8_CHICK Uncharacterized protein OS=Gallus gallus OX=9031 GN=ATAD3A PE=4 SV=1	1	5	5	5	9.6	9.6	9.6	68.618	613	613	0	29.79	37659	37833	33926	37323	36618	39087	33564	43326	34554	34519	37659	37833	33926	37323	36618	39087	33564	43326	34554	34519	6	6	6	6	6	6	6	6	6	6	165820000	6	AEGAEASK;AQDALEGVVLSPQLEAR;GLLLFVDEADAFLR;LFDWANTSR;QQQLANEENLR
A0A1D5NZT5	5	5	5	tr|A0A1D5NZT5|A0A1D5NZT5_CHICK Uncharacterized protein OS=Gallus gallus OX=9031 GN=KCNAB2 PE=4 SV=2	1	5	5	5	16.3	16.3	16.3	46.425	423	423	0	21.575	18771	19595	15161	19153	19133	19932	18927	21114	15406	17661	18771	19595	15161	19153	19133	19932	18927	21114	15406	17661	7	7	7	7	7	7	7	7	7	7	150090000	7	AEVVLGNIIK;ELQAIAER;LQLDYVDVVFANRPDPNTPMEETVR;MYPESTTDSPAR;WSSMEIMEAYSVAR
A0A1D5NZU0	3	3	3	tr|A0A1D5NZU0|A0A1D5NZU0_CHICK Uncharacterized protein OS=Gallus gallus OX=9031 GN=SEH1L PE=3 SV=1	1	3	3	3	8.8	8.8	8.8	46.441	419	419	0	13.334	15099	15848	12825	14158	15189	17220	15017	16897	13002	13687	15099	15848	12825	14158	15189	17220	15017	16897	13002	13687	3	3	3	3	3	3	3	3	3	3	116090000	3	GQSHWVK;VQIYEYNENTR;VTWAHPEFGQVLASCSFDR
A0A1D5NZU4	6	6	6	tr|A0A1D5NZU4|A0A1D5NZU4_CHICK Uncharacterized protein OS=Gallus gallus OX=9031 GN=CDK11A PE=4 SV=2	1	6	6	6	7.4	7.4	7.4	89.925	770	770	0	18.185	72144	69403	57728	66813	76611	77186	69216	74350	60159	61802	72144	69403	57728	66813	76611	77186	69216	74350	60159	61802	6	6	6	6	6	6	6	6	6	6	212620000	6	DLGTPSEK;IEEGTYGVVYR;MTFTEYPYNNLR;SEIDQINK;SVEEFQCLNR;VGDFGLAR
A0A1D5NZW0	1	1	1	tr|A0A1D5NZW0|A0A1D5NZW0_CHICK Uncharacterized protein OS=Gallus gallus OX=9031 GN=ZFP36L2 PE=4 SV=1	1	1	1	1	3.1	3.1	3.1	50.606	489	489	0	30.455	9437.4	5190.1	4487.4	6596.2	6973.8	10028	11111	7065.9	4883.7	5210.2	9437.4	5190.1	4487.4	6596.2	6973.8	10028	11111	7065.9	4883.7	5210.2	1	1	1	1	1	1	1	1	1	1	41233000	1	GGGSGGGGAPINSTR
A0A1D5NZW2	1	1	1	tr|A0A1D5NZW2|A0A1D5NZW2_CHICK Nicotinamide-nucleotide adenylyltransferase OS=Gallus gallus OX=9031 GN=NMNAT1 PE=3 SV=2	1	1	1	1	2.8	2.8	2.8	32.39	284	284	0.0016051	1.7891	4736.1	4677.3	3693.9	5597.6	4944.2	5079.4	4602.8	4098.5	3276.3	3273.7	4736.1	4677.3	3693.9	5597.6	4944.2	5079.4	4602.8	4098.5	3276.3	3273.7	1	1	1	1	1	1	1	1	1	1	101990000	1	YLVPDVVR
A0A1D5NZZ8	1	1	1	tr|A0A1D5NZZ8|A0A1D5NZZ8_CHICK Uncharacterized protein OS=Gallus gallus OX=9031 GN=NOL7 PE=4 SV=1	1	1	1	1	7.5	7.5	7.5	25.59	228	228	0	3.6599	255.23	145.02	265.54	350.35	386.5	244.79	131.51	349.43	114.1	138.84	255.23	145.02	265.54	350.35	386.5	244.79	131.51	349.43	114.1	138.84	1	1	1	1	1	1	1	1	1	1	3957900	1	LLPEALLQELAAAPPAR
A0A1D5P017	1	1	1	tr|A0A1D5P017|A0A1D5P017_CHICK Uncharacterized protein OS=Gallus gallus OX=9031 GN=CCDC102A PE=4 SV=3	1	1	1	1	2	2	2	61.7	540	540	0	2.9707	4749.3	5043.4	3909.8	5132.1	5030	4981.1	4898.8	4724.3	4114.3	4005.3	4749.3	5043.4	3909.8	5132.1	5030	4981.1	4898.8	4724.3	4114.3	4005.3	1	1	1	1	1	1	1	1	1	1	20333000	1	LQAENAAEWGR
A0A1D5P0A1	9	9	9	tr|A0A1D5P0A1|A0A1D5P0A1_CHICK UTP--glucose-1-phosphate uridylyltransferase OS=Gallus gallus OX=9031 GN=UGP2 PE=3 SV=1	1	9	9	9	18.3	18.3	18.3	56.834	508	508	0	54.474	117550	101790	93898	97652	104450	125230	106370	129180	119360	106460	117550	101790	93898	97652	104450	125230	106370	129180	119360	106460	16	16	16	16	16	16	16	16	16	16	572360000	16	AHVDEFK;AMSQAGPSQFQEVIR;EFPTVPLVK;ETLLPIAK;GGTLTQYENK;GLPDNIASVLNK;GTVIIIANHGDR;QELEYSMK;SFENSLGINVPR
A0A1D5P0B9	5	5	5	tr|A0A1D5P0B9|A0A1D5P0B9_CHICK Uncharacterized protein OS=Gallus gallus OX=9031 GN=EXOSC7 PE=4 SV=1	1	5	5	5	20.3	20.3	20.3	31.645	291	291	0	68.295	34741	33602	26141	38327	36047	35645	32261	34220	25560	26311	34741	33602	26141	38327	36047	35645	32261	34220	25560	26311	7	7	7	7	7	7	7	7	7	7	487440000	8	GGEELGTEIASTLYR;GSLDPESIFEMMETGK;LYIIHGVQEDLR;LYIIHGVQEDLRVDGR;VLDEEESLGTTR
A0A1D5P0C4	1	1	1	tr|A0A1D5P0C4|A0A1D5P0C4_CHICK Uncharacterized protein OS=Gallus gallus OX=9031 GN=TIAM1 PE=4 SV=2	1	1	1	1	0.7	0.7	0.7	178.48	1594	1594	0	2.9472	1425.3	1684.1	1283.4	1437	1754.6	1188	1101.5	1429.1	1204.5	1170.6	1425.3	1684.1	1283.4	1437	1754.6	1188	1101.5	1429.1	1204.5	1170.6	1	1	1	1	1	1	1	1	1	1	9979200	1	ASIYEDWDPFR
A0A1D5P0D2	4	4	4	tr|A0A1D5P0D2|A0A1D5P0D2_CHICK Uncharacterized protein OS=Gallus gallus OX=9031 GN=C33H12orf10 PE=4 SV=2	1	4	4	4	10.5	10.5	10.5	52.351	474	474	0	22.761	7120.9	7019.8	5915.3	8298.9	8227.7	6958.6	6291.8	7408.7	5625.4	5603.7	7120.9	7019.8	5915.3	8298.9	8227.7	6958.6	6291.8	7408.7	5625.4	5603.7	4	4	4	4	4	4	4	4	4	4	111030000	4	AMELVGSEFMDRLDYYHR;ELVLPDPLQLVLFPDR;LPLPEPWR;YRDAEVVR
Q5ZIJ0;A0A1D5P0E1	2;2	2;2	2;2	sp|Q5ZIJ0|BUD13_CHICK BUD13 homolog OS=Gallus gallus OX=9031 GN=BUD13 PE=2 SV=1;tr|A0A1D5P0E1|A0A1D5P0E1_CHICK BUD13 homolog OS=Gallus gallus OX=9031 GN=BUD13 PE=4 SV=2	2	2	2	2	3.4	3.4	3.4	64.409	559	559;770	0	4.2449	35442	35489	29457	35929	39796	40898	39776	35472	27202	29611	35442	35489	29457	35929	39796	40898	39776	35472	27202	29611	4	4	4	4	4	4	4	4	4	4	85361000	4	AGLVSADVLR;YIDDEDLDR
A0A1D5P0E2	9	4	4	tr|A0A1D5P0E2|A0A1D5P0E2_CHICK Protein transport protein SEC23 OS=Gallus gallus OX=9031 GN=SEC23A PE=3 SV=1	1	9	4	4	12.9	5.4	5.4	86.186	765	765	0	323.31	25846	26785	22575	29719	30264	28641	24987	28817	20619	22895	25846	26785	22575	29719	30264	28641	24987	28817	20619	22895	9	8	10	10	9	10	9	10	9	9	1.0086e+09	10	AVLNPLCQVDYR;GPQVQQPPPSNR;IDMNLTDLLGELQR;LAVSSAA;SPFLQVFNNSPDESSYYR;SWHDIEK;TTFLEFIQQNEDR;TTFLEFIQQNEDRDGVR;YIDTEHGGSQAR
P32018;A0A1D5P0F4	5;5	5;5	5;5	sp|P32018|COEA1_CHICK Collagen alpha-1(XIV) chain OS=Gallus gallus OX=9031 GN=COL14A1 PE=1 SV=2;tr|A0A1D5P0F4|A0A1D5P0F4_CHICK Collagen alpha-1(XIV) chain OS=Gallus gallus OX=9031 GN=COL14A1 PE=4 SV=2	2	5	5	5	3.8	3.8	3.8	202.67	1888	1888;1888	0	50.124	11223	14073	12926	14837	16352	14633	12548	11626	10073	9682.6	11223	14073	12926	14837	16352	14633	12548	11626	10073	9682.6	5	5	5	5	5	5	5	5	5	5	115960000	5	GDFQTVTFEGPEIR;GTIAASLGAPTDLVTSDITAR;LYDVSHSSMR;NLVIDDETTSSLR;VVWDISDHNAQQFR
A0A1D5P0L5	1	1	1	tr|A0A1D5P0L5|A0A1D5P0L5_CHICK Uncharacterized protein OS=Gallus gallus OX=9031 GN=ARL14 PE=3 SV=1	1	1	1	1	3.6	3.6	3.6	22.235	194	194	1	-2	3638.8	3766.3	3729.7	4522.9	4196.1	4207.8	3259.3	4190.2	3338.7	3155.3	3638.8	3766.3	3729.7	4522.9	4196.1	4207.8	3259.3	4190.2	3338.7	3155.3	1	1	1	1	1	1	1	1	1	1	290730000	1	MGLQITK
A0A1D5P0M2	2	2	2	tr|A0A1D5P0M2|A0A1D5P0M2_CHICK Uncharacterized protein OS=Gallus gallus OX=9031 GN=TRIM47 PE=4 SV=2	1	2	2	2	3.9	3.9	3.9	67.282	611	611	0	3.6573	7444.5	5659.2	4425.1	7154	2861.9	6317.6	8203.5	6921.4	3926.4	4524.9	7444.5	5659.2	4425.1	7154	2861.9	6317.6	8203.5	6921.4	3926.4	4524.9	1	1	1	1	1	1	1	1	1	1	40972000	2	EVAAFIEDSER;TGPPDGAAGGAAR
A0A1D5P0P2	1	1	1	tr|A0A1D5P0P2|A0A1D5P0P2_CHICK Uncharacterized protein OS=Gallus gallus OX=9031 GN=TBC1D1 PE=4 SV=2	1	1	1	1	0.8	0.8	0.8	145.29	1278	1278	0.0028766	1.5796	2361.7	2311.6	2057.3	2573.8	2438.5	2855	2555.2	2100.3	1786.2	1829.3	2361.7	2311.6	2057.3	2573.8	2438.5	2855	2555.2	2100.3	1786.2	1829.3	1	1	1	1	1	1	1	1	1	1	7709200	1	EISFCSQGIR
A0A1D5P0S4	2	2	2	tr|A0A1D5P0S4|A0A1D5P0S4_CHICK Uncharacterized protein OS=Gallus gallus OX=9031 GN=CYB561A3 PE=4 SV=1	1	2	2	2	11	11	11	29.527	272	272	0	12.983	15514	16356	13946	20190	19270	16805	15314	16075	11724	14584	15514	16356	13946	20190	19270	16805	15314	16075	11724	14584	4	4	4	4	4	4	4	4	4	4	267160000	4	AALAEGEGEVGPSGSQEGLR;GGFAWDGSAR
A0A1D5P0T5	1	1	1	tr|A0A1D5P0T5|A0A1D5P0T5_CHICK DNA primase OS=Gallus gallus OX=9031 GN=PRIM1 PE=3 SV=1	1	1	1	1	3.9	3.9	3.9	49.657	431	431	0.00028161	2.2655	250.67	108.12	0	396.28	275.92	320.69	125.04	103.36	316.36	318.29	250.67	108.12	0	396.28	275.92	320.69	125.04	103.36	316.36	318.29	1	1	0	1	1	1	1	1	1	1	2082400	1	APFEPAALPELLPVFYR
A0A1D5P0U5	17	17	17	tr|A0A1D5P0U5|A0A1D5P0U5_CHICK Uncharacterized protein OS=Gallus gallus OX=9031 GN=CALR PE=3 SV=3	1	17	17	17	32.7	32.7	32.7	48.106	416	416	0	179.34	323280	312010	280150	300920	307250	344650	301170	401030	326590	309360	323280	312010	280150	300920	307250	344650	301170	401030	326590	309360	51	51	51	51	51	51	51	51	51	51	16023000000	52	DKGIQTSQDAR;EEFLDGDSWTQR;EQQDEEQR;FAEEFGNETWGATK;FEPFSNR;FEPFSNRDK;FYGDAEK;GIQTSQDAR;HEQNIDCGGGYVK;HKSDYGR;IDNSKVESGSLEDDWDFLPPK;KPDDWDER;MKEQQDEEQR;QIDNPDYK;SGTIFDNFLITDDEK;VESGSLEDDWDFLPPK;VESGSLEDDWDFLPPKK
A0A1D5P0V5	1	1	1	tr|A0A1D5P0V5|A0A1D5P0V5_CHICK Uncharacterized protein OS=Gallus gallus OX=9031 GN=MEMO1 PE=3 SV=2	1	1	1	1	2.2	2.2	2.2	64.025	602	602	0	38.601	3610.8	5353.1	4183.4	6245	4774.7	4460.8	3437.2	3511.1	2835.9	2731.8	3610.8	5353.1	4183.4	6245	4774.7	4460.8	3437.2	3511.1	2835.9	2731.8	1	1	1	1	1	1	1	1	1	1	24504000	1	YSYYDESQGEIYR
A0A1D5P0Y1	8	8	8	tr|A0A1D5P0Y1|A0A1D5P0Y1_CHICK Uncharacterized protein OS=Gallus gallus OX=9031 GN=OGT PE=4 SV=2	1	8	8	8	9.3	9.3	9.3	115.51	1035	1035	0	323.31	45713	45256	41456	46321	50911	50801	45343	52752	44957	47374	45713	45256	41456	46321	50911	50801	45343	52752	44957	47374	11	10	10	11	10	10	10	10	10	10	637880000	11	AATGEEVPR;ATSVGNVADSTGLAELAHR;ATSVGNVADSTGLAELAHREYQAGDFEAAER;DSGNIPEAIASYR;GQLQEAIEHYR;GSVAEAEECYNTALR;LQEALMHYK;SDLGNLLK
A0A1D5P116;A0A1D5PGF8	6;1	6;1	5;0	tr|A0A1D5P116|A0A1D5P116_CHICK Uncharacterized protein OS=Gallus gallus OX=9031 GN=SMARCD2 PE=4 SV=2	2	6	6	5	11.9	11.9	8.4	55.14	478	478;485	0	79.376	32800	35866	29813	42264	39297	38072	34446	36580	26760	28329	32800	35866	29813	42264	39297	38072	34446	36580	26760	28329	10	10	10	10	10	10	10	10	10	10	323030000	10	ELVPESQAYMDLLAFER;EYINCNR;IITDVIGNPEEER;IITDVIGNPEEERR;RPGDVNVK;RQELEQVLGIR
A0A1D5P117	2	2	2	tr|A0A1D5P117|A0A1D5P117_CHICK Uncharacterized protein OS=Gallus gallus OX=9031 GN=PAF1 PE=4 SV=2	1	2	2	2	6.6	6.6	6.6	55.497	488	488	0	9.2273	12455	11455	9699.3	13183	13121	12474	12020	12169	8586.2	8784.2	12455	11455	9699.3	13183	13121	12474	12020	12169	8586.2	8784.2	3	3	3	3	3	3	3	3	3	3	32159000	3	FITYPFDQNR;GMMDEEGNQFVAYFLPVEETLR
A0A1D5P138;A0A1D5PCI8	2;1	2;1	2;1	tr|A0A1D5P138|A0A1D5P138_CHICK Uncharacterized protein OS=Gallus gallus OX=9031 GN=PPFIA1 PE=4 SV=2;tr|A0A1D5PCI8|A0A1D5PCI8_CHICK Uncharacterized protein OS=Gallus gallus OX=9031 GN=PPFIA2 PE=4 SV=1	2	2	2	2	2	2	2	139.45	1232	1232;1283	0	6.889	4921.6	5556.9	4760.5	5938.6	6791.5	5370.7	4993.5	5108.5	3947.8	4307.3	4921.6	5556.9	4760.5	5938.6	6791.5	5370.7	4993.5	5108.5	3947.8	4307.3	2	2	2	2	2	2	2	2	2	2	50126000	2	EIGISNPLHR;GLAAGSAETLPANFR
A0A1D5P140	4	4	4	tr|A0A1D5P140|A0A1D5P140_CHICK Uncharacterized protein OS=Gallus gallus OX=9031 GN=SPEN PE=4 SV=1	1	4	4	4	1.3	1.3	1.3	398.26	3583	3583	0	7.0529	9528.1	9412.4	8209.3	10149	11191	10388	9586.1	8995.3	7031	7171.5	9528.1	9412.4	8209.3	10149	11191	10388	9586.1	8995.3	7031	7171.5	3	3	3	3	3	3	3	3	3	3	74694000	4	ASDIDTNSSTLR;GLDDTVSIASR;LEASQLEGVAR;MPHSVDLEEAPR
A0A1D5P158	3	3	3	tr|A0A1D5P158|A0A1D5P158_CHICK Uncharacterized protein OS=Gallus gallus OX=9031 GN=EXOC1 PE=4 SV=2	1	3	3	3	3.3	3.3	3.3	105.08	920	920	0	5.3522	13669	12925	11270	14204	14876	14890	13893	14156	10589	11394	13669	12925	11270	14204	14876	14890	13893	14156	10589	11394	4	4	4	4	4	4	4	4	4	4	106400000	4	ALQEGDLTSSR;HFEGLIAR;LNHFFEGVEAR
A0A1D5P167	2	2	2	tr|A0A1D5P167|A0A1D5P167_CHICK Folate gamma-glutamyl hydrolase OS=Gallus gallus OX=9031 GN=GGH PE=4 SV=1	1	2	2	2	5	5	5	48.209	439	439	0	6.9134	9636.9	9475.8	8175.6	11555	9895.7	11621	10428	10938	8676	8648.6	9636.9	9475.8	8175.6	11555	9895.7	11621	10428	10938	8676	8648.6	4	4	4	4	4	4	4	4	4	4	78817000	4	AAHYIADFFINEAR;FLESAGAR
A0A1D5P171	1	1	1	tr|A0A1D5P171|A0A1D5P171_CHICK Uncharacterized protein OS=Gallus gallus OX=9031 GN=SIK3 PE=4 SV=1	1	1	1	1	1.5	1.5	1.5	149.92	1348	1348	0	93.318	1170	1158.1	1071.3	1400.4	1422.4	1288	1242.7	1268.3	1001.5	1169.2	1170	1158.1	1071.3	1400.4	1422.4	1288	1242.7	1268.3	1001.5	1169.2	1	1	1	1	1	1	1	1	1	1	8749800	1	AAAAAAAAASGAGGPPPAPR
A0A1D5P179	5	5	5	tr|A0A1D5P179|A0A1D5P179_CHICK Uncharacterized protein OS=Gallus gallus OX=9031 GN=NDUFA13 PE=4 SV=1	1	5	5	5	23.6	23.6	23.6	16.777	144	144	0	12.178	13738	15389	12619	17642	15404	14841	11913	14826	11439	11692	13738	15389	12619	17642	15404	14841	11913	14826	11439	11692	6	6	6	6	6	6	6	6	6	6	274490000	6	IALMPLLQAEADR;IALMPLLQAEADRR;LLIEDLEAR;RLLIEDLEAR;VGESLFHTDR
A0A1D5PH14;A0A1D5P194	1;1	1;1	1;1	tr|A0A1D5PH14|A0A1D5PH14_CHICK Dynein light chain roadblock OS=Gallus gallus OX=9031 GN=DYNLRB1 PE=3 SV=2;tr|A0A1D5P194|A0A1D5P194_CHICK Dynein light chain roadblock OS=Gallus gallus OX=9031 GN=DYNLRB2 PE=3 SV=1	2	1	1	1	12.6	12.6	12.6	10.78	95	95;96	0	38.335	5224.9	6184.3	5328	7805.9	6834.7	6360.7	5434.3	6555.7	5451.4	4204.9	5224.9	6184.3	5328	7805.9	6834.7	6360.7	5434.3	6555.7	5451.4	4204.9	1	1	1	1	1	1	1	1	1	1	63059000	1	DIDPQNDLTFLR
A0A1D5P1A9	4	4	4	tr|A0A1D5P1A9|A0A1D5P1A9_CHICK Uncharacterized protein OS=Gallus gallus OX=9031 GN=IFI30 PE=4 SV=1	1	4	4	4	16.5	16.5	16.5	44.602	411	411	0	112.28	32870	48793	32822	40405	39322	36449	33835	34516	27036	27856	32870	48793	32822	40405	39322	36449	33835	34516	27036	27856	13	13	13	13	13	13	13	13	13	13	1347800000	13	ACLQLYAPQLDAGR;HTDELQAQAQSSLLR;ITACAQGELGAALMHR;NAQLTDALDPPHQYVPWVVINGK
A0A1D5P1C6	4	4	4	tr|A0A1D5P1C6|A0A1D5P1C6_CHICK Phospholipase B-like OS=Gallus gallus OX=9031 GN=PLBD1 PE=3 SV=2	1	4	4	4	10.8	10.8	10.8	62.052	544	544	0	39.213	12028	12703	11928	11814	11973	12058	10256	13546	12481	10477	12028	12703	11928	11814	11973	12058	10256	13546	12481	10477	5	5	5	5	5	5	5	5	5	5	135730000	5	QVVPESLFAWQR;SLDDGALYIVEQIPTLVEYSDQTNVLR;VTNLESMK;YGLDFSYELAPR
A0A1D5P1E1	5	5	5	tr|A0A1D5P1E1|A0A1D5P1E1_CHICK Uncharacterized protein OS=Gallus gallus OX=9031 GN=TPP1 PE=4 SV=2	1	5	5	5	11.1	11.1	11.1	62.884	575	575	0	204.66	56109	70976	59170	68436	68027	57927	56379	58319	50637	46819	56109	70976	59170	68436	68027	57927	56379	58319	50637	46819	16	16	16	16	16	16	16	16	16	16	2.081e+09	16	AYPDLAALSDNYWVVTNR;GLTVLFASGDDGAGCR;LLPGAEFHR;TEVDHVVGHQGQGR;VNVEFLK
A0A1D5P1H5	7	7	7	tr|A0A1D5P1H5|A0A1D5P1H5_CHICK Uncharacterized protein OS=Gallus gallus OX=9031 GN=ILKAP PE=3 SV=2	1	7	7	7	16.2	16.2	16.2	46.344	425	425	0	33.225	23243	23453	20416	23407	25342	23517	21357	22404	17577	19078	23243	23453	20416	23407	25342	23517	21357	22404	17577	19078	5	5	5	5	5	5	5	5	5	5	320130000	7	EHNPTQYEER;GEVVSVEK;GSADNVTVVVVR;GSVGILGLK;VLGVLEVSR;VSYFAVFDGHGGVR;YEAACNR
A0A1D5P1J7	2	2	2	tr|A0A1D5P1J7|A0A1D5P1J7_CHICK Uncharacterized protein OS=Gallus gallus OX=9031 GN=ATP5MF PE=4 SV=1	1	2	2	2	22.5	22.5	22.5	10.308	89	89	0	6.8572	8443.1	10607	9126.5	13406	12279	9702.7	9067.2	10943	8597.1	9191.1	8443.1	10607	9126.5	13406	12279	9702.7	9067.2	10943	8597.1	9191.1	5	5	4	5	5	5	5	5	5	5	141950000	5	AQPPVPLK;DFTPSGIVGAFR
A0A1D5P1P9	2	2	2	tr|A0A1D5P1P9|A0A1D5P1P9_CHICK Uncharacterized protein OS=Gallus gallus OX=9031 GN=NHP2 PE=4 SV=2	1	2	2	2	24.4	24.4	24.4	18.796	168	168	0	28.51	4365.8	4883.9	3515.8	4649.8	4962	4750.7	3614.7	4246.1	3451.2	3438.6	4365.8	4883.9	3515.8	4649.8	4962	4750.7	3614.7	4246.1	3451.2	3438.6	2	2	2	2	2	2	2	2	2	2	51811000	2	EQLEHLNPIAQPLASR;GITVLAGDTLPIDVYCHIPIMCEDR
A0A1D5P1Q3	15	15	15	tr|A0A1D5P1Q3|A0A1D5P1Q3_CHICK Uncharacterized protein OS=Gallus gallus OX=9031 GN=EDC4 PE=4 SV=1	1	15	15	15	12.9	12.9	12.9	154.29	1403	1403	0	260.19	88695	79309	67906	82895	90536	94010	86086	97831	73957	79875	88695	79309	67906	82895	90536	94010	86086	97831	73957	79875	18	18	18	18	18	18	18	18	18	18	1260900000	18	ALTEGQQR;ASSNSIDIEDATQHLR;ATADTLQGPIQSAYR;DVEIVASSDSSITSK;EGFIVVK;EQQAAVTSSIVQAMR;GSVHGSQPDLR;LTAVEGTLK;QNQMELLQR;RPDGTPLNTSR;SSNNQVTPEFQEELMCVLR;SVDPVAGQLSSTIATK;SWPVEVPNIK;VIDSQQEQEQR;VLSVSTAER
A0A1D5P1S9;A0A3Q2UL81;A0A1D5PJC2	6;1;1	6;1;1	6;1;1	tr|A0A1D5P1S9|A0A1D5P1S9_CHICK Uncharacterized protein OS=Gallus gallus OX=9031 GN=DLG1 PE=3 SV=1	3	6	6	6	7.9	7.9	7.9	103.53	929	929;182;420	0	43.398	44644	49151	38032	49453	51335	44729	43690	45399	34299	32011	44644	49151	38032	49453	51335	44729	43690	45399	34299	32011	6	6	6	6	6	6	6	6	6	6	188930000	6	DYHFVTSR;EAGSIVR;FIEAGQYNNHLYGTSVQSVR;IIAGGAAAQDGR;QVTPDGESDEIGVIPSKR;RDYEVDGR
A0A1D5P1T0	3	2	2	tr|A0A1D5P1T0|A0A1D5P1T0_CHICK Uncharacterized protein OS=Gallus gallus OX=9031 GN=RALA PE=4 SV=1	1	3	2	2	14.6	11.2	11.2	23.548	206	206	0	5.1321	8304.8	9322.1	8573	9630.6	9232.8	9688.6	8288.3	9548.1	8609.4	8251.2	8304.8	9322.1	8573	9630.6	9232.8	9688.6	8288.3	9548.1	8609.4	8251.2	2	2	2	2	2	2	2	2	2	2	72056000	2	ADQWNVNYVETSAK;GQNSLALHK;VFFDLMR
A0A1D5P1U2	5	5	5	tr|A0A1D5P1U2|A0A1D5P1U2_CHICK Pyruvate dehydrogenase E1 component subunit beta OS=Gallus gallus OX=9031 GN=PDHB PE=4 SV=2	1	5	5	5	16.2	16.2	16.2	38.877	359	359	0	20.722	31220	33867	33295	31645	30182	31791	26442	38102	32107	31856	31220	33867	33295	31645	30182	31791	26442	38102	32107	31856	7	7	7	7	7	7	7	7	7	7	335450000	7	DFVVPIGK;DIIFAVK;EGVECEVINLR;IMEGPAFNYLDAPAVR;VFLLGEEVAQYDGAYK
A0A1D5P1W7	15	15	15	tr|A0A1D5P1W7|A0A1D5P1W7_CHICK Uncharacterized protein OS=Gallus gallus OX=9031 GN=KPNB1 PE=4 SV=2	1	15	15	15	21.1	21.1	21.1	97.332	876	876	0	126.22	139020	139050	129390	126540	151070	145890	133360	142830	120930	126390	139020	139050	129390	126540	151070	145890	133360	142830	120930	126390	36	36	36	36	36	36	36	36	36	35	2526700000	36	ANFDKESER;DTAAWTVGR;ESTLEAIGYICQDIDPEQLQDK;GDQENVHPDVMLVQPR;LAATNALLNSLEFTK;LLETTDRPDGHQNNLR;LQQVLQMESHIQSTSDR;LVEARPMIHELLTEGR;MELITILEK;SELEAAQK;SNEILTAIIQGMR;SSAYEALMEIVK;TLATWATK;TVSPDRSELEAAQK;WLAIDANAR
A0A1D5P1X0	3	3	3	tr|A0A1D5P1X0|A0A1D5P1X0_CHICK Uncharacterized protein OS=Gallus gallus OX=9031 GN=DNAJB12 PE=4 SV=1	1	3	3	3	8.3	8.3	8.3	42.374	374	374	0	67.072	29102	19125	16449	23042	22707	28660	24878	26938	21507	19629	29102	19125	16449	23042	22707	28660	24878	26938	21507	19629	3	3	3	3	3	3	3	3	3	3	54121000	3	DYYEILGVNR;SVEDDYIANLR;YFGDTELYQR
A0A1D5P1Y9	4	4	4	tr|A0A1D5P1Y9|A0A1D5P1Y9_CHICK V-type proton ATPase subunit a OS=Gallus gallus OX=9031 GN=TCIRG1 PE=3 SV=2	1	4	4	4	5.7	5.7	5.7	92.765	825	825	0	22.02	43839	39204	38172	42650	47121	48515	44058	51317	41879	44023	43839	39204	38172	42650	47121	48515	44058	51317	41879	44023	7	7	7	7	7	7	7	7	7	7	259180000	7	DLNPHVSAFQR;IPTLESPPTLIR;TFTFLQQELHGAGR;VQEQSEQLAR
A0A1D5P1Z5	1	1	1	tr|A0A1D5P1Z5|A0A1D5P1Z5_CHICK Uncharacterized protein OS=Gallus gallus OX=9031 GN=HTRA3 PE=4 SV=2	1	1	1	1	2.9	2.9	2.9	49.223	456	456	0.0099182	1.0315	4285.5	3763.4	3154.6	4167.7	3966.3	4228.6	3692.5	5858.9	3804.1	4737.3	4285.5	3763.4	3154.6	4167.7	3966.3	4228.6	3692.5	5858.9	3804.1	4737.3	1	1	1	1	1	1	1	1	1	1	26583000	1	MLTITPALVEELK
A0A1D5P203	1	1	1	tr|A0A1D5P203|A0A1D5P203_CHICK Ribosomal oxygenase 1 OS=Gallus gallus OX=9031 GN=RIOX1 PE=4 SV=2	1	1	1	1	1.9	1.9	1.9	54.139	473	473	0.00028531	2.4156	6809.2	7610	5253.9	7434.6	5225.2	8240.4	7802	6344.2	5983.1	5881.6	6809.2	7610	5253.9	7434.6	5225.2	8240.4	7802	6344.2	5983.1	5881.6	1	1	1	1	1	1	1	1	1	1	27278000	1	EYNVESEDR
A0A1D5P251	4	4	4	tr|A0A1D5P251|A0A1D5P251_CHICK Uncharacterized protein OS=Gallus gallus OX=9031 GN=MAP1S PE=4 SV=2	1	4	4	4	2.5	2.5	2.5	147.2	1370	1370	0	9.3419	25996	29226	25779	34455	30588	30205	25654	30783	25119	23415	25996	29226	25779	34455	30588	30205	25654	30783	25119	23415	5	5	5	5	5	5	5	5	5	5	138840000	5	LDMYVLNPVR;SLCDELR;TVDEEFFR;VEPTVLFQK
A0A1D5P263	1	1	1	tr|A0A1D5P263|A0A1D5P263_CHICK Uncharacterized protein OS=Gallus gallus OX=9031 GN=LYPLA1 PE=4 SV=1	1	1	1	1	3.5	3.5	3.5	24.623	229	229	0.001355	1.8758	10158	12979	12698	11719	10399	11333	8959.6	14518	13143	9823	10158	12979	12698	11719	10399	11333	8959.6	14518	13143	9823	1	1	1	1	1	1	1	1	1	1	30962000	1	ALIDQEVK
A0A1D5P276	1	1	1	tr|A0A1D5P276|A0A1D5P276_CHICK Receptor-interacting serine/threonine-protein kinase 2 OS=Gallus gallus OX=9031 GN=RIPK2 PE=3 SV=1	1	1	1	1	1.7	1.7	1.7	63.975	574	574	0.00029087	2.5684	29092	32562	24367	37429	34592	32186	32992	25956	16617	20663	29092	32562	24367	37429	34592	32186	32992	25956	16617	20663	2	2	2	2	2	2	2	2	2	2	120650000	2	GAYGTVSAAR
A0A1D5P280	3	3	3	tr|A0A1D5P280|A0A1D5P280_CHICK Uncharacterized protein OS=Gallus gallus OX=9031 GN=GUCY1A1 PE=3 SV=1	1	3	3	3	3.9	3.9	3.9	77.866	688	688	0.00028918	2.5224	15030	22369	18991	20546	20269	16713	14305	16474	13919	12309	15030	22369	18991	20546	20269	16713	14305	16474	13919	12309	3	3	3	3	3	3	3	3	3	3	44675000	3	DTQGNLPQR;EYPDFVFTPR;LIFPEFER
P10587;A0A1D5P287;E1BWW9	66;66;1	55;55;1	51;51;1	sp|P10587|MYH11_CHICK Myosin-11 OS=Gallus gallus OX=9031 GN=MYH11 PE=1 SV=4;tr|A0A1D5P287|A0A1D5P287_CHICK Myosin-11 OS=Gallus gallus OX=9031 GN=MYH11 PE=3 SV=2	3	66	55	51	33.1	28.5	26.8	228.79	1979	1979;1978;232	0	323.31	418620	566460	525820	535770	607780	491220	443760	483850	450310	433190	418620	566460	525820	535770	607780	491220	443760	483850	450310	433190	131	131	131	131	131	131	131	131	131	131	10207000000	134	AAREEIFATAR;ALAAAAK;ALEEALEAKEELER;ALEEETR;ALEEETRTHEAQVQEMR;ALELDPNLYR;ATDTSFVEK;AVQQAEQLNNELATER;CNGVLEGIR;DALLQVEDER;DALLQVEDERK;DEQNEEK;DRAEAEAR;DVATLGSQLQDTQELLQEETR;EEIFATAR;EIESLTQQFEEK;ELDEATESNDALGR;EQADFAIEALAK;EQEVTVLK;FVADLWK;GNEPVSFAPPR;HEMPPHIYAIADTAYR;HTQAVEELTEQLEQFKR;HTQLCEEK;IAQLEEELDEEHSNIETMSDR;IASLEEQLEQEAR;IVFQEFR;IVGLDQMAK;KAVQQAEQLNNELATER;KEEELQAALAR;KMQQQMLDLEEQLEEEEAAR;…
A0A1D5P2A3	2	2	2	tr|A0A1D5P2A3|A0A1D5P2A3_CHICK Retinal rod rhodopsin-sensitive cGMP 3,5-cyclic phosphodiesterase subunit delta OS=Gallus gallus OX=9031 GN=PDE6D PE=3 SV=1	1	2	2	2	20.7	20.7	20.7	17.368	150	150	0	10.684	5383.9	5655.2	4399.6	6214	5573.2	5576.2	4961.9	5919.2	4656.4	4791.3	5383.9	5655.2	4399.6	6214	5573.2	5576.2	4961.9	5919.2	4656.4	4791.3	3	3	3	3	3	3	3	3	3	3	64722000	3	FYDDDLLVSTSR;ILWQGTEDLSVPGVEHEAR
A0A1D5P2D5	5	5	5	tr|A0A1D5P2D5|A0A1D5P2D5_CHICK Uncharacterized protein OS=Gallus gallus OX=9031 GN=IARS PE=3 SV=1	1	5	5	5	4.8	4.8	4.8	146.56	1281	1281	0	15.226	17731	17693	16579	21434	22230	18925	17115	18973	14011	16204	17731	17693	16579	21434	22230	18925	17115	18973	14011	16204	6	6	6	6	6	6	6	6	6	6	299500000	6	ESIDHLTIPSR;EVVVIHQDPEALENIR;FAHQSGFHVDR;GSELEITLVR;NLVPTDEITVYYR
A0A1D5P2G3	1	1	1	tr|A0A1D5P2G3|A0A1D5P2G3_CHICK Uncharacterized protein OS=Gallus gallus OX=9031 GN=CHKA PE=4 SV=2	1	1	1	1	2.9	2.9	2.9	51.111	452	452	0	46.21	9491.5	6344.2	6626.2	7085.6	7881.2	10785	10010	10373	7306.3	8424.8	9491.5	6344.2	6626.2	7085.6	7881.2	10785	10010	10373	7306.3	8424.8	1	1	1	1	1	1	1	1	1	1	24596000	1	GLREEQLLISPIR
A0A1D5P2H7	4	4	4	tr|A0A1D5P2H7|A0A1D5P2H7_CHICK Uncharacterized protein OS=Gallus gallus OX=9031 GN=LOC424740 PE=4 SV=1	1	4	4	4	17	17	17	33.581	288	288	0	56.38	17464	16847	14187	16508	17782	17061	16871	17630	14228	14073	17464	16847	14187	16508	17782	17061	16871	17630	14228	14073	5	5	5	5	5	5	5	5	5	5	146260000	5	LFDIFCTDTHMR;MESLDTEVK;MYEEFTR;SVDEAYPVDEENGGAPAFSLR
A0A1D5P2K1	12	12	12	tr|A0A1D5P2K1|A0A1D5P2K1_CHICK Uncharacterized protein OS=Gallus gallus OX=9031 GN=RAD23A PE=4 SV=2	1	12	12	12	43.1	43.1	43.1	39.373	362	362	0	140.9	59315	58161	51599	57747	62609	60511	57446	61224	49580	49067	59315	58161	51599	57747	62609	60511	57446	61224	49580	49067	15	15	15	15	15	16	15	15	15	16	993470000	19	APEQPQVEGQPGENPLEFLR;ASYNNPHR;AVEYLLTGIPGSPEAERPPVQESR;AVTVTLK;EQPQFQNMR;GSDAFPVAGQK;ILSDDVPICEYR;ILSDDVPICEYRIDEK;MEPHETVR;NENLAANFLLSQNFDDD;SADAASTLVTGSEYETMLTEIMSMGYER;TLQQQTFK
A0A1D5P2K7	1	1	1	tr|A0A1D5P2K7|A0A1D5P2K7_CHICK Mediator complex subunit 23 OS=Gallus gallus OX=9031 PE=4 SV=2	1	1	1	1	1.2	1.2	1.2	157.66	1376	1376	0	20.426	1537.6	1542.2	1544.2	1407.3	1844	2088.6	1560.7	1715	1351.2	1404.9	1537.6	1542.2	1544.2	1407.3	1844	2088.6	1560.7	1715	1351.2	1404.9	1	1	1	1	1	1	1	1	1	1	7624600	1	LITALGSSEVQPQFTR
A0A1D5P2L3	3	3	3	tr|A0A1D5P2L3|A0A1D5P2L3_CHICK Uncharacterized protein OS=Gallus gallus OX=9031 GN=CUL1 PE=3 SV=1	1	3	3	3	4.4	4.4	4.4	89.69	776	776	0	14.986	39877	41091	34514	42631	45361	42292	40843	40974	30756	32956	39877	41091	34514	42631	45361	42292	40843	40974	30756	32956	4	4	4	4	4	4	4	4	4	4	118680000	4	AGIQQVYTR;ESFESQFLADTER;QIGLDQIWDDLR
Q90830;A0A1D5P2L6	2;2	2;2	2;2	sp|Q90830|CRTAP_CHICK Cartilage-associated protein OS=Gallus gallus OX=9031 GN=CRTAP PE=1 SV=1;tr|A0A1D5P2L6|A0A1D5P2L6_CHICK Cartilage-associated protein OS=Gallus gallus OX=9031 GN=CRTAP PE=4 SV=1	2	2	2	2	5.9	5.9	5.9	31.493	271	271;393	0.00027693	2.0836	22641	27958	21794	29210	26071	27344	25596	24849	19232	18988	22641	27958	21794	29210	26071	27344	25596	24849	19232	18988	2	2	2	2	2	2	2	2	2	2	103240000	3	AYNGDNWR;ELLEEFQR
A0A1D5P2Q0;REV__A0A1D5PQW2	7;1	7;1	7;1	tr|A0A1D5P2Q0|A0A1D5P2Q0_CHICK Uncharacterized protein OS=Gallus gallus OX=9031 GN=MYO9B PE=3 SV=2	2	7	7	7	3.2	3.2	3.2	252.8	2214	2214;276	0	18.338	33166	33074	30521	32730	38963	36345	33024	38514	29191	32978	33166	33074	30521	32730	38963	36345	33024	38514	29191	32978	7	7	7	7	7	7	7	7	7	7	240210000	7	AEPFFIR;DLDSPTSSQIQR;DLVENYQLLVTNLAK;EIANANELK;VALIEDVNR;VPLGELQR;VSEASSGQPSR
A0A1D5P2Q1	6	6	6	tr|A0A1D5P2Q1|A0A1D5P2Q1_CHICK Uncharacterized protein OS=Gallus gallus OX=9031 GN=SACM1L PE=4 SV=2	1	6	6	6	15.2	15.2	15.2	67.45	593	593	0	67.012	40567	42911	36289	44152	45453	42276	40666	41607	30465	30881	40567	42911	36289	44152	45453	42276	40666	41607	30465	30881	8	8	8	8	8	8	8	8	8	8	186430000	9	AAAGPAAAASYANLK;EFAAQPEIHR;FYVEACDDGADDVLAIDR;GIDSEGHAANFVETEQIVHYK;IVTQQEGTFR;LANTSPEFQEMSLLER
A0A1D5P2U8	2	2	2	tr|A0A1D5P2U8|A0A1D5P2U8_CHICK Uncharacterized protein OS=Gallus gallus OX=9031 GN=TNFAIP3 PE=4 SV=1	1	2	2	2	2.7	2.7	2.7	91.784	806	806	0	3.125	7373.9	5946.5	4910	6936.1	7461	8772.1	7524.2	7471.9	4855.1	5139.2	7373.9	5946.5	4910	6936.1	7461	8772.1	7524.2	7471.9	4855.1	5139.2	2	2	2	2	2	2	2	2	2	2	43089000	2	ALTDQATQASLER;AVPLVTSER
A0A1D5P2V5	2	2	2	tr|A0A1D5P2V5|A0A1D5P2V5_CHICK Cation-transporting ATPase OS=Gallus gallus OX=9031 GN=ATP13A1 PE=3 SV=1	1	2	2	2	1.8	1.8	1.8	139.9	1254	1254	0.0023653	1.6197	2141.6	1866.3	1887.2	1924.4	2342.5	2220.2	1770.4	2070	1480.5	1775.2	2141.6	1866.3	1887.2	1924.4	2342.5	2220.2	1770.4	2070	1480.5	1775.2	2	2	2	2	2	2	2	2	2	2	24755000	2	ELHFLQR;SPHENLVPCDVLLLR
A0A1D5P2W8	7	7	7	tr|A0A1D5P2W8|A0A1D5P2W8_CHICK Uncharacterized protein OS=Gallus gallus OX=9031 GN=IPO5 PE=4 SV=2	1	7	7	7	10.1	10.1	10.1	89.238	790	790	0	168.4	75478	71266	70362	59742	76934	77767	65016	82017	77984	77696	75478	71266	70362	59742	76934	77767	65016	82017	77984	77696	11	11	11	11	11	11	11	11	11	11	291020000	12	EGFVEYTEQVVK;ENVNATENCISAVGK;FYFHDGVR;TAGLEEK;VAAAESMPLLLECAR;VIAALLQTMEDQDNQR;VLPWFER
A0A1D5P2X6	2	2	2	tr|A0A1D5P2X6|A0A1D5P2X6_CHICK Uncharacterized protein OS=Gallus gallus OX=9031 GN=STAB1 PE=4 SV=2	1	2	2	2	1	1	1	290.21	2679	2679	0	13.19	2190	3541.6	3259	3659.4	4178.8	2907.2	2791.8	3536.9	2159.1	2779.4	2190	3541.6	3259	3659.4	4178.8	2907.2	2791.8	3536.9	2159.1	2779.4	2	2	2	2	2	2	2	2	2	2	68935000	2	GRLPDVLAEDAR;TIGEILASTEIFSR
A0A1D5P2Y5	3	3	3	tr|A0A1D5P2Y5|A0A1D5P2Y5_CHICK Uncharacterized protein OS=Gallus gallus OX=9031 GN=GAAGSD PE=3 SV=2	1	3	3	3	3.8	3.8	3.8	104.53	930	930	0	14.282	15107	16464	13352	18476	19312	16444	16911	17357	12064	12949	15107	16464	13352	18476	19312	16444	16911	17357	12064	12949	3	3	3	3	3	3	3	3	3	3	41650000	3	AQDPTAFSPSAR;EAEATASALIHIR;LSQGFSLQWL
A0A1D5P2Y6	2	2	2	tr|A0A1D5P2Y6|A0A1D5P2Y6_CHICK Uncharacterized protein OS=Gallus gallus OX=9031 GN=PBXIP1 PE=4 SV=1	1	2	2	2	4.2	4.2	4.2	67.263	622	622	0	12.974	10594	14612	10897	15404	16299	11205	11509	12532	9161.3	9848.6	10594	14612	10897	15404	16299	11205	11509	12532	9161.3	9848.6	5	5	5	5	5	5	5	5	5	5	140950000	5	GAGGLEGLMEELR;LGWGGHFGGVAER
A0A1D5P2Z0	6	6	6	tr|A0A1D5P2Z0|A0A1D5P2Z0_CHICK Uncharacterized protein OS=Gallus gallus OX=9031 GN=MTMR1 PE=4 SV=1	1	6	6	6	10.8	10.8	10.8	77.148	685	685	0	123.45	33843	35538	27835	38199	39605	32851	32887	31955	28938	26183	33843	35538	27835	38199	39605	32851	32887	31955	28938	26183	8	8	8	8	8	8	8	8	8	8	170250000	8	AAAAGPAAESGGVSR;AGAGAAAGASSR;EIVYPTIDETR;LEIFENLVTR;LIIFDAR;SVERDPPFVVDVPLGVISR
A0A1D5P321;A0A1D5PHM1	4;1	4;1	4;1	tr|A0A1D5P321|A0A1D5P321_CHICK Uncharacterized protein OS=Gallus gallus OX=9031 GN=SEPT5 PE=3 SV=2	2	4	4	4	7.8	7.8	7.8	55.019	485	485;476	0	10.94	27242	24417	20786	25265	26858	26167	22745	27981	24753	23096	27242	24417	20786	25265	26858	26167	22745	27981	24753	23096	5	5	5	5	5	5	5	5	5	5	340890000	5	ADCLIPSEIR;DVTCDVHYENYR;INQTVEIVK;LLNAEER
A0A1D5P326	2	2	2	tr|A0A1D5P326|A0A1D5P326_CHICK Uncharacterized protein OS=Gallus gallus OX=9031 GN=MAU2 PE=4 SV=2	1	2	2	2	5.1	5.1	5.1	77.041	704	704	0	29.262	4268.8	4411	3949.3	4487.1	4634	3830.6	3921.3	4548.5	3856.6	3536.4	4268.8	4411	3949.3	4487.1	4634	3830.6	3921.3	4548.5	3856.6	3536.4	2	2	2	2	2	2	2	2	2	2	24480000	2	ATALQEISQVCQLCQQSPR;DLVSACDLLGVGAEYAR
A0A1D5P338	6	6	6	tr|A0A1D5P338|A0A1D5P338_CHICK Glutathione reductase OS=Gallus gallus OX=9031 GN=GSR PE=3 SV=1	1	6	6	6	17.7	17.7	17.7	50.415	464	464	0	257.83	43665	42964	39601	49802	52214	50434	43939	49719	41187	43525	43665	42964	39601	49802	52214	50434	43939	49719	41187	43525	15	12	14	15	16	16	16	15	15	15	986290000	16	AAAAYELLVLGGGSGGLAGAR;ADFDNTVAIHPTSAEELVTMR;AHIDIIR;HTQVQAVTK;VALVEPR;VDPHNHVVVDEFQNTTR
A0A1D5P344	4	2	2	tr|A0A1D5P344|A0A1D5P344_CHICK Uncharacterized protein OS=Gallus gallus OX=9031 GN=KLC4 PE=4 SV=2	1	4	2	2	7.2	4.2	4.2	68.78	613	613	0	82.378	16225	18072	14820	20011	16860	18362	17518	20103	15508	17060	16225	18072	14820	20011	16860	18362	17518	20103	15508	17060	4	4	4	4	4	4	4	4	4	4	111330000	4	EAAHLLNDALSIR;LCQENQWLR;LEAAETLEECAVR;YEVAVPLCK
Q5ZI05;A0A1D5P346	1;1	1;1	1;1	sp|Q5ZI05|LMBD1_CHICK Probable lysosomal cobalamin transporter OS=Gallus gallus OX=9031 GN=LMBRD1 PE=2 SV=1;tr|A0A1D5P346|A0A1D5P346_CHICK Probable lysosomal cobalamin transporter OS=Gallus gallus OX=9031 GN=LMBRD1 PE=4 SV=2	2	1	1	1	1.7	1.7	1.7	61.674	539	539;539	0.00028612	2.4366	12506	10816	10290	12836	14395	14065	13167	11955	9697.3	10062	12506	10816	10290	12836	14395	14065	13167	11955	9697.3	10062	1	1	1	1	1	1	1	1	1	1	19207000	1	GTTSAAYER
A0A1D5P360	10	10	8	tr|A0A1D5P360|A0A1D5P360_CHICK Tyrosine-protein kinase OS=Gallus gallus OX=9031 GN=LYN PE=3 SV=1	1	10	10	8	24.4	24.4	21.4	56.074	491	491	0	99.276	70470	66294	60578	67628	74632	71706	67135	86493	71796	67581	70470	66294	60578	67628	74632	71706	67135	86493	71796	67581	14	14	14	14	14	14	14	14	14	14	503370000	14	AANVLVSDLLMCK;DAWEIPR;EEPIYIITEFMAK;EGFIPSNYVAK;GSLLDFLK;IPYPGMSNSDVMVALQR;LIDFSAQIAEGMAYIER;SLDNGGFYISPR;VIEDNEYTAR;VNTLETEEWFFK
A0A1D5P365	1	1	1	tr|A0A1D5P365|A0A1D5P365_CHICK Uncharacterized protein OS=Gallus gallus OX=9031 GN=NBAS PE=4 SV=1	1	1	1	1	0.4	0.4	0.4	269.69	2379	2379	0	2.9764	4653.6	4332.6	3898.5	4464	5113.9	5146.5	4905.5	4864.7	4283.6	4098.2	4653.6	4332.6	3898.5	4464	5113.9	5146.5	4905.5	4864.7	4283.6	4098.2	1	1	1	1	1	1	1	1	1	1	11190000	1	STTPEELYQR
A0A1D5P380	4	4	4	tr|A0A1D5P380|A0A1D5P380_CHICK Uncharacterized protein OS=Gallus gallus OX=9031 GN=EFEMP1 PE=4 SV=2	1	4	4	4	12.6	12.6	12.6	50.653	451	451	0	32.833	14124	19970	16469	21433	17335	16544	16296	17124	15347	13020	14124	19970	16469	21433	17335	16544	16296	17124	15347	13020	5	5	5	5	5	5	5	5	5	5	112890000	5	EHIVDLEMLTVNSLNYR;ELPYSVVYK;SGNENGEFYLR;TAQIIVNEREEAAAESTSGR
A0A1D5P384	1	1	1	tr|A0A1D5P384|A0A1D5P384_CHICK Uncharacterized protein OS=Gallus gallus OX=9031 GN=NDUFB7 PE=4 SV=2	1	1	1	1	8.5	8.5	8.5	18.215	153	153	0	4.6971	4175.8	4953.9	3976.6	5006.5	5615.5	5522.5	4476.5	5701.2	3489.1	3354.9	4175.8	4953.9	3976.6	5006.5	5615.5	5522.5	4476.5	5701.2	3489.1	3354.9	1	1	1	1	1	1	1	1	1	1	23002000	1	TMVATAQQLSEGR
A0A1D5P3B1	5	5	5	tr|A0A1D5P3B1|A0A1D5P3B1_CHICK Uncharacterized protein OS=Gallus gallus OX=9031 GN=RPL11 PE=3 SV=1	1	5	5	5	23.6	23.6	23.6	20.233	178	178	0	9.1588	62036	60021	64963	58435	61928	70350	58631	79104	73185	65817	62036	60021	64963	58435	61928	70350	58631	79104	73185	65817	10	10	10	10	10	10	10	10	10	10	730030000	11	AEEILEK;AQDQGEK;AQDQGEKENPMR;VLEQLTGQTPVFSK;YDGIILPGK
A0A1D5P3E5	1	1	1	tr|A0A1D5P3E5|A0A1D5P3E5_CHICK Uncharacterized protein OS=Gallus gallus OX=9031 GN=ESF1 PE=4 SV=1	1	1	1	1	1.6	1.6	1.6	97.124	838	838	0	8.2413	3518.5	2857	2138.4	3731.2	3976.1	3806	3886	3344.7	2169.7	2062.2	3518.5	2857	2138.4	3731.2	3976.1	3806	3886	3344.7	2169.7	2062.2	1	1	1	1	1	1	1	1	1	1	23089000	1	GRPVNYTSVENLR
Q5ZIY5;A0A1D5P3G1;A0A1D5PWQ5;A0A1D5PB76	5;5;3;1	1;1;0;0	1;1;0;0	sp|Q5ZIY5|2ABD_CHICK Serine/threonine-protein phosphatase 2A 55 kDa regulatory subunit B delta isoform OS=Gallus gallus OX=9031 GN=PPP2R2D PE=2 SV=1;tr|A0A1D5P3G1|A0A1D5P3G1_CHICK Serine/threonine-protein phosphatase 2A 55 kDa regulatory subunit B OS=Gallu	4	5	1	1	14	2.4	2.4	52.015	451	451;451;459;456	0.0036251	1.4694	9444.2	10063	8721.3	11252	10121	10048	8912.8	8511.5	6748.6	7094.9	9444.2	10063	8721.3	11252	10121	10048	8912.8	8511.5	6748.6	7094.9	1	1	1	1	1	1	1	1	1	1	39264000	1	FFEEPEDPSSR;GEYNVYSTFQSHEPEFDYLK;INLWHLEITDR;SFFSEIISSISDVK;SLEIEEK
A0A1D5P3I6	3	3	3	tr|A0A1D5P3I6|A0A1D5P3I6_CHICK Peptidylprolyl isomerase OS=Gallus gallus OX=9031 GN=FKBP3 PE=4 SV=1	1	3	3	3	6.7	6.7	6.7	62.84	586	586	0	13.953	27719	29289	29212	27541	29990	27092	25454	30981	29685	27363	27719	29289	29212	27541	29990	27092	25454	30981	29685	27363	9	9	9	9	9	9	9	9	9	9	318210000	10	AQLEIEPEWAYGK;FLQEHAAQAFLAEHR;GWDEALLTMSK
A0A1D5P3J7	4	4	4	tr|A0A1D5P3J7|A0A1D5P3J7_CHICK Uncharacterized protein OS=Gallus gallus OX=9031 PE=4 SV=2	1	4	4	4	10.6	10.6	10.6	44.363	404	404	0	11.311	38925	41768	35531	38710	39666	40316	36754	44532	36552	34723	38925	41768	35531	38710	39666	40316	36754	44532	36552	34723	7	7	7	7	7	7	7	7	7	7	185710000	7	EGNAIFTFPNTPVK;IGSNYSVHTVEK;IMYLSEAYWR;NIAVNYK
A0A1D5P3K1	1	1	1	tr|A0A1D5P3K1|A0A1D5P3K1_CHICK Uncharacterized protein OS=Gallus gallus OX=9031 GN=TP53BP1 PE=4 SV=3	1	1	1	1	0.9	0.9	0.9	205.97	1907	1907	0	4.1689	96.808	98.096	87.163	279.03	0	130.56	115.62	121.85	109.75	127.42	96.808	98.096	87.163	279.03	0	130.56	115.62	121.85	109.75	127.42	1	1	1	1	0	1	1	1	1	1	2812400	1	LPVVSQEWVIQSLIAGER
A0A1D5P3K4	1	1	1	tr|A0A1D5P3K4|A0A1D5P3K4_CHICK NADH dehydrogenase [ubiquinone] 1 alpha subcomplex subunit 8 OS=Gallus gallus OX=9031 GN=NDUFA8 PE=3 SV=1	1	1	1	1	6.4	6.4	6.4	20.125	172	172	0	4.806	4780	7970.1	5016.9	5220.4	5741	5779.3	5301	4662.7	3945.6	3966.8	4780	7970.1	5016.9	5220.4	5741	5779.3	5301	4662.7	3945.6	3966.8	1	1	1	1	1	1	1	1	1	1	18444000	1	QVNQCALDFFR
A0A1D5P3R3	6	6	6	tr|A0A1D5P3R3|A0A1D5P3R3_CHICK Uncharacterized protein OS=Gallus gallus OX=9031 GN=PPP6R2 PE=4 SV=1	1	6	6	6	8.9	8.9	8.9	103.79	929	929	0	230.91	28380	29705	24266	30053	33849	32235	28800	32339	25937	27562	28380	29705	24266	30053	33849	32235	28800	32339	25937	27562	7	7	7	7	7	7	7	7	7	7	197170000	8	GRWESFVEETLTETNR;HIDTSAMMDLLLR;ILDAWEANDK;LTITDMGTTK;SGVEGLMDSYTQGFER;TAILTTIGVLEEPLGNAR
A0A1D5P3S9	4	4	4	tr|A0A1D5P3S9|A0A1D5P3S9_CHICK Uncharacterized protein OS=Gallus gallus OX=9031 GN=ECI1 PE=3 SV=1	1	4	4	4	12.8	12.8	12.8	40.384	366	366	0	19.504	13382	14327	10460	15349	14508	14999	13310	16639	12476	11891	13382	14327	10460	15349	14508	14999	13310	16639	12476	11891	6	6	6	6	6	6	6	6	6	6	432650000	6	DTFVNAVGHR;MGLVDEVVPEEK;SLQLGLLHSVPEAHR;SLSTYMEMLR
A0A1D5P3U0	6	6	6	tr|A0A1D5P3U0|A0A1D5P3U0_CHICK Uncharacterized protein OS=Gallus gallus OX=9031 GN=U2AF1 PE=4 SV=1	1	6	6	6	33.3	33.3	33.3	27.711	237	237	0	51.12	60806	67151	51129	67801	65950	64771	56189	61694	46797	46327	60806	67151	51129	67801	65950	64771	56189	61694	46797	46327	20	20	20	20	20	20	20	20	20	20	1.9757e+09	20	AEYLASIFGTEK;AVIDLNNR;QYEMGECTR;VNCSFYFK;WFNGQPIHAELSPVTDFR;YGEVEEMNVCDNLGDHLVGNVYVK
A0A1D5P3U9	1	1	1	tr|A0A1D5P3U9|A0A1D5P3U9_CHICK Uncharacterized protein OS=Gallus gallus OX=9031 GN=CHD9 PE=4 SV=2	1	1	1	1	0.2	0.2	0.2	316.69	2820	2820	0.0080402	1.1389	38688	32790	37544	27469	33503	34720	30748	44106	41687	38459	38688	32790	37544	27469	33503	34720	30748	44106	41687	38459	2	2	2	2	2	2	2	2	2	2	194280000	2	QSEEEAK
A0A1D5P3Y4	1	1	1	tr|A0A1D5P3Y4|A0A1D5P3Y4_CHICK Uncharacterized protein OS=Gallus gallus OX=9031 GN=MRPL24 PE=3 SV=1	1	1	1	1	3.7	3.7	3.7	24.995	216	216	0.0016038	1.7854	5327.7	6535.7	4820.7	7935.5	6321.3	6573.7	5697.8	5731.6	4353.9	4782.7	5327.7	6535.7	4820.7	7935.5	6321.3	6573.7	5697.8	5731.6	4353.9	4782.7	1	1	1	1	1	1	1	1	1	1	20199000	1	IFVEPISR
A0A1D5P3Y8	7	6	6	tr|A0A1D5P3Y8|A0A1D5P3Y8_CHICK Uncharacterized protein OS=Gallus gallus OX=9031 GN=CPNE3 PE=4 SV=2	1	7	6	6	15.4	13.7	13.7	59.666	533	533	0	23.638	23559	26476	23128	26270	26761	26320	23566	27809	24628	22669	23559	26476	23128	26270	26761	26320	23566	27809	24628	22669	6	6	6	6	6	6	6	6	6	6	268500000	6	DIVQFVPFR;GSITITAEEVK;SDPLCVLLQNTSGQQWYEVDRTER;SDPYLEFHK;SSPVEFECINEK;SSSGEPAVR;TAIVNASK
A0A1D5P3Z3	3	3	3	tr|A0A1D5P3Z3|A0A1D5P3Z3_CHICK Uncharacterized protein OS=Gallus gallus OX=9031 GN=DDHD2 PE=4 SV=2	1	3	3	3	5.2	5.2	5.2	77.718	690	690	0	10.637	7946.1	7311.9	7624.8	9108.3	9534	8435.8	7619.7	8781.8	6533.2	7003.8	7946.1	7311.9	7624.8	9108.3	9534	8435.8	7619.7	8781.8	6533.2	7003.8	2	2	2	2	2	2	2	2	2	2	79505000	3	EGTEVTSSSR;EQSAAGQHSTTASR;SAQERPPALPSR
A0A1D5P3Z4	5	4	4	tr|A0A1D5P3Z4|A0A1D5P3Z4_CHICK Uncharacterized protein OS=Gallus gallus OX=9031 GN=DHX8 PE=4 SV=2	1	5	4	4	5.4	4.6	4.6	132.99	1163	1163	0	8.0785	22599	23513	18660	25193	27315	26721	22668	21938	16535	18761	22599	23513	18660	25193	27315	26721	22668	21938	16535	18761	4	4	3	4	4	4	3	4	3	3	38976000	4	ADLAALEELAK;ELEALMPSADR;ESLPIFR;SLGPDVPELIILPVYSALPSEMQTR;YMTDGMLLR
A0A1D5P401	1	1	1	tr|A0A1D5P401|A0A1D5P401_CHICK Uncharacterized protein OS=Gallus gallus OX=9031 GN=KIF15 PE=3 SV=1	1	1	1	1	0.9	0.9	0.9	161.94	1402	1402	0	3.7479	3454.3	3888.7	3111.3	4866.2	4547.2	4055.5	3676.2	4710	2907.2	3523.2	3454.3	3888.7	3111.3	4866.2	4547.2	4055.5	3676.2	4710	2907.2	3523.2	1	1	1	1	1	1	1	1	1	1	20923000	1	ADILTSEVHDLR
A0A1D5P407	2	2	2	tr|A0A1D5P407|A0A1D5P407_CHICK Uncharacterized protein OS=Gallus gallus OX=9031 GN=SRSF5A PE=4 SV=1	1	2	2	2	5.8	5.8	5.8	32.223	278	278	0	4.0862	27831	28551	29288	23194	28311	28170	24839	33925	32029	29173	27831	28551	29288	23194	28311	28170	24839	33925	32029	29173	2	2	2	2	2	2	2	2	2	2	127910000	2	ISWQDLK;LDGTELNGR
A0A1D5P465	1	1	1	tr|A0A1D5P465|A0A1D5P465_CHICK Uncharacterized protein OS=Gallus gallus OX=9031 GN=NEBL PE=4 SV=1	1	1	1	1	3.9	3.9	3.9	38.304	334	334	0	3.5732	4375.1	5608.4	4272.1	6501.6	5697.8	4481.1	4922.5	6259.5	4184.5	4983.8	4375.1	5608.4	4272.1	6501.6	5697.8	4481.1	4922.5	6259.5	4184.5	4983.8	1	1	1	1	1	1	1	1	1	1	11535000	1	GFTPVVDDPITER
A0A1D5P467;CON__ENSEMBL:ENSBTAP00000001528	5;2	5;2	4;2	tr|A0A1D5P467|A0A1D5P467_CHICK Uncharacterized protein OS=Gallus gallus OX=9031 GN=ITSN1 PE=4 SV=2	2	5	5	4	4.3	4.3	3.1	192.59	1696	1696;1222	0	12.57	7458.4	8070.2	5879.6	9724.7	9207.9	8375.6	8171.1	9512.2	6778.4	6141.4	7458.4	8070.2	5879.6	9724.7	9207.9	8375.6	8171.1	9512.2	6778.4	6141.4	3	3	3	3	3	3	3	3	3	3	48845000	4	ALYPFESR;AQSFDVASVPPVAEWAVPQSSR;LDLQLFDEP;VEGLQAQALYPWR
A0A1D5P470	11	11	11	tr|A0A1D5P470|A0A1D5P470_CHICK Glutathione S-transferase OS=Gallus gallus OX=9031 GN=GST2L PE=3 SV=2	1	11	11	11	55.3	55.3	55.3	25.449	219	219	0	232.37	163930	182250	150870	198490	191750	175150	155040	191580	147360	129150	163930	182250	150870	198490	191750	175150	155040	191580	147360	129150	50	52	50	52	51	51	51	51	50	50	4849400000	63	AVLGYWDIR;CLEPYGNLGSFMER;KHNMCGDTEEER;LFSAFLGDR;LGLDFPNLPYFIDGDVK;LLLEHTGTPYEDK;LYSCGEAPDYDK;MSLVMVCYSPDFEK;QRVDVLENQVMDFR;SQWINEK;VDVLENQVMDFR
A0A1D5P471	2	2	2	tr|A0A1D5P471|A0A1D5P471_CHICK Polyhomeotic homolog 2 OS=Gallus gallus OX=9031 PE=4 SV=2	1	2	2	2	7.7	7.7	7.7	34.655	312	312	0	4.2747	4028	4572	3292.3	4423.2	4455.4	4721.5	4266.4	3619.5	3128.2	2892.6	4028	4572	3292.3	4423.2	4455.4	4721.5	4266.4	3619.5	3128.2	2892.6	2	2	2	2	2	2	2	2	2	2	13520000	2	SLPGCQEIAEEFR;WNVEDVYEFIR
A0A1D5P490	15	15	10	tr|A0A1D5P490|A0A1D5P490_CHICK Uncharacterized protein OS=Gallus gallus OX=9031 GN=EIF4G1 PE=4 SV=2	1	15	15	10	10.6	10.6	8.4	182.14	1647	1647	0	102.35	108060	98518	82719	101570	107220	112120	101600	113320	84333	86400	108060	98518	82719	101570	107220	112120	101600	113320	84333	86400	23	23	23	23	23	23	23	23	23	23	807570000	23	AISEPNFSVAYANMCR;ALMTSVCHSAITFENPYR;EALQCVQELGSPSLLYVFVR;FIGELFK;FMLQDVIDLR;FMLQDVIDLRR;FSALQQSTPAESSESR;GNRPIDTSR;GPPGPSISGGR;GVIDLVFEK;LDQPPNLLR;NHDEESLECLCR;QVMELSIDTEER;SSLVADDGWNTVPISK;VDALVISNR
A0A1D5P4B3	1	1	1	tr|A0A1D5P4B3|A0A1D5P4B3_CHICK Uncharacterized protein OS=Gallus gallus OX=9031 GN=CCNY PE=3 SV=1	1	1	1	1	5	5	5	39.432	341	341	0	20.78	1371.8	1690.5	1105	1762.4	1530.5	1494	1604.7	1447.6	1093.7	1346.1	1371.8	1690.5	1105	1762.4	1530.5	1494	1604.7	1447.6	1093.7	1346.1	1	1	1	1	1	1	1	1	1	1	7372800	1	SLAEANNLSFPLEPLSR
A0A1D5P4D3	10	9	7	tr|A0A1D5P4D3|A0A1D5P4D3_CHICK Tyrosine-protein phosphatase non-receptor type OS=Gallus gallus OX=9031 GN=LOC419429 PE=3 SV=3	1	10	9	7	21.1	19.3	14.9	68.085	592	592	0	55.32	57973	64072	55115	68848	76604	61180	58502	62975	45472	52047	57973	64072	55115	68848	76604	61180	58502	62975	45472	52047	14	14	14	14	14	14	14	14	14	14	535010000	14	AQPVADDESASVYENLNIK;DVDESVPGSDYINANYIK;ELEILHTDRDERPR;GQPPSPR;INAANIENR;IQNTGDYYDLYGGEK;NILPFDTTR;SGMVQTEAQYK;SNPGDFTLSVR;YPLNCQDPTSER
A0A1D5P4F7	3	3	3	tr|A0A1D5P4F7|A0A1D5P4F7_CHICK Uncharacterized protein OS=Gallus gallus OX=9031 GN=DLGAP4 PE=4 SV=1	1	3	3	3	4.6	4.6	4.6	109.54	985	985	0	47.537	13821	13771	11253	14621	14514	14527	13368	13423	10423	10370	13821	13771	11253	14621	14514	14527	13368	13423	10423	10370	4	4	4	4	4	4	4	4	4	4	64312000	4	ANSWQLAETPER;LLQAETERLEGWCR;SIAECPQHNNSVGVDTSTR
A0A1D5P4G6;P26008	2;1	2;1	2;1	tr|A0A1D5P4G6|A0A1D5P4G6_CHICK Integrin alpha-V OS=Gallus gallus OX=9031 GN=ITGAV PE=3 SV=2;sp|P26008|ITAV_CHICK Integrin alpha-V OS=Gallus gallus OX=9031 GN=ITGAV PE=2 SV=1	2	2	2	2	3.7	3.7	3.7	115.83	1048	1048;1034	0	21.3	4552.5	3937.7	3340.2	4572.2	4766.9	5644.4	4082.3	4281.1	4221.6	4864.1	4552.5	3937.7	3340.2	4572.2	4766.9	5644.4	4082.3	4281.1	4221.6	4864.1	3	3	3	3	3	3	3	3	3	3	67502000	3	ATGLNAVPSQILEGQWAAR;ENPETEDDIGPLVQHIYELR
A0A1D5P4L2	7	7	6	tr|A0A1D5P4L2|A0A1D5P4L2_CHICK Uncharacterized protein OS=Gallus gallus OX=9031 GN=LAMB2 PE=4 SV=1	1	7	7	6	5.4	5.4	4.8	196.11	1802	1802	0	108.01	16941	20958	16597	23552	24219	19716	18699	17615	14681	15732	16941	20958	16597	23552	24219	19716	18699	17615	14681	15732	7	7	7	7	7	7	7	7	7	7	874780000	8	AFLSQEGADPESIEVVASR;ALEEAYER;ASLLQHTGAAGAFEGTFR;GTAEAVQQALEEAR;HHTEQLLASR;LHTLGDNLLDSR;SLASVDAILEQTAGDVR
A0A1D5P4P8	5	5	5	tr|A0A1D5P4P8|A0A1D5P4P8_CHICK Condensin complex subunit 1 OS=Gallus gallus OX=9031 GN=NCAPD2 PE=3 SV=2	1	5	5	5	4.7	4.7	4.7	157.74	1411	1411	0	49.893	20645	19434	17029	23913	25050	21986	20613	20328	16142	20035	20645	19434	17029	23913	25050	21986	20613	20328	16142	20035	6	6	6	6	6	6	6	6	6	6	134420000	6	AAAQCEFQLPLAADDLLR;ASGFSWEDEREPLLR;DLSHCLSLLPISER;ILENSNIGLQR;SIVGELLR
P98152;A0A1D5P4Q4	5;5	5;5	5;5	sp|P98152|TF65_CHICK Transcription factor p65 OS=Gallus gallus OX=9031 GN=RELA PE=1 SV=1;tr|A0A1D5P4Q4|A0A1D5P4Q4_CHICK Transcription factor p65 OS=Gallus gallus OX=9031 GN=RELA PE=4 SV=2	2	5	5	5	10.6	10.6	10.6	60.071	558	558;559	0	42.54	22695	24262	19159	24541	25521	23712	22487	23107	17675	18361	22695	24262	19159	24541	25521	23712	22487	23107	17675	18361	6	6	6	6	6	6	6	6	6	6	812280000	6	APLPGLEPNPEPRPPR;APSTAELR;GAEYDLSAVR;GSFAAADVHR;SAGSIPGEHSTDSAR
A0A1D5P4Q6	2	2	2	tr|A0A1D5P4Q6|A0A1D5P4Q6_CHICK Uncharacterized protein OS=Gallus gallus OX=9031 GN=IDE PE=3 SV=2	1	2	2	2	2.2	2.2	2.2	111.6	964	964	0	5.704	23321	23551	19422	26382	28052	25430	23267	22099	18126	19750	23321	23551	19422	26382	28052	25430	23267	22099	18126	19750	3	3	3	3	3	3	3	3	3	3	48721000	3	EQLGYIVFSGPR;VLLAVDAPR
A0A1D5P4Q8	1	1	1	tr|A0A1D5P4Q8|A0A1D5P4Q8_CHICK Uncharacterized protein OS=Gallus gallus OX=9031 GN=TTLL8 PE=4 SV=2	1	1	1	1	5.5	5.5	5.5	20.853	183	183	0	6.7092	4516.9	5082.4	3776.9	4907.9	4422.6	4134.6	4976.5	4875	3352.7	3447.4	4516.9	5082.4	3776.9	4907.9	4422.6	4134.6	4976.5	4875	3352.7	3447.4	1	1	1	1	1	1	1	1	1	1	187280000	1	AAGTDGSDYR
P16924;A0A1D5P4R2	3;3	3;3	3;3	sp|P16924|P4HA1_CHICK Prolyl 4-hydroxylase subunit alpha-1 OS=Gallus gallus OX=9031 GN=P4HA1 PE=1 SV=1;tr|A0A1D5P4R2|A0A1D5P4R2_CHICK Prolyl 4-hydroxylase subunit alpha-1 OS=Gallus gallus OX=9031 GN=P4HA1 PE=4 SV=2	2	3	3	3	7.4	7.4	7.4	59.439	516	516;536	0	198.85	19825	20563	16280	21160	19630	23772	20996	23687	18114	17366	19825	20563	16280	21160	19630	23772	20996	23687	18114	17366	5	5	5	5	5	5	5	5	5	5	153400000	5	LLELDPEHQR;LQDTYNLDTDTLSR;SAWLSGYESPVVSR
A0A1D5P4S8;A0A1D5PUQ7	13;1	13;1	12;0	tr|A0A1D5P4S8|A0A1D5P4S8_CHICK 6-phosphofructokinase OS=Gallus gallus OX=9031 GN=PFKP PE=3 SV=2	2	13	13	12	22.7	22.7	21.7	91.57	831	831;736	0	216.1	82745	74083	63679	71865	79234	82789	77785	82090	67017	69873	82745	74083	63679	71865	79234	82789	77785	82090	67017	69873	26	26	26	25	26	26	26	25	26	25	2365500000	27	AMQWISK;EEWSGLLEELAQK;EISWGDVGGWTGQGGSILGTK;GGTPSAFDR;GITNLCVIGGDGSLTGANLFR;IIEVVDAIMTTAQSHQR;MFAVIDGFEGFAR;MGVEAVLALLEATPDTPACVVSLSGNQAVR;NETDFVHR;NVLGHMQQGGAPSPFDR;SFENNLNTYK;VFANTDDSVCLLGMR;VGITEGHK
A0A1D5P4V9	4	4	4	tr|A0A1D5P4V9|A0A1D5P4V9_CHICK 40S ribosomal protein S24 OS=Gallus gallus OX=9031 GN=RPS24 PE=3 SV=2	1	4	4	4	25	25	25	17.204	148	148	0	8.4283	133590	116690	113490	114300	127280	131430	115830	155080	124950	123000	133590	116690	113490	114300	127280	131430	115830	155080	124950	123000	15	15	15	15	15	15	15	15	15	15	1300300000	15	ANVGAGK;MNDTVTIR;THFGGGK;TTGFGMIYDSLDYAK
A0A1D5P4W0	3	3	3	tr|A0A1D5P4W0|A0A1D5P4W0_CHICK Uncharacterized protein OS=Gallus gallus OX=9031 GN=RCC1 PE=4 SV=2	1	3	3	3	13.4	13.4	13.4	44.522	417	417	0	132.42	12984	13278	10405	15367	13373	13090	13142	14003	9669.1	10577	12984	13278	10405	15367	13373	13090	13142	14003	9669.1	10577	6	6	6	6	6	6	6	6	6	6	806180000	6	STPTVIPDLPSISSVACGASVGYAVSSDGR;VSHPSHR;VVQVSAGDSHTAALTDDGR
A0A1D5P4W1	1	1	1	tr|A0A1D5P4W1|A0A1D5P4W1_CHICK Uncharacterized protein OS=Gallus gallus OX=9031 GN=TBC1D24 PE=4 SV=2	1	1	1	1	1.6	1.6	1.6	63.59	561	561	0	2.6689	3929.4	4533.7	3549.3	4051.9	4075	4623.3	4083.7	4485.1	3791.6	3603.1	3929.4	4533.7	3549.3	4051.9	4075	4623.3	4083.7	4485.1	3791.6	3603.1	1	1	1	1	1	1	1	1	1	1	11963000	1	DIWSWIPER
A0A1D5P4X0	4	4	4	tr|A0A1D5P4X0|A0A1D5P4X0_CHICK Uncharacterized protein OS=Gallus gallus OX=9031 GN=KIAA1217 PE=4 SV=2	1	4	4	4	2.2	2.2	2.2	212.83	1953	1953	0	63.857	23158	24433	19510	24794	26215	27502	25355	27704	21255	21898	23158	24433	19510	24794	26215	27502	25355	27704	21255	21898	4	4	4	4	4	4	4	4	4	4	109620000	5	DVEDGAFLLR;MPNEITSTDTIR;NIYYELCDVR;SMTDILTMLR
A0A1D5P4X2	1	1	1	tr|A0A1D5P4X2|A0A1D5P4X2_CHICK Uncharacterized protein OS=Gallus gallus OX=9031 GN=COG5 PE=4 SV=1	1	1	1	1	1.2	1.2	1.2	104.37	941	941	0.00028818	2.5023	4929.9	5274.6	3663.8	5368.3	5814.6	5292.9	4714.2	5245.1	3354.8	3680.4	4929.9	5274.6	3663.8	5368.3	5814.6	5292.9	4714.2	5245.1	3354.8	3680.4	1	1	1	1	1	1	1	1	1	1	75913000	1	GALEAYVQSVR
A0A1D5P4Y0	1	1	1	tr|A0A1D5P4Y0|A0A1D5P4Y0_CHICK Uncharacterized protein OS=Gallus gallus OX=9031 GN=TPPP PE=4 SV=1	1	1	1	1	3.7	3.7	3.7	23.956	219	219	0.0013624	1.9073	9990.3	12817	12723	12392	11260	10082	8895	13175	13993	9102.4	9990.3	12817	12723	12392	11260	10082	8895	13175	13993	9102.4	1	1	1	1	1	1	1	1	1	1	29316000	1	TITFEQFK
A0A1D5P4Z5	3	3	3	tr|A0A1D5P4Z5|A0A1D5P4Z5_CHICK Uncharacterized protein OS=Gallus gallus OX=9031 GN=PEF1 PE=4 SV=2	1	3	3	3	13.5	13.5	13.5	24.363	223	223	0	45.333	46769	48467	39157	51778	46474	46981	44015	51055	39898	37993	46769	48467	39157	51778	46474	46981	44015	51055	39898	37993	5	5	5	5	5	5	5	5	5	5	190030000	5	LGYEDFLTMVMTR;SGYISVK;SSNPSIQLDR
Q5ZK63;A0A1D5P521	3;3	3;3	3;3	sp|Q5ZK63|TCP4_CHICK Activated RNA polymerase II transcriptional coactivator p15 OS=Gallus gallus OX=9031 GN=SUB1 PE=2 SV=1;tr|A0A1D5P521|A0A1D5P521_CHICK Uncharacterized protein OS=Gallus gallus OX=9031 GN=RPTC15L PE=4 SV=1	2	3	3	3	30.2	30.2	30.2	14.237	126	126;126	0	15.984	31001	33557	31419	28955	34908	32575	30414	34523	31060	30682	31001	33557	31419	28955	34908	32575	30414	34523	31060	30682	6	6	6	6	6	6	6	6	6	6	240860000	6	EQISDIDDAVR;EYWMDQEGEMKPGR;GISLNPEQWNQLK
A0A1D5P556;A0A2P0CT33	1;1	1;1	1;1	sp|A0A1D5P556|DAAM2_CHICK Disheveled-associated activator of morphogenesis 2 OS=Gallus gallus OX=9031 GN=DAAM2 PE=1 SV=2;tr|A0A2P0CT33|A0A2P0CT33_CHICK Disheveled-associated activator of morphogenesis 2 OS=Gallus gallus OX=9031 GN=DAAM2 PE=4 SV=1	2	1	1	1	1.8	1.8	1.8	123.87	1075	1075;1176	0	17.368	539.56	893.84	553.47	843.29	788.38	712.11	570.58	568.77	669.4	529.4	539.56	893.84	553.47	843.29	788.38	712.11	570.58	568.77	669.4	529.4	1	1	1	1	1	1	1	1	1	1	7720200	1	AGSISEETGEFDDLVSALR
A0A1D5P560	1	1	1	tr|A0A1D5P560|A0A1D5P560_CHICK Integrin beta OS=Gallus gallus OX=9031 GN=ITGB5 PE=3 SV=1	1	1	1	1	1.1	1.1	1.1	88.377	811	811	0	2.7449	17557	17936	20099	15939	23076	17934	15103	20525	19429	18990	17557	17936	20099	15939	23076	17934	15103	20525	19429	18990	3	3	3	3	3	3	3	3	3	3	44971000	3	LGFGSFVDK
A0A1D5P565	2	2	2	tr|A0A1D5P565|A0A1D5P565_CHICK Uncharacterized protein OS=Gallus gallus OX=9031 GN=SNX20 PE=4 SV=2	1	2	2	2	7	7	7	37.983	328	328	0	6.2175	20691	20190	17277	21260	22350	23203	19882	21291	16022	18409	20691	20190	17277	21260	22350	23203	19882	21291	16022	18409	3	3	3	3	3	3	3	3	3	3	81788000	3	ALTGNFTDEIISER;LLFEIPSTR
Q5ZHT1;A0A1D5P570	1;1	1;1	1;1	sp|Q5ZHT1|ACD11_CHICK Acyl-CoA dehydrogenase family member 11 OS=Gallus gallus OX=9031 GN=ACAD11 PE=2 SV=1;tr|A0A1D5P570|A0A1D5P570_CHICK Acyl-CoA dehydrogenase family member 11 OS=Gallus gallus OX=9031 GN=ACAD11 PE=4 SV=1	2	1	1	1	1.4	1.4	1.4	87.001	777	777;778	0	2.7937	9050.8	8513.1	9046.9	10073	10717	11307	10983	9529.3	7125.2	9149.8	9050.8	8513.1	9046.9	10073	10717	11307	10983	9529.3	7125.2	9149.8	1	1	1	1	1	1	1	1	1	1	16218000	1	AVEPGTSEVRR
A0A1D5P592	2	2	2	tr|A0A1D5P592|A0A1D5P592_CHICK Uncharacterized protein OS=Gallus gallus OX=9031 GN=PCCB PE=4 SV=1	1	2	2	2	4.9	4.9	4.9	57.502	529	529	0	10.054	4807.3	5729.6	4564.6	6406.5	5408.7	6072.7	5003.4	5656.3	3682.6	4397.3	4807.3	5729.6	4564.6	6406.5	5408.7	6072.7	5003.4	5656.3	3682.6	4397.3	3	3	3	3	3	3	3	3	3	3	66071000	3	AFENDVDALLNLR;GFVDDIIQPSATR
A0A1D5P599;A0A1L1RQA5	3;1	3;1	3;1	tr|A0A1D5P599|A0A1D5P599_CHICK LIM domain-containing protein OS=Gallus gallus OX=9031 GN=LIMS1 PE=4 SV=2	2	3	3	3	7.7	7.7	7.7	41.448	362	362;209	0	5.9757	8729.3	10415	8731.5	10393	9929.7	10047	8725.7	8957.8	8063.5	7174.7	8729.3	10415	8731.5	10393	9929.7	10047	8725.7	8957.8	8063.5	7174.7	4	4	4	4	4	4	4	4	4	4	227890000	4	LAETVGR;VIEGDVVSALNK;VLADIGFVK
A0A1D5P5B2	1	1	1	tr|A0A1D5P5B2|A0A1D5P5B2_CHICK Uncharacterized protein OS=Gallus gallus OX=9031 GN=IVD PE=3 SV=1	1	1	1	1	3.1	3.1	3.1	45.845	422	422	0	18.156	4110.4	3264.9	2436.4	5032.1	3776.9	4356.4	3620.5	3547.5	2822.9	2202.8	4110.4	3264.9	2436.4	5032.1	3776.9	4356.4	3620.5	3547.5	2822.9	2202.8	1	1	1	1	1	1	1	1	1	1	17658000	1	GVYVLMSGLDLER
A0A1D5P5B6;A0A3Q2TVM5	5;1	5;1	5;1	tr|A0A1D5P5B6|A0A1D5P5B6_CHICK Uncharacterized protein OS=Gallus gallus OX=9031 GN=KIF13B PE=3 SV=2	2	5	5	5	2.9	2.9	2.9	194.51	1737	1737;1993	0	12.11	36025	36350	34989	39162	41937	41919	36241	44876	37451	35707	36025	36350	34989	39162	41937	41919	36241	44876	37451	35707	7	7	7	7	7	7	7	7	7	7	115110000	7	EGSNINK;GAILSEPAIQVR;LSLVDLAGSER;RPFEAAVR;SVLAVENILTLDR
A0A1D5P5B8	1	1	1	tr|A0A1D5P5B8|A0A1D5P5B8_CHICK Uncharacterized protein OS=Gallus gallus OX=9031 GN=PICK1 PE=4 SV=1	1	1	1	1	1.7	1.7	1.7	45.788	408	408	0.0048681	1.3514	0	0	0	0	0	0	0	0	0	0	0	0	0	0	0	0	0	0	0	0	0	0	0	0	0	0	0	0	0	0	0	1	RLEELER
A0A1D5P5C7	2	2	2	tr|A0A1D5P5C7|A0A1D5P5C7_CHICK Uncharacterized protein OS=Gallus gallus OX=9031 GN=INPP4A PE=4 SV=2	1	2	2	2	3.1	3.1	3.1	110.54	983	983	0	23.421	3686.7	3993.7	2962	4235.3	4802.5	4208.8	3599.3	3578.8	2807.2	3434.7	3686.7	3993.7	2962	4235.3	4802.5	4208.8	3599.3	3578.8	2807.2	3434.7	3	3	3	3	3	3	3	3	3	3	30285000	3	ASPTSGEGEQVMLR;TVLPVDESLTESLGIR
A0A1D5P5D8	1	1	1	tr|A0A1D5P5D8|A0A1D5P5D8_CHICK Uncharacterized protein OS=Gallus gallus OX=9031 GN=ERO1B PE=4 SV=2	1	1	1	1	1.8	1.8	1.8	51.049	444	444	0.0021305	1.7644	7366.5	6696	5967.8	7862.5	8056.3	6659	6597.7	7035.3	5735.2	6067	7366.5	6696	5967.8	7862.5	8056.3	6659	6597.7	7035.3	5735.2	6067	1	1	1	1	1	1	1	1	1	1	42991000	1	EAFIDWAR
A0A1D5P5G1	14	12	12	tr|A0A1D5P5G1|A0A1D5P5G1_CHICK Uncharacterized protein OS=Gallus gallus OX=9031 GN=HNRNPA1 PE=4 SV=2	1	14	12	12	45.8	39.7	39.7	39.23	373	373	0	323.31	182810	173450	142760	182870	178880	198040	171220	189890	140560	145550	182810	173450	142760	182870	178880	198040	171220	189890	140560	145550	38	38	38	38	38	38	38	38	38	38	4492700000	38	DYFGQYGK;EDTEEHHLR;GFAFVTFDDHDSVDK;GGGFGGNDNFSR;GGNFGGR;GPALAVR;GYGGSGPGYSGGNR;GYGGSSTYDGYNNGGGGFGGGSGGR;IEVIEIMTDR;KLFIGGLSFETTDESLR;LFIGGLSFETTDESLR;SHFEQWGTLTDCVVMR;SSGPYGGGESPR;YHTVNGHNCEVR
A0A1D5P5I0	6	6	6	tr|A0A1D5P5I0|A0A1D5P5I0_CHICK Uncharacterized protein OS=Gallus gallus OX=9031 GN=IFIH1 PE=4 SV=1	1	6	6	6	7.2	7.2	7.2	125.03	1102	1102	0	86.58	39417	24473	23463	24097	27861	41193	36626	34312	30367	31293	39417	24473	23463	24097	27861	41193	36626	34312	30367	31293	7	7	7	7	7	7	7	7	7	7	217030000	7	ADESTYALVASSGSGAVEREDVNIFR;AEEHILK;GEVEGAEELLCAVER;ISFPEVVK;SEFGSQPYEQWVIR;VPLVEQHLR
A0A1D5P5L5	7	7	7	tr|A0A1D5P5L5|A0A1D5P5L5_CHICK Uncharacterized protein OS=Gallus gallus OX=9031 GN=LOC107048987 PE=4 SV=1	1	7	7	7	33.9	33.9	33.9	30.318	271	271	0	47.802	59685	56442	51672	63261	74080	63058	58643	63648	66443	55412	59685	56442	51672	63261	74080	63058	58643	63648	66443	55412	15	15	15	15	15	15	15	15	15	15	1252500000	15	APSCTQLAVDVGCGSGQGTAFLADR;ATQMFEGTQHAAVYLK;DIILAYLQEK;DTPLEFWVR;ITNIYDK;LLETMGAPSR;VVGTDISQAQIQEAK
A0A1D5P5L8	2	2	2	tr|A0A1D5P5L8|A0A1D5P5L8_CHICK Uncharacterized protein OS=Gallus gallus OX=9031 GN=NDUFA9 PE=4 SV=2	1	2	2	2	6.2	6.2	6.2	49.86	437	437	0	6.4145	4845	5910	5191.9	4553.7	5331.1	5350.6	4194	5961.3	5024.4	5069.8	4845	5910	5191.9	4553.7	5331.1	5350.6	4194	5961.3	5024.4	5069.8	2	2	2	2	2	2	2	2	2	2	69170000	2	AVEHSNVVINLVGK;FFEISPFEPWLTR
A0A1D5P5P9	32	32	31	tr|A0A1D5P5P9|A0A1D5P5P9_CHICK Uncharacterized protein OS=Gallus gallus OX=9031 GN=TGM4 PE=4 SV=1	1	32	32	31	46.4	46.4	45.4	78.998	709	709	0	323.31	528660	518640	491290	456930	570940	485850	450240	632190	545520	447110	528660	518640	491290	456930	570940	485850	450240	632190	545520	447110	130	130	130	130	130	130	130	130	130	130	31093000000	133	AMSALVNANDDNGVVLGNWSGK;DPVVVSR;DTVQNEVVPK;EASLSFEYPPIQVQMPETAK;EDITWQYK;EDITWQYKFPEGSAEER;EGDVYLPYDSK;FAAVPMEVSLR;FPEGSAEER;FVYAEVNADK;IMPDAYMK;LGVESQSIGANISTK;LMVEGLGIFK;LNVPLDNCK;LTSNQVK;MATFDEGDIQPGR;NVSDKDTVQNEVVPK;RDPVVVSR;REDITWQYK;REDITWQYKFPEGSAEER;SEVICTPTR;SQDSDLK;SQNSVQHHTDAYNTSNLVVR;SSGTECTLSVTSAPNAAVGIYGLMVK;STVAGSWTVDLASSCQLQSYTGK;SVSNFNSAHDTDENLR;SVSNFNSAHDTDENLRVDVYLNEK;TGPNIYKPEK…
A0A1D5P5R1	1	1	1	tr|A0A1D5P5R1|A0A1D5P5R1_CHICK Uncharacterized protein OS=Gallus gallus OX=9031 GN=NIT1 PE=4 SV=1	1	1	1	1	5	5	5	34.633	319	319	0	15.506	5493.2	6696	4968.2	7740.4	7612.2	7038.6	6075	6030.8	4256.3	4499.9	5493.2	6696	4968.2	7740.4	7612.2	7038.6	6075	6030.8	4256.3	4499.9	2	2	2	2	2	2	2	2	2	2	38273000	2	GACLVFLPEGFDYIGR
A0A1D5P5R5	4	4	4	tr|A0A1D5P5R5|A0A1D5P5R5_CHICK Uncharacterized protein OS=Gallus gallus OX=9031 GN=FHL3 PE=4 SV=2	1	4	4	4	13.6	13.6	13.6	32.309	279	279	0	24.161	42172	46971	39059	46364	48853	46357	40247	46053	40901	38424	42172	46971	39059	46364	48853	46357	40247	46053	40901	38424	8	8	8	8	8	8	8	8	8	8	400650000	8	DYYCVPCYESK;ELIGHDCR;GFIPDNDEILCR;YISFEDR
Q9I8D0;A0A1D5P5R9	2;2	2;2	2;2	sp|Q9I8D0|VPP1_CHICK V-type proton ATPase 116 kDa subunit a isoform 1 OS=Gallus gallus OX=9031 GN=ATP6V0A1 PE=1 SV=1;tr|A0A1D5P5R9|A0A1D5P5R9_CHICK V-type proton ATPase subunit a OS=Gallus gallus OX=9031 GN=ATP6V0A1 PE=3 SV=1	2	2	2	2	3.3	3.3	3.3	95.983	838	838;863	0	4.4527	9665.8	10031	7951.2	9743.6	11939	10945	10414	10694	8184.6	8124.7	9665.8	10031	7951.2	9743.6	11939	10945	10414	10694	8184.6	8124.7	4	4	4	4	4	4	4	4	4	4	101520000	4	ASLYPCPETPQER;GTEHSGSTVPSILNR
A0A1D5P5T1	5	5	5	tr|A0A1D5P5T1|A0A1D5P5T1_CHICK Eukaryotic translation initiation factor 3 subunit K OS=Gallus gallus OX=9031 GN=EIF3K PE=3 SV=2	1	5	5	5	19.7	19.7	19.7	25.13	218	218	0	89.214	68692	66198	57478	67201	69983	66370	62215	73718	58016	55467	68692	66198	57478	67201	69983	66370	62215	73718	58016	55467	15	15	15	14	15	15	15	15	15	15	922890000	16	ALFEQMR;GIDRYNPENLATLER;IDFDSVSSIMASSL;YNPENLATLER;YVETQAK
F1NL95;A0A1D5P5T8	1;1	1;1	1;1	tr|F1NL95|F1NL95_CHICK Uncharacterized protein OS=Gallus gallus OX=9031 GN=PAPOLG PE=4 SV=4;tr|A0A1D5P5T8|A0A1D5P5T8_CHICK Uncharacterized protein OS=Gallus gallus OX=9031 GN=PAPOLA PE=4 SV=2	2	1	1	1	1.7	1.7	1.7	81.851	722	722;737	0.00028927	2.5235	5485.6	5613.3	4530.1	5478.3	6666.9	6027.2	6030.1	5161	3269.7	4046.6	5485.6	5613.3	4530.1	5478.3	6666.9	6027.2	6030.1	5161	3269.7	4046.6	1	1	1	1	1	1	1	1	1	1	90644000	1	GADIDALCVAPR
A0A1D5P5V6;R4GGJ1	2;1	2;1	2;1	tr|A0A1D5P5V6|A0A1D5P5V6_CHICK Uncharacterized protein OS=Gallus gallus OX=9031 GN=UBTD2 PE=4 SV=1;tr|R4GGJ1|R4GGJ1_CHICK Uncharacterized protein OS=Gallus gallus OX=9031 GN=UBTD1 PE=4 SV=3	2	2	2	2	11.5	11.5	11.5	26.129	234	234;226	0	5.8102	11118	10639	10316	11299	13406	12868	10520	12565	9978	9819.8	11118	10639	10316	11299	13406	12868	10520	12565	9978	9819.8	2	2	2	2	2	2	2	2	2	2	30261000	2	LHAVEGVEPGSQR;RDEFWDTAPAFEGR
A0A1D5P5X1	6	6	6	tr|A0A1D5P5X1|A0A1D5P5X1_CHICK Uncharacterized protein OS=Gallus gallus OX=9031 GN=RCN2 PE=4 SV=2	1	6	6	6	23.8	23.8	23.8	35.711	303	303	0	185.03	41936	42039	37241	41785	46246	43317	41716	49481	38266	36834	41936	42039	37241	41785	46246	43317	41716	49481	38266	36834	10	10	10	10	10	10	10	10	10	10	396260000	10	ADYDREALLGGQEEAEEYAR;DRFVNDYDK;EALLGGQEEAEEYAR;EYNLQMYDR;NQDLFLNSEATDYGR;VIDFDENTVLEDQEEESFR
A0A1D5P5X4	1	1	1	tr|A0A1D5P5X4|A0A1D5P5X4_CHICK Uncharacterized protein OS=Gallus gallus OX=9031 GN=HEPH PE=3 SV=1	1	1	1	1	0.9	0.9	0.9	131.58	1167	1167	0	16.559	0	0	0	0	0	0	0	0	0	0	0	0	0	0	0	0	0	0	0	0	0	0	0	0	0	0	0	0	0	0	0	2	EVQWDYGPSGR
A0A1D5P624	2	2	1	tr|A0A1D5P624|A0A1D5P624_CHICK Uncharacterized protein OS=Gallus gallus OX=9031 GN=UBQLN4 PE=4 SV=1	1	2	2	1	6.6	6.6	4	64.027	606	606	0	56.436	8509.9	9159.5	8284.6	9196.7	9385	9715.9	8483.3	9649.2	7818.9	7871.2	8509.9	9159.5	8284.6	9196.7	9385	9715.9	8483.3	9649.2	7818.9	7871.2	4	4	4	4	4	4	4	4	4	4	134110000	4	ALSNLESIPGGYNALR;EQFGNNPFSSLTGNSESSSSQPLR
A0A1D5P628	5	5	5	tr|A0A1D5P628|A0A1D5P628_CHICK Uncharacterized protein OS=Gallus gallus OX=9031 GN=HSPBP1 PE=4 SV=1	1	5	5	5	26.4	26.4	26.4	35.742	330	330	0	40.971	22877	19392	18727	23188	22718	23566	21412	22183	18286	19749	22877	19392	18727	23188	22718	23566	21412	22183	18286	19749	9	9	9	9	9	9	9	9	9	9	246970000	9	AAVAEAMGGAGQEVEELRR;AQAEGLAQFESLGGLEVLGGALQSPQAPLR;GPGETAPHER;LLQLCFETPTEESTMDR;VPDLRLEELLR
A0A1D5P639	5	5	5	tr|A0A1D5P639|A0A1D5P639_CHICK Uncharacterized protein OS=Gallus gallus OX=9031 GN=TOMM34 PE=4 SV=1	1	5	5	5	13	13	13	54.424	507	507	0	78.26	24319	21911	17546	24570	24871	25382	24038	27240	19807	19246	24319	21911	17546	24570	24871	25382	24038	27240	19807	19246	8	8	8	8	8	8	8	8	8	8	589140000	8	ALAVLEDAGEAAAEER;EKLPPIPTVPIDAQR;GDPAQTAAGIER;GQYGAAAELYSR;LNQECATYTNR
A0A1D5P648;A0A1D5P6M4	2;1	2;1	2;1	tr|A0A1D5P648|A0A1D5P648_CHICK Uncharacterized protein OS=Gallus gallus OX=9031 GN=RDH16 PE=3 SV=2;tr|A0A1D5P6M4|A0A1D5P6M4_CHICK Uncharacterized protein OS=Gallus gallus OX=9031 PE=4 SV=2	2	2	2	2	5.7	5.7	5.7	45.432	419	419;111	0	3.9089	6296.8	7815.6	5256.7	8480.1	7582.4	7585.9	6168.3	6759.1	5484.5	5212	6296.8	7815.6	5256.7	8480.1	7582.4	7585.9	6168.3	6759.1	5484.5	5212	2	2	2	2	2	2	2	2	2	2	43624000	2	FGVEAFSDSLR;VLAGCLTESGAAR
A0A1D5P650	21	5	5	tr|A0A1D5P650|A0A1D5P650_CHICK Clathrin heavy chain OS=Gallus gallus OX=9031 GN=CLTCL1 PE=3 SV=2	1	21	5	5	13	4.5	4.5	191.84	1679	1679	0	34.278	16698	15946	13725	19025	21330	16687	14214	14564	11071	12617	16698	15946	13725	19025	21330	16687	14214	14564	11071	12617	5	5	5	5	5	5	5	5	5	5	127850000	5	AQILPIR;ASIDAYNNFDNITLAQR;AYEFAER;DPHLACVAYER;EAIDSYIK;EHLELFWSR;ENPYYDSR;ESNCYNPER;EVCFACVDGR;GQFSTDELVAEVEKR;GVNEALNNLLTEEEDYQGLR;HELIEFR;IVLDNSVFSEHR;IYIDSNNNPER;LASTLVHLGEYQAAVDSGR;RDPHLACVAYER;SVQNHNNK;VANVELYYK;VGYTPDWIFLLR;VVGAMQLYSVDR;YIQAACK
A0A1D5P668	6	6	6	tr|A0A1D5P668|A0A1D5P668_CHICK Uncharacterized protein OS=Gallus gallus OX=9031 GN=TRNT1 PE=3 SV=1	1	6	6	6	13.5	13.5	13.5	49.492	431	431	0	12.449	45437	46745	40671	43823	46445	45963	41741	51319	41899	43569	45437	46745	40671	43823	46445	45963	41741	51319	41899	43569	7	7	7	7	7	7	7	7	7	7	278660000	7	EIGSALQQLR;ETNTISK;GKDDVTNLDLR;GLAGISGER;LHEQNFEITTLR;YQGEEQLLK
A0A1D5P669	1	1	1	tr|A0A1D5P669|A0A1D5P669_CHICK Uncharacterized protein OS=Gallus gallus OX=9031 GN=CDC42EP1 PE=4 SV=3	1	1	1	1	5.4	5.4	5.4	42.134	388	388	0	22.063	2706.1	3037.7	3186.5	2849.5	3578.5	3115.7	2478.5	3255.6	2373.5	2918.9	2706.1	3037.7	3186.5	2849.5	3578.5	3115.7	2478.5	3255.6	2373.5	2918.9	1	1	1	1	1	1	1	1	1	1	9547000	1	GGDVFGDTSFLSNHGGAEPAK
A0A1D5P670	2	2	2	tr|A0A1D5P670|A0A1D5P670_CHICK Uncharacterized protein OS=Gallus gallus OX=9031 PE=4 SV=3	1	2	2	2	10.4	10.4	10.4	43.527	402	402	0	16.638	2281.1	2233.6	1477.4	2806.6	2700.7	2404.3	2280.4	2278.2	2120.4	2320.8	2281.1	2233.6	1477.4	2806.6	2700.7	2404.3	2280.4	2278.2	2120.4	2320.8	3	3	3	3	3	3	3	3	3	3	38810000	3	ADPEPDAVSVPLPVSVEAVLR;ALDPQLSPEALSAFEHEVLSR
A0A1D5P6B3	1	1	1	tr|A0A1D5P6B3|A0A1D5P6B3_CHICK Uncharacterized protein OS=Gallus gallus OX=9031 GN=GTF3C4 PE=4 SV=2	1	1	1	1	1.4	1.4	1.4	90.834	813	813	0	2.7941	10212	12481	10507	12460	13907	11615	11574	10181	7608.6	9396.1	10212	12481	10507	12460	13907	11615	11574	10181	7608.6	9396.1	1	1	1	1	1	1	1	1	1	1	23901000	1	GELEDFSEFQR
A0A1D5P6C6	3	3	2	tr|A0A1D5P6C6|A0A1D5P6C6_CHICK Uncharacterized protein OS=Gallus gallus OX=9031 GN=SNTB1 PE=4 SV=2	1	3	3	2	8.2	8.2	5.7	56.746	523	523	0	16.064	8120.4	8631.1	5810.8	8820.5	8009	8377.3	7576.9	8087.2	6188.5	6013.3	8120.4	8631.1	5810.8	8820.5	8009	8377.3	7576.9	8087.2	6188.5	6013.3	3	3	3	3	3	3	3	3	3	3	38295000	3	EAWFSPLHTYPLLATR;GSPQSGVDLSFATR
A0A1D5P6D2	3	3	3	tr|A0A1D5P6D2|A0A1D5P6D2_CHICK Uncharacterized protein OS=Gallus gallus OX=9031 GN=COPS8 PE=4 SV=2	1	3	3	3	17	17	17	25.608	230	230	0	21.865	13650	13206	10192	18215	12612	15403	11509	13801	9803.9	10818	13650	13206	10192	18215	12612	15403	11509	13801	9803.9	10818	6	6	6	6	6	6	6	6	6	6	214900000	6	GVLEQGWQADFSTR;LTDYVAFLEN;SANAELGAVWSVGQR
A0A1D5P6F2	1	1	1	tr|A0A1D5P6F2|A0A1D5P6F2_CHICK Uncharacterized protein OS=Gallus gallus OX=9031 PE=4 SV=2	1	1	1	1	2.5	2.5	2.5	45.629	397	397	0	45.267	8118.6	7027.7	5772.9	7967.7	9426.3	9849.9	8819.5	8842	6243.5	7000.1	8118.6	7027.7	5772.9	7967.7	9426.3	9849.9	8819.5	8842	6243.5	7000.1	1	1	1	1	1	1	1	1	1	1	22272000	1	IVDSTDSNER
A0A1D5P6F4	1	1	1	tr|A0A1D5P6F4|A0A1D5P6F4_CHICK Uncharacterized protein OS=Gallus gallus OX=9031 GN=FCGBPL PE=4 SV=2	1	1	1	1	0.3	0.3	0.3	289.27	2648	2648	0	2.796	8726.7	8523	7397.7	7649.1	10303	10476	7403.7	8996.5	8558.7	8834.3	8726.7	8523	7397.7	7649.1	10303	10476	7403.7	8996.5	8558.7	8834.3	1	1	1	1	1	1	1	1	1	1	25912000	1	GSQVVSYTK
A0A1D5P6H2	3	3	3	tr|A0A1D5P6H2|A0A1D5P6H2_CHICK Uncharacterized protein OS=Gallus gallus OX=9031 GN=SNAP29 PE=4 SV=1	1	3	3	3	21.4	21.4	21.4	28.102	248	248	0	135.11	12353	11727	9398.3	12023	12444	11605	12949	13143	7709.5	8672.7	12353	11727	9398.3	12023	12444	11605	12949	13143	7709.5	8672.7	3	3	3	3	3	3	3	3	3	3	169480000	3	RLDNSDSDFSNIDSISSVQR;SLSLLYESER;SYNPFDEDEEETRGGGEVCGAER
A0A1D5P6J0	1	1	1	tr|A0A1D5P6J0|A0A1D5P6J0_CHICK Uncharacterized protein OS=Gallus gallus OX=9031 GN=ACADSB PE=3 SV=2	1	1	1	1	4.2	4.2	4.2	47.716	433	433	0	7.0252	575.79	486.12	543.37	765.27	850.82	714.38	737.57	416.34	829.94	510.73	575.79	486.12	543.37	765.27	850.82	714.38	737.57	416.34	829.94	510.73	2	2	2	2	2	2	2	2	2	2	29745000	2	VDPTVALMCELQNTLTNR
A0A1D5P6L7	1	1	1	tr|A0A1D5P6L7|A0A1D5P6L7_CHICK Uncharacterized protein OS=Gallus gallus OX=9031 GN=UBE4A PE=4 SV=1	1	1	1	1	1.5	1.5	1.5	123.31	1074	1074	0	16.835	11978	13280	10868	11801	13871	14142	12701	12429	10846	11463	11978	13280	10868	11801	13871	14142	12701	12429	10846	11463	1	1	1	1	1	1	1	1	1	1	35853000	1	TPGVVENHGYFLNPSR
A0A1D5P6M8	1	1	1	tr|A0A1D5P6M8|A0A1D5P6M8_CHICK Uncharacterized protein OS=Gallus gallus OX=9031 GN=NIT2 PE=4 SV=2	1	1	1	1	8	8	8	27.783	251	251	0	18.652	2747.8	3003.3	3409.8	2373.2	2745.6	2804.5	2819.2	3424.9	3204.9	2421.1	2747.8	3003.3	3409.8	2373.2	2745.6	2804.5	2819.2	3424.9	3204.9	2421.1	1	1	1	1	1	1	1	1	1	1	7019200	1	ESETLSPGDSFSMFDTPYCK
A0A1D5P6N1	2	2	2	tr|A0A1D5P6N1|A0A1D5P6N1_CHICK Uncharacterized protein OS=Gallus gallus OX=9031 GN=WDR43 PE=4 SV=2	1	2	2	2	3.6	3.6	3.6	73.063	661	661	0	61.559	2901.9	2967.1	2345.4	3434.1	3901.2	3727.4	3286.9	2946.1	2592.8	2725.8	2901.9	2967.1	2345.4	3434.1	3901.2	3727.4	3286.9	2946.1	2592.8	2725.8	4	4	3	4	4	4	4	4	3	4	191500000	4	AAAAACGGEVAARPPLAFSPHDR;AAAAACGGEVAARPPLAFSPHDRR
P12276;A0A1D5P6Q5	9;9	9;9	9;9	sp|P12276|FAS_CHICK Fatty acid synthase OS=Gallus gallus OX=9031 GN=FASN PE=1 SV=5;tr|A0A1D5P6Q5|A0A1D5P6Q5_CHICK Fatty acid synthase OS=Gallus gallus OX=9031 GN=FASN PE=4 SV=1	2	9	9	9	5.7	5.7	5.7	274.78	2512	2512;2512	0	152.6	20634	17725	16632	21841	24123	22468	18904	20511	16009	17583	20634	17725	16632	21841	24123	22468	18904	20511	16009	17583	9	9	9	9	9	9	9	9	9	9	178730000	10	FPQLDANSFASSR;GLQHILTEICR;GNAGQSNYGFANSAMER;GSASASVYNIDVSPDSPDHYLVGHCIDGR;LVIHGLETK;MEDVVIAGIAGK;TLLEGDGVESIIGIIHGSLAEPR;TQEAVEILIEESR;WISTSIPESQWQSDLAR
A0A1D5P6Q6	1	1	1	tr|A0A1D5P6Q6|A0A1D5P6Q6_CHICK TARBP2, RISC loading complex RNA binding subunit OS=Gallus gallus OX=9031 PE=4 SV=2	1	1	1	1	3.8	3.8	3.8	28.049	263	263	0.0021248	1.7411	8245.9	8400.6	6944.4	9351	8966.7	7604.8	7799.9	9221.3	5930.4	6276.6	8245.9	8400.6	6944.4	9351	8966.7	7604.8	7799.9	9221.3	5930.4	6276.6	1	1	1	1	1	1	1	1	1	1	14581000	1	TPGCTWDSLR
A0A1D5P6R9	1	1	1	tr|A0A1D5P6R9|A0A1D5P6R9_CHICK Ribosome biogenesis regulatory protein OS=Gallus gallus OX=9031 GN=RRS1 PE=3 SV=2	1	1	1	1	2.2	2.2	2.2	39.784	357	357	0.0046237	1.3735	3652.3	3219.6	2824.4	4130.6	3850.4	3062.4	2433.6	4509.1	2520.3	3464.4	3652.3	3219.6	2824.4	4130.6	3850.4	3062.4	2433.6	4509.1	2520.3	3464.4	1	1	1	1	1	1	1	1	1	1	18602000	1	LWELPAER
A0A1D5P6S2	2	2	2	tr|A0A1D5P6S2|A0A1D5P6S2_CHICK Uncharacterized protein OS=Gallus gallus OX=9031 GN=FAHD2A PE=4 SV=2	1	2	2	2	8	8	8	32.872	301	301	0	69.778	16048	16000	13784	15374	16503	17281	12931	15896	12060	12655	16048	16000	13784	15374	16503	17281	12931	15896	12060	12655	4	4	4	4	4	4	4	4	4	4	139470000	4	AFLESGESGLAAAR;DSVTDVHNLR
A0A1D5P6T3	1	1	1	tr|A0A1D5P6T3|A0A1D5P6T3_CHICK Tyrosine-protein kinase receptor OS=Gallus gallus OX=9031 GN=INSR PE=3 SV=2	1	1	1	1	0.9	0.9	0.9	149.74	1324	1324	0.0055909	1.2668	2894.4	3134.2	2696.9	3097.6	3763.6	4042	3766.5	3459.3	2766	2685	2894.4	3134.2	2696.9	3097.6	3763.6	4042	3766.5	3459.3	2766	2685	1	1	1	1	1	1	1	1	1	1	6562300	1	TIDSVTSAQELR
O93319;A0A1D5P6T7	1;1	1;1	1;1	sp|O93319|CAD11_CHICK Cadherin-11 OS=Gallus gallus OX=9031 GN=CDH11 PE=2 SV=1;tr|A0A1D5P6T7|A0A1D5P6T7_CHICK Cadherin-11 OS=Gallus gallus OX=9031 GN=CDH11 PE=4 SV=1	2	1	1	1	1.5	1.5	1.5	87.572	792	792;792	0	10.164	12168	14811	10658	19449	19528	13588	11867	10518	6505.2	7914.5	12168	14811	10658	19449	19528	13588	11867	10518	6505.2	7914.5	1	1	1	1	1	1	1	1	1	1	32329000	1	AQYTLTAQAVDR
A0A1D5P6U5	2	2	2	tr|A0A1D5P6U5|A0A1D5P6U5_CHICK Uncharacterized protein OS=Gallus gallus OX=9031 GN=DPH7 PE=4 SV=2	1	2	2	2	7.5	7.5	7.5	57.272	519	519	0	25.097	2079.7	2502.3	1997.3	2385.5	2556.5	2518.6	2199.5	2316.1	1475.1	1779.2	2079.7	2502.3	1997.3	2385.5	2556.5	2518.6	2199.5	2316.1	1475.1	1779.2	2	2	2	2	2	2	2	2	2	2	19857000	2	ENLLATGSYDEHVLLWDTR;LYLYHYNEEQPYIPLTEIQR
A0A1D5P6U6;E1BVQ3	6;4	6;4	6;4	tr|A0A1D5P6U6|A0A1D5P6U6_CHICK Uncharacterized protein OS=Gallus gallus OX=9031 GN=ARFGEF1 PE=4 SV=1;tr|E1BVQ3|E1BVQ3_CHICK Uncharacterized protein OS=Gallus gallus OX=9031 GN=ARFGEF2 PE=4 SV=3	2	6	6	6	3.4	3.4	3.4	208.29	1846	1846;1792	0	13.108	18449	18405	15546	20489	22277	21318	17829	20636	15594	16193	18449	18405	15546	20489	22277	21318	17829	20636	15594	16193	6	6	6	6	6	6	6	6	6	6	202990000	6	AFNSNNEQR;DAFLVFR;DFVSALR;LDGNAIVDFVR;SVDIHDTVQPR;VGCNPNEDVAIFAVDSLR
A0A1D5P6V5	7	7	7	tr|A0A1D5P6V5|A0A1D5P6V5_CHICK Perilipin OS=Gallus gallus OX=9031 GN=PLIN4 PE=3 SV=1	1	7	7	7	20.3	20.3	20.3	45.388	429	429	0	102.38	38669	45060	37804	50620	45490	44543	39573	42023	39286	34485	38669	45060	37804	50620	45490	44543	39573	42023	39286	34485	8	8	8	8	8	8	8	8	8	8	404000000	8	AASEDGAAQPK;AEEQQQSIGTR;ALDLVEHLK;ASLTSATSLQELTGSAVAR;DVLTSTVAGAK;LATAVEGFEPEQQK;SSSHDVLGQLQR
A0A1D5P6W4	1	1	1	tr|A0A1D5P6W4|A0A1D5P6W4_CHICK Uncharacterized protein OS=Gallus gallus OX=9031 GN=NKX2-3 PE=4 SV=1	1	1	1	1	4	4	4	35.091	328	328	0	4.1107	2125.3	3824.5	2384.2	3721.1	3093.6	2936.1	2285.5	2861.5	1959	1941	2125.3	3824.5	2384.2	3721.1	3093.6	2936.1	2285.5	2861.5	1959	1941	1	1	1	1	1	1	1	1	1	1	9085100	1	VLFSQAQVFELER
A0A1D5P6W8	1	1	1	tr|A0A1D5P6W8|A0A1D5P6W8_CHICK Lysine-specific histone demethylase OS=Gallus gallus OX=9031 GN=KDM1A PE=3 SV=2	1	1	1	1	1.2	1.2	1.2	90.539	826	826	0	2.678	1435.2	1272.8	1271.3	1283.5	1635	1571.2	1363.6	1292.9	1143	986.22	1435.2	1272.8	1271.3	1283.5	1635	1571.2	1363.6	1292.9	1143	986.22	1	1	1	1	1	1	1	1	1	1	11839000	1	LFFAGEHTIR
A0A1D5P6W9	1	1	1	tr|A0A1D5P6W9|A0A1D5P6W9_CHICK Uncharacterized protein OS=Gallus gallus OX=9031 GN=SBSPON PE=4 SV=2	1	1	1	1	3.1	3.1	3.1	39.209	360	360	0.00027988	2.1972	1069.3	1079.4	961.62	1619.8	1172.1	1271.6	1308.7	1158.2	889.67	989.73	1069.3	1079.4	961.62	1619.8	1172.1	1271.6	1308.7	1158.2	889.67	989.73	1	1	1	1	1	1	1	1	1	1	33592000	1	ILHWEAVGNSR
A0A1D5P6X3	2	2	2	tr|A0A1D5P6X3|A0A1D5P6X3_CHICK Uncharacterized protein OS=Gallus gallus OX=9031 GN=UBASH3B PE=4 SV=3	1	2	2	2	3.2	3.2	3.2	72.753	651	651	0.00028145	2.2572	10353	12044	8656.2	11611	11367	10341	9650.4	11042	8124.5	8021.5	10353	12044	8656.2	11611	11367	10341	9650.4	11042	8124.5	8021.5	2	2	2	2	2	2	2	2	2	2	40800000	2	ALASTGGR;LVVSESYDTYISR
A0A1D5P704	2	2	2	tr|A0A1D5P704|A0A1D5P704_CHICK Uncharacterized protein OS=Gallus gallus OX=9031 GN=VPS39 PE=4 SV=2	1	2	2	2	4	4	4	101.71	886	886	0	5.7959	3281.1	3477.8	2703.5	3740.3	4133.1	4341.4	3102.5	3698.3	2741.6	2703.2	3281.1	3477.8	2703.5	3740.3	4133.1	4341.4	3102.5	3698.3	2741.6	2703.2	3	3	3	3	3	3	3	3	3	3	31145000	3	AINLLPANTQISEIR;GASLFTCDLQHSDNGEEVLR
A0A1D5P709	6	6	6	tr|A0A1D5P709|A0A1D5P709_CHICK Uncharacterized protein OS=Gallus gallus OX=9031 GN=DNAJC7 PE=4 SV=2	1	6	6	6	10.6	10.6	10.6	69.869	624	624	0	130.73	46299	42993	34066	46769	46815	46961	44155	48558	35087	37684	46299	42993	34066	46769	46815	46961	44155	48558	35087	37684	10	10	10	10	10	10	10	10	10	10	359110000	10	AECLALLGR;AIDTCPNNASYYGNR;ALEFAPACHR;LDDSFVR;MDSTNADALYVR;YPEAQSVASDILR
A0A1D5P711	1	1	1	tr|A0A1D5P711|A0A1D5P711_CHICK Uncharacterized protein OS=Gallus gallus OX=9031 GN=SESN1 PE=4 SV=1	1	1	1	1	2.8	2.8	2.8	64.292	564	564	0	3.939	4423.2	4595.8	4063	4461.4	4350.5	4839.7	5071.9	4500.5	3967	3824	4423.2	4595.8	4063	4461.4	4350.5	4839.7	5071.9	4500.5	3967	3824	1	1	1	1	1	1	1	1	1	1	16509000	1	AQDYSWEDHGYSLVNR
A0A1D5P736	1	1	1	tr|A0A1D5P736|A0A1D5P736_CHICK Uncharacterized protein OS=Gallus gallus OX=9031 GN=RPRD2 PE=4 SV=2	1	1	1	1	1.3	1.3	1.3	155.97	1456	1456	0	19.38	915.62	969.65	813.49	935.6	1074.6	986.7	881.89	896.66	717.4	903.57	915.62	969.65	813.49	935.6	1074.6	986.7	881.89	896.66	717.4	903.57	1	1	1	1	1	1	1	1	1	1	9573000	1	ASSSAASSSAGALEASLDR
A0A1D5P768	1	1	1	tr|A0A1D5P768|A0A1D5P768_CHICK Uncharacterized protein OS=Gallus gallus OX=9031 GN=NAA25 PE=4 SV=1	1	1	1	1	1.1	1.1	1.1	112.3	972	972	0	3.0774	3405.4	2635.1	2619.1	3284.3	4073.9	3522	3089.5	3259.1	2828.9	3098.5	3405.4	2635.1	2619.1	3284.3	4073.9	3522	3089.5	3259.1	2828.9	3098.5	1	1	1	1	1	1	1	1	1	1	10711000	1	LSLEEETLWLR
A0A1D5P770;A0A3Q2U0V6	9;3	9;3	6;2	tr|A0A1D5P770|A0A1D5P770_CHICK Uncharacterized protein OS=Gallus gallus OX=9031 GN=CTBP1 PE=3 SV=1	2	9	9	6	29.3	29.3	23.7	48.968	447	447;442	0	68.21	55085	59989	52435	60158	61358	64351	52436	60754	46083	44435	55085	59989	52435	60158	61358	64351	52436	60754	46083	44435	12	12	11	12	12	12	12	12	12	12	697490000	12	ALAQALK;DAPNLICTPHAAWYSEQASIEMREEAAR;EVASGAAR;GETLGIIGLGR;GGLVDEK;IGSGFDNIDIK;SAGDLGIAVCNVPAASVEETADSTMCHILNLYR;VLNEAVGALMYHTITLTR;VQSVEQIREVASGAAR
A0A1D5P774	6	6	6	tr|A0A1D5P774|A0A1D5P774_CHICK Uncharacterized protein OS=Gallus gallus OX=9031 GN=TPP2 PE=4 SV=1	1	6	6	6	6.1	6.1	6.1	145.65	1318	1318	0	130.5	15954	17086	14887	17932	18840	15212	15205	12089	9715.2	11936	15954	17086	14887	17932	18840	15212	15205	12089	9715.2	11936	7	7	7	7	7	7	7	7	7	7	245510000	7	EAFPNHLPLYVAR;FPDFDGR;GIYLRDPAQITAPSDHGVGIEPVFPENTENTER;GSVTEAFPVLAGK;LALAEACR;LWDPLHR
A0A1D5P786	1	1	1	tr|A0A1D5P786|A0A1D5P786_CHICK Uncharacterized protein OS=Gallus gallus OX=9031 GN=WDR75 PE=4 SV=2	1	1	1	1	1.9	1.9	1.9	93.623	830	830	0	4.8088	1466.8	1437.8	1099.7	1190.4	1578.6	1527.8	1283.6	1488.2	1195.4	1077.3	1466.8	1437.8	1099.7	1190.4	1578.6	1527.8	1283.6	1488.2	1195.4	1077.3	1	1	1	1	1	1	1	1	1	1	22402000	1	GHSDLVTGVQLAPHNR
A0A1D5P7C5	1	1	1	tr|A0A1D5P7C5|A0A1D5P7C5_CHICK Uncharacterized protein OS=Gallus gallus OX=9031 GN=POLR2K PE=4 SV=2	1	1	1	1	5.2	5.2	5.2	14.876	134	134	0.0084958	1.1039	4011	4886.5	3631.1	4854.6	4870.2	5184	4684.2	4423.8	3557.2	3302.8	4011	4886.5	3631.1	4854.6	4870.2	5184	4684.2	4423.8	3557.2	3302.8	1	1	1	1	1	1	1	1	1	1	67441000	1	LVVFDAR
A0A1D5P7C6	15	15	15	tr|A0A1D5P7C6|A0A1D5P7C6_CHICK Uncharacterized protein OS=Gallus gallus OX=9031 GN=PA2G4 PE=4 SV=1	1	15	15	15	42.9	42.9	42.9	43.779	394	394	0	191.05	179670	185770	166410	173620	190130	184690	161110	198690	167100	163020	179670	185770	166410	173620	190130	184690	161110	198690	167100	163020	32	32	32	32	32	32	32	32	32	32	2.9957e+09	32	AAHLCAEAALR;AFFSEVER;AVVEEANSGASVLCLCEK;EGEFVAQFK;EKPVSGR;FDTMPFTLR;GDAMIMEETGK;HELLQPFNVLYEK;MGVVECAK;NAENATTGETAEENEAGD;QHVIDGEK;SDQDYILK;SEFEVQDGELK;SGEEEAAELTIAEDLVVTK;TIIQNPTDQQK
A0A1D5P7D0	27	27	27	tr|A0A1D5P7D0|A0A1D5P7D0_CHICK Uncharacterized protein OS=Gallus gallus OX=9031 GN=NUMA1 PE=4 SV=2	1	27	27	27	14.6	14.6	14.6	251.05	2226	2226	0	323.31	151690	178750	151970	189140	205430	178770	167940	177080	132850	148740	151690	178750	151970	189140	205430	178770	167940	177080	132850	148740	31	31	31	31	31	31	31	31	31	31	1.7658e+09	31	AAESLEGNLAR;ACAEPLGDLSQLQDCR;ALSESVSR;APLSSPGTSSSSSEER;ATTALQAELAR;AVAEGSQQQQAELEASQR;DAALQQLQHLQQAK;ELEAVATQEASEVAR;ENAELRTESER;EQLSQCIQELER;GEQALQQHSEELAR;HREDLEQR;KVESLESLYFTPIASR;LESSAGSLADVSLESGCR;LLFLEESVR;LQAEQER;LQQVAEER;LSAALEEAAR;MASEQQEQLAALQDQLAR;MDSELQGFLEAAR;RAPLSSPGTSSSSSEER;REETAALQR;SAQALQDGTVESLR;SLETQLEFADQQLR;TGDPTETLR;VLEGELQSEATR;VLQTEMATAASR
A0A1D5P7D1	11	11	10	tr|A0A1D5P7D1|A0A1D5P7D1_CHICK Uncharacterized protein OS=Gallus gallus OX=9031 GN=UAP1L1 PE=4 SV=1	1	11	11	10	26.7	26.7	25.3	55.979	501	501	0	86.205	77290	84655	69047	93751	82132	86444	76239	89867	65751	63864	77290	84655	69047	93751	82132	86444	76239	89867	65751	63864	20	20	20	21	20	21	20	21	21	21	780260000	22	AELLAALPPGLGEHCR;ANVIMFEQR;AYPTEPIGVVCR;GADCGAK;GMYNVGLPSGK;MEPPEEVR;NADTAETDNPTTAR;TLYQIQAER;VDGVSHVVVEYSEISPETAQQR;VEPLPAAVLGSVR;WEDEGLHQISQNK
A0A1D5P7E4	3	3	3	tr|A0A1D5P7E4|A0A1D5P7E4_CHICK Uncharacterized protein OS=Gallus gallus OX=9031 GN=DDX41 PE=4 SV=1	1	3	3	3	4.9	4.9	4.9	69.225	617	617	0	3.6222	17971	17778	15544	19378	20363	21025	18863	20257	14599	15885	17971	17778	15544	19378	20363	21025	18863	20257	14599	15885	3	3	3	3	3	3	3	3	3	3	65943000	3	EGPYGLIICPSR;ILESVAEGR;YILAMSEAR
A0A1D5P7I0	5	2	2	tr|A0A1D5P7I0|A0A1D5P7I0_CHICK Uncharacterized protein OS=Gallus gallus OX=9031 GN=CLASP1 PE=4 SV=2	1	5	2	2	3.5	1.6	1.6	165.41	1499	1499	0	4.3568	19597	26181	19443	25808	27024	23677	22409	21788	14421	17498	19597	26181	19443	25808	27024	23677	22409	21788	14421	17498	3	3	3	3	3	3	3	3	3	3	52238000	3	AFEDVPTVQIYSSR;ELSNHNERVEER;GGSDTVEGGR;IITWTTEPK;LLDGAFK
A0A1D5P7K7	14	14	14	tr|A0A1D5P7K7|A0A1D5P7K7_CHICK Uncharacterized protein OS=Gallus gallus OX=9031 GN=SEPT7 PE=3 SV=1	1	14	14	14	38.2	38.2	38.2	49.411	424	424	0	302.44	169490	194030	160750	185880	191180	177770	166160	183430	142570	131610	169490	194030	160750	185880	191180	177770	166160	183430	142570	131610	36	36	36	36	36	36	36	36	36	36	5.9842e+09	36	ADTLTPEECQQFK;ASWEAQQR;DSEAELQR;DVTNNVHYENYR;FDTVEGMSPLAQMEEER;FDTVEGMSPLAQMEEERR;FEDYLNAESR;ILEQQNSSR;LAAVTYNGVDNNK;LKDSEAELQR;NLEGYVGFANLPNQVYR;QYPWGVAEVENGEHCDFTILR;STLINSLFLTELYSPEYPGPSHR;TVQVEQSK
A0A1D5P7L1	2	2	2	tr|A0A1D5P7L1|A0A1D5P7L1_CHICK Uncharacterized protein OS=Gallus gallus OX=9031 GN=CASK PE=3 SV=1	1	2	2	2	1.9	1.9	1.9	107.07	944	944	0.0041205	1.3971	7617.8	9060.1	8512.5	8319.6	8167.8	7669.2	7235.4	7937.1	7498.5	7797.1	7617.8	9060.1	8512.5	8319.6	8167.8	7669.2	7235.4	7937.1	7498.5	7797.1	2	2	2	2	2	2	2	2	2	2	17725000	2	LFEGIIK;MNELNHCIVAR
A0A1D5P7M2	1	1	1	tr|A0A1D5P7M2|A0A1D5P7M2_CHICK Uncharacterized protein OS=Gallus gallus OX=9031 GN=RETSAT PE=4 SV=2	1	1	1	1	1.8	1.8	1.8	67.66	611	611	0.0060775	1.2002	4560.9	4052.1	4347.9	4613.4	4226.5	4698.2	4482.9	5556	4255.5	4542.5	4560.9	4052.1	4347.9	4613.4	4226.5	4698.2	4482.9	5556	4255.5	4542.5	1	1	1	1	1	1	1	1	1	1	27890000	1	APVQSILLDSR
A0A1D5P7M3;F1P2U1	6;3	6;3	6;3	tr|A0A1D5P7M3|A0A1D5P7M3_CHICK Uncharacterized protein OS=Gallus gallus OX=9031 GN=CUL4B PE=3 SV=1;tr|F1P2U1|F1P2U1_CHICK Uncharacterized protein OS=Gallus gallus OX=9031 GN=CUL4A PE=3 SV=4	2	6	6	6	7.5	7.5	7.5	101.3	883	883;767	0	25.084	43063	45367	36127	46724	49140	45850	43416	46312	37706	35871	43063	45367	36127	46724	49140	45850	43416	46312	37706	35871	7	7	7	7	7	7	7	7	7	7	200420000	7	ETVEEQASTTER;LPENYTDETWQK;LYAAEGQR;QYQIDAAIVR;RIESLIDRDYMER;TIDGILLLIER
A0A1D5P7P5	6	6	6	tr|A0A1D5P7P5|A0A1D5P7P5_CHICK Uncharacterized protein OS=Gallus gallus OX=9031 GN=LUC7L3 PE=4 SV=2	1	6	6	6	13.9	13.9	13.9	55.571	469	469	0	120.43	23725	26134	24552	18410	25326	26831	26371	27557	20837	22961	23725	26134	24552	18410	25326	26831	26371	27557	20837	22961	11	11	11	12	11	11	11	11	10	10	303380000	13	MISAAQLLDELMGR;MISAAQLLDELMGRDR;SDLGPCEK;STTSTIESFAAQEK;YLQSLLAEVER;YYLCGFCPAELFTNTR
A0A1D5P7Q1	1	1	1	tr|A0A1D5P7Q1|A0A1D5P7Q1_CHICK Uncharacterized protein OS=Gallus gallus OX=9031 GN=FAM105A PE=4 SV=1	1	1	1	1	3.4	3.4	3.4	48.462	411	411	0	4.1643	2392.1	3063.5	2424.1	3337.5	3303.3	2943	3083.9	2714.9	1622.6	1833	2392.1	3063.5	2424.1	3337.5	3303.3	2943	3083.9	2714.9	1622.6	1833	1	1	1	1	1	1	1	1	1	1	21530000	1	SVLEEVDLLGYSAR
A0A1D5P7Q3	2	2	2	tr|A0A1D5P7Q3|A0A1D5P7Q3_CHICK Uncharacterized protein OS=Gallus gallus OX=9031 GN=MRPS35 PE=4 SV=2	1	2	2	2	8	8	8	44.094	389	389	0	10.329	4790.6	5022.5	5113.9	5432.5	5476	4769	4513.6	6017.9	5015.6	5105.8	4790.6	5022.5	5113.9	5432.5	5476	4769	4513.6	6017.9	5015.6	5105.8	2	2	2	2	2	2	2	2	2	2	41457000	2	ATENVSNVTKEELLASEVVR;DTDVLTIITDR
A0A1D5P7Q4	13	13	13	tr|A0A1D5P7Q4|A0A1D5P7Q4_CHICK Coronin OS=Gallus gallus OX=9031 GN=CORO7 PE=3 SV=2	1	13	13	13	17.5	17.5	17.5	128.59	1189	1189	0	323.31	98340	97614	80644	107250	114730	108720	96136	100150	72840	84058	98340	97614	80644	107250	114730	108720	96136	100150	72840	84058	30	30	30	30	30	30	30	29	30	30	2.0402e+09	31	ASPAASQSVPGHENNK;ASSVASYGNHVEASCR;DSHITNLR;EYFQEDIFPPTR;GLSLTTPGESDGFCANHQR;IWDLGAGR;LALDVMACEVLR;LAVAGEDAK;LGQSSLEPVAFR;LPDVAVPTIQNGAAVSDLSWDPFDPQR;RPTETFCSPLITAAPSTQLPDDGPVDSDR;VPEGGLQDTLQEPEAVLR;VWWEPALSASAWLGGADGQQNR
A0A1D5P7R1	6	6	6	tr|A0A1D5P7R1|A0A1D5P7R1_CHICK Uncharacterized protein OS=Gallus gallus OX=9031 GN=C5H14orf166 PE=4 SV=1	1	6	6	6	35.7	35.7	35.7	28.02	244	244	0	23.384	10377	11237	9390	11437	11562	12074	10262	12586	10293	8301.5	10377	11237	9390	11437	11562	12074	10262	12586	10293	8301.5	10	10	10	10	10	10	10	10	10	10	181780000	10	HILGFDTGDAVINEAAQILR;INEAIVAVQAIIADPK;LLHIEELR;LSALDYHNPGGFNCRDETEFR;NIHSDDWPK;QETVDWLLGLAVR
A0A1D5P7R7	1	1	1	tr|A0A1D5P7R7|A0A1D5P7R7_CHICK Uncharacterized protein OS=Gallus gallus OX=9031 GN=CRYZL1 PE=4 SV=2	1	1	1	1	3.1	3.1	3.1	39.658	357	357	0.0002798	2.1863	3638.4	4181.9	3675.5	4291.9	4362.7	3927.7	3742.6	4406.6	3165.9	3149.1	3638.4	4181.9	3675.5	4291.9	4362.7	3927.7	3742.6	4406.6	3165.9	3149.1	1	1	1	1	1	1	1	1	1	1	19220000	1	EISGVVLEVGR
A0A1D5P7V7	3	3	3	tr|A0A1D5P7V7|A0A1D5P7V7_CHICK Uncharacterized protein OS=Gallus gallus OX=9031 GN=NFS1 PE=3 SV=2	1	3	3	3	6.7	6.7	6.7	65.376	601	601	0	27.258	11271	13171	10779	14001	13664	13739	13201	12595	9329.5	10217	11271	13171	10779	14001	13664	13739	13201	12595	9329.5	10217	3	3	3	3	3	3	3	3	3	3	133500000	3	AIGADEDLAHSSIR;LEPLQSGGGQER;THAYGWESEAATER
A0A1D5P7W0	4	4	4	tr|A0A1D5P7W0|A0A1D5P7W0_CHICK Uncharacterized protein OS=Gallus gallus OX=9031 GN=NXF1 PE=4 SV=3	1	4	4	4	6.2	6.2	6.2	69.446	615	615	0	34.433	21868	18705	19504	22976	22415	21205	17947	21025	18586	19809	21868	18705	19504	22976	22415	21205	17947	21025	18586	19809	4	4	4	4	4	4	4	4	4	4	54844000	4	GLRVDPDLVSQSIDVVLNQR;GSYFGSDDLK;IPEVAFLK;VDPDLVSQSIDVVLNQR
A0A1D5P7W7	5	5	4	tr|A0A1D5P7W7|A0A1D5P7W7_CHICK Exocyst complex component OS=Gallus gallus OX=9031 GN=EXOC6 PE=3 SV=2	1	5	5	4	7.7	7.7	6.8	93.94	808	808	0	17.561	27119	29349	25693	29315	30594	30096	28144	31808	24212	24163	27119	29349	25693	29315	30594	30096	28144	31808	24212	24163	5	5	5	5	5	5	5	5	5	5	90649000	5	DFLESIR;DQYNETLLK;EVIAQTEEIIR;RTFEEDDEHDEEVLTAQDLVDFSPVYR;VQVTDTNR
A0A1D5P7X1	2	2	2	tr|A0A1D5P7X1|A0A1D5P7X1_CHICK Uncharacterized protein OS=Gallus gallus OX=9031 GN=IGF2R PE=4 SV=1	1	2	2	2	0.7	0.7	0.7	285.32	2561	2561	0.002374	1.6338	5292.2	5389	4447.1	5517.1	6496.9	6564.6	5606.4	5259.6	4038.9	5318.8	5292.2	5389	4447.1	5517.1	6496.9	6564.6	5606.4	5259.6	4038.9	5318.8	2	2	2	2	2	2	2	2	2	2	55188000	2	GTLNSSPR;VYEGPTGCPER
A0A1D5P7X3	5	5	4	tr|A0A1D5P7X3|A0A1D5P7X3_CHICK Uncharacterized protein OS=Gallus gallus OX=9031 GN=CAPG PE=4 SV=2	1	5	5	4	16.5	16.5	14.4	36.05	327	327	0	150.49	42444	40603	33840	38890	41201	44341	39445	42635	32607	34593	42444	40603	33840	38890	41201	44341	39445	42635	32607	34593	9	9	9	9	9	9	9	9	9	9	1.6137e+09	9	AQELAAAIR;EVQGHESDEFMGYFPR;GITYQEGGVDSAFK;MDLSEVAR
A0A1D5P7X9	3	2	2	tr|A0A1D5P7X9|A0A1D5P7X9_CHICK Cytochrome b-c1 complex subunit 7 OS=Gallus gallus OX=9031 GN=UQCRB PE=3 SV=1	1	3	2	2	22.5	16.2	16.2	13.499	111	111	0	26.916	14977	15411	13424	18589	17167	15032	14732	15437	11646	13080	14977	15411	13424	18589	17167	15032	14732	15437	11646	13080	5	5	5	5	5	5	5	5	5	5	1.0528e+09	5	ALDLSLK;ATVAGGGR;RLPEDLYNER
A0A1D5P7Y8	15	7	7	tr|A0A1D5P7Y8|A0A1D5P7Y8_CHICK AP complex subunit beta OS=Gallus gallus OX=9031 GN=AP2B1 PE=3 SV=2	1	15	7	7	17.9	9	9	105.65	951	951	0	44.423	52831	53897	49836	46648	56658	56747	46702	65910	55403	53304	52831	53897	49836	46648	56658	56747	46702	65910	55403	53304	10	10	10	10	10	10	9	10	10	10	177100000	10	AAMIWIVGEYAER;AELNNEK;DCEDPNPLIR;DIPNENELQFQIK;EAQSICER;EYATEVDVDFVR;GLEISGTFSHR;ITEYLCEPLRK;LAPPLVTLLSGEPEVQYVALR;LASQANIAQVLAELK;LLSTDPVTAK;LQNNNVYTIAK;TAAVCVAK;VEQSAER;VNYVVQEAIVVIR
A0A1D5P7Z0	1	1	1	tr|A0A1D5P7Z0|A0A1D5P7Z0_CHICK Uncharacterized protein OS=Gallus gallus OX=9031 GN=PUM2 PE=4 SV=2	1	1	1	1	0.9	0.9	0.9	120.89	1128	1128	0.003877	1.4385	4284	5772.5	4267	6067	5585.3	5203.6	5538.8	5946.4	4124	4300.9	4284	5772.5	4267	6067	5585.3	5203.6	5538.8	5946.4	4124	4300.9	1	1	1	1	1	1	1	1	1	1	13188000	1	MIDMAEPAQR
A0A1D5P810	6	6	6	tr|A0A1D5P810|A0A1D5P810_CHICK Uncharacterized protein OS=Gallus gallus OX=9031 GN=ATP5O PE=3 SV=2	1	6	6	6	30.5	30.5	30.5	26.639	249	249	0	66.39	36724	42015	36951	39446	38914	38529	32481	43185	39055	36898	36724	42015	36951	39446	38914	38529	32481	43185	39055	36898	11	11	11	11	11	11	11	11	11	11	1.0061e+09	11	AVNDALAK;GEVLCTVTTAQPLDEASLTELK;MTPITINLMNLLAENGR;YATALYSAATK;YTPGIVSAFGK;YVDMSTR
A0A1D5P814	5	5	5	tr|A0A1D5P814|A0A1D5P814_CHICK Uncharacterized protein OS=Gallus gallus OX=9031 GN=CAMK1D PE=3 SV=2	1	5	5	5	13.2	13.2	13.2	42.211	379	379	0	45.244	23249	25821	19630	27867	25873	23242	22393	23306	16500	16318	23249	25821	19630	27867	25873	23242	22393	23306	16500	16318	7	7	7	7	7	7	7	7	7	7	134400000	7	ESSIENEIAVLR;ETLGTGAFSEVVLAEER;GKESSIENEIAVLR;QVLDAVYYLHR;YTCEQAAR
A0A1D5P820	1	1	1	tr|A0A1D5P820|A0A1D5P820_CHICK Uncharacterized protein OS=Gallus gallus OX=9031 GN=SAMSN1 PE=4 SV=1	1	1	1	1	4.8	4.8	4.8	41.504	373	373	0	8.5137	2615.8	2025.5	2038.9	2387.9	2313.9	2951.4	2842.4	2930.8	2740.5	2268	2615.8	2025.5	2038.9	2387.9	2313.9	2951.4	2842.4	2930.8	2740.5	2268	1	1	1	1	1	1	1	1	1	1	10580000	1	DSLRFDDEVPYSGPFCGR
A0A1D5P832	3	3	3	tr|A0A1D5P832|A0A1D5P832_CHICK Uncharacterized protein OS=Gallus gallus OX=9031 GN=PUF60 PE=4 SV=2	1	3	3	3	11.3	11.3	11.3	38.696	364	364	0	18.209	13602	13968	13582	13324	14543	14161	12954	14645	11973	13469	13602	13968	13582	13324	14543	14161	12954	14645	11973	13469	4	4	4	4	4	4	4	4	4	4	209240000	4	GYGFIEYEK;IYVASVHQDLSDDDIK;VYVGSIYYELGEDTIR
A0A1D5P856	1	1	1	tr|A0A1D5P856|A0A1D5P856_CHICK Uncharacterized protein OS=Gallus gallus OX=9031 GN=HDHD2 PE=4 SV=1	1	1	1	1	6.9	6.9	6.9	28.326	259	259	0	6.5695	1346.9	1833.6	1376.2	1666.8	1446.3	1584	1359.4	1340.2	1357.2	1502.1	1346.9	1833.6	1376.2	1666.8	1446.3	1584	1359.4	1340.2	1357.2	1502.1	1	1	1	1	1	1	1	1	1	1	8151900	1	LGFDIAEHEIFTSLTAAR
A0A1D5P868	1	1	1	tr|A0A1D5P868|A0A1D5P868_CHICK Uncharacterized protein OS=Gallus gallus OX=9031 GN=TRIP4 PE=4 SV=3	1	1	1	1	2.2	2.2	2.2	65.42	581	581	0	11.81	3290.7	2960.4	2397.6	2761.8	3530.8	2828.9	2385.9	3132.7	2014.5	2562.3	3290.7	2960.4	2397.6	2761.8	3530.8	2828.9	2385.9	3132.7	2014.5	2562.3	1	1	1	1	1	1	1	1	1	1	26874000	1	GDFGLDVGEEVVR
A0A1D5P882	3	3	3	tr|A0A1D5P882|A0A1D5P882_CHICK Uncharacterized protein OS=Gallus gallus OX=9031 GN=AGFG1 PE=4 SV=1	1	3	3	3	7.8	7.8	7.8	62.648	604	604	0	55.139	33405	34154	28289	33905	37434	35932	35301	31499	25091	24157	33405	34154	28289	33905	37434	35932	35301	31499	25091	24157	5	5	5	5	5	5	5	5	5	5	340920000	5	GPTYTDMTVGSFVCTSCSGILR;GTPSQSPVVGR;SLLGEAAPALHLNK
A0A1D5P892;A0A3Q2UIV1;E1BY00	12;4;1	12;4;1	12;4;1	tr|A0A1D5P892|A0A1D5P892_CHICK Uncharacterized protein OS=Gallus gallus OX=9031 GN=SRSF6 PE=4 SV=2	3	12	12	12	25.9	25.9	25.9	40.521	351	351;475;264	0	36.409	170460	168860	156330	157880	180140	174630	165220	193510	157910	159380	170460	168860	156330	157880	180140	174630	165220	193510	157910	159380	23	23	23	23	23	23	23	23	23	23	5311700000	24	DGYSYSSR;DKYGPPVR;DRDGYSYSSR;ERTNEGVIEFR;LIVENLSSR;LLEVDLK;LVEDKPR;QAGEVTYADAHK;SEYGGGGGGYSSR;SYSDMKR;TNEGVIEFR;VIVEHAR
A0A1D5P899	1	1	1	tr|A0A1D5P899|A0A1D5P899_CHICK Uncharacterized protein OS=Gallus gallus OX=9031 GN=MRPL19 PE=4 SV=2	1	1	1	1	3.7	3.7	3.7	31.959	270	270	0	3.0909	1734.9	2043.6	1808.9	1755.3	2178.1	1920.5	1853.2	1650.1	1587	1576.7	1734.9	2043.6	1808.9	1755.3	2178.1	1920.5	1853.2	1650.1	1587	1576.7	1	1	1	1	1	1	1	1	1	1	39774000	1	RLDDNLTYLR
A0A1D5P8A7	4	4	4	tr|A0A1D5P8A7|A0A1D5P8A7_CHICK Uncharacterized protein OS=Gallus gallus OX=9031 GN=EIF2B4 PE=3 SV=1	1	4	4	4	16.4	16.4	16.4	36.716	330	330	0	90.867	24806	21808	19576	23094	25492	24718	23070	24498	19202	20672	24806	21808	19576	23094	25492	24718	23070	24498	19202	20672	4	4	4	4	4	4	4	4	4	4	117110000	4	DYSTPPNEELSR;LQGTIDNYLR;TLCDAHTQTDR;VQTDSFVSNELDDPDDLIVQR
A0A1D5P8C1	2	2	2	tr|A0A1D5P8C1|A0A1D5P8C1_CHICK Uncharacterized protein OS=Gallus gallus OX=9031 GN=GTF2H1 PE=4 SV=1	1	2	2	2	5.3	5.3	5.3	62.21	548	548	0	17.739	3100.8	3186.4	2931.4	3255.4	2833.9	2840.1	2666.6	3263.9	2346.3	2900.4	3100.8	3186.4	2931.4	3255.4	2833.9	2840.1	2666.6	3263.9	2346.3	2900.4	2	2	2	2	2	2	2	2	2	2	13563000	2	ATSSEEVLLIVK;DLVVSQVISAEEFWANR
A0A1D5P8C3	7	7	7	tr|A0A1D5P8C3|A0A1D5P8C3_CHICK Uncharacterized protein OS=Gallus gallus OX=9031 GN=HYI PE=4 SV=2	1	7	7	7	28	28	28	43.985	404	404	0	34.526	31026	33857	26366	35827	36091	34850	36006	33692	26785	27268	31026	33857	26366	35827	36091	34850	36006	33692	26785	27268	13	13	13	13	13	13	13	13	13	13	320020000	13	AGFEAVEAAWPEGCPAPALHAAAER;GDTVEGLGWLR;GEMGLGAVPGR;HAADVLAQEDMVGLVEPINSR;LQLDLFHCQIMDGNLSR;VVLLNTPPGDGERGEMGLGAVPGR;YFLNTPHQAAAILEK
A0A1D5P8C5	9	9	9	tr|A0A1D5P8C5|A0A1D5P8C5_CHICK Uncharacterized protein OS=Gallus gallus OX=9031 GN=PPP1R7 PE=4 SV=1	1	9	9	9	26.8	26.8	26.8	40.646	354	354	0	67.75	32279	36700	28135	34921	35382	40059	31752	35677	28828	28536	32279	36700	28135	34921	35382	40059	31752	35677	28828	28536	8	8	8	8	8	8	8	8	8	8	178990000	9	AIENIDTLTNLDSLFLGK;IEGFEVLK;IEGLQSLVNLR;IENLEQLQTLR;IENLSNLQLLQMLELGSNR;LTMLDIASNR;NLETVYLER;QIDATFVR;QIDATFVRF
A0A1D5P8F5	1	1	1	tr|A0A1D5P8F5|A0A1D5P8F5_CHICK Uncharacterized protein OS=Gallus gallus OX=9031 GN=STAC PE=4 SV=1	1	1	1	1	2.7	2.7	2.7	45.221	402	402	0.003871	1.4177	484.03	294.84	126.98	421.03	477.85	530.03	603.99	647.81	340.29	145.57	484.03	294.84	126.98	421.03	477.85	530.03	603.99	647.81	340.29	145.57	1	1	1	1	1	1	1	1	1	1	6749300	1	GFVPIDVLENI
A0A1D5P8F9	4	4	4	tr|A0A1D5P8F9|A0A1D5P8F9_CHICK Uncharacterized protein OS=Gallus gallus OX=9031 GN=CNPY2 PE=4 SV=2	1	4	4	4	26.3	26.3	26.3	21.189	190	190	0	165.08	30749	33331	26865	35724	33824	30682	30749	33873	26189	27698	30749	33331	26865	35724	33824	30682	30749	33873	26189	27698	8	8	8	8	8	8	8	8	8	8	426420000	8	ADPTTQR;ALVDELEWEIAQVDPR;INPDGSQSVVEVPYAR;SEAHLTELLER
A0A1D5P8H7;A0A3Q2UHU2	12;1	12;1	12;1	tr|A0A1D5P8H7|A0A1D5P8H7_CHICK Uncharacterized protein OS=Gallus gallus OX=9031 GN=XPO1 PE=4 SV=1	2	12	12	12	15.5	15.5	15.5	123.16	1071	1071;66	0	133.09	76366	76042	70948	70618	83939	83672	71854	80145	70498	69884	76366	76042	70948	70618	83939	83672	71854	80145	70498	69884	17	17	17	17	17	17	17	17	17	17	816310000	17	DFLVQIK;DTDSINLYK;EFAGEDTSDLFLEER;EFAGEDTSDLFLEERETALR;EHGQLIEK;EHPDAWTR;ETLVYLTHLDYADTER;LDINLLDNVVNCLYHGEGAQQR;LHNQVNGTEWSWK;LLSEEVFDFSSGQITQVK;LQMSVPGILNPHEIPEEMCD;SNDPQMVAENFVPPLLDAVLIDYQR
A0A1D5P8I3	17	17	15	tr|A0A1D5P8I3|A0A1D5P8I3_CHICK Uncharacterized protein OS=Gallus gallus OX=9031 GN=SFPQ PE=4 SV=2	1	17	17	15	30.8	30.8	29.2	69.532	647	647	0	161.44	162550	163960	148500	152260	177910	169320	160860	161070	125500	126910	162550	163960	148500	152260	177910	169320	160860	161070	125500	126910	34	34	34	34	34	34	34	34	34	34	7.6867e+09	37	AELDDTPMR;ALAEIAK;AVVIVDDR;AVVIVDDRGR;EIQLRQEEER;EMEEQMR;FAQPGSFEFEYSQR;GGPGGESR;GIVEFASKPAAR;GMGPGTPTGYGR;GPMGGGPQGPGGPPGGGPK;GQQHQGQQSLSSQQGPAGGDK;LFVGNLPADITDEDFK;NLSPYVSNELLEEAFSQFGPVER;QREENYSR;RMEELHNQEMQK;YGEPGEVFINK
A0A1D5P8I7	13	12	12	tr|A0A1D5P8I7|A0A1D5P8I7_CHICK Isocitrate dehydrogenase [NADP] OS=Gallus gallus OX=9031 GN=IDH2 PE=3 SV=2	1	13	12	12	31.6	30.1	30.1	50.482	452	452	0	232.42	115030	122630	106370	126190	118920	122290	105750	132300	116480	108600	115030	122630	106370	126190	118920	122290	105750	132300	116480	108600	32	32	32	32	32	32	32	32	32	32	4.2554e+09	33	ATDFVVNK;CATITPDEAR;DLAGCIHGLANVK;FAQTLEK;LIDDMVAQVLK;LILPNVDVQLK;LNEHFVNTTDFLDAIK;SPNGTIR;SSGGFVWACK;TIEAEAAHGTVTR;VANPVVEMDGDEMTR;VCVETVESGTMTK;YFDLGLPHR
A0A1D5P8M2	1	1	1	tr|A0A1D5P8M2|A0A1D5P8M2_CHICK Uncharacterized protein OS=Gallus gallus OX=9031 GN=GATD1 PE=4 SV=2	1	1	1	1	5.9	5.9	5.9	23.585	219	219	0	78.215	11930	12071	9229.7	14535	12978	11344	11482	12247	8944.4	8000.1	11930	12071	9229.7	14535	12978	11344	11482	12247	8944.4	8000.1	1	1	1	1	1	1	1	1	1	1	45804000	1	SIDFVDVNESNMR
Q5ZKZ9;A0A1D5P8M7	3;3	3;3	3;3	sp|Q5ZKZ9|LMF2_CHICK Lipase maturation factor 2 OS=Gallus gallus OX=9031 GN=LMF2 PE=2 SV=2;tr|A0A1D5P8M7|A0A1D5P8M7_CHICK Lipase maturation factor OS=Gallus gallus OX=9031 GN=LMF2 PE=3 SV=1	2	3	3	3	3.5	3.5	3.5	81.565	714	714;714	0	7.3285	43087	41483	34946	41713	46318	45691	41488	49650	34273	38562	43087	41483	34946	41713	46318	45691	41488	49650	34273	38562	7	7	7	7	7	7	7	7	7	7	1.5094e+09	8	DGILPAR;EAEERGEGR;GAADGEGPR
A0A1D5P8N3	16	16	8	tr|A0A1D5P8N3|A0A1D5P8N3_CHICK Uncharacterized protein OS=Gallus gallus OX=9031 GN=AP1B1 PE=4 SV=2	1	16	16	8	18.2	18.2	10.5	118.56	1088	1088	0	155.44	90847	92288	82703	81223	96961	94209	84932	109310	90756	80979	90847	92288	82703	81223	96961	94209	84932	109310	90756	80979	22	22	22	22	22	22	22	22	22	22	1.475e+09	22	AAMIWIVGEYAER;APEVSQYVYQAYDAILKN;DCEDPNPLIR;DCSLNADAVSSK;DLDYYGTLLK;EAQSICER;EYATEVDVDFVR;GLEISGTFSR;ITEYLCEPLRK;LAPPLVTLLSAEPELQYVALR;LASQANIAQVLAELK;LLSTDPVAAK;MDPLNNLQVAVK;TAAVCVAK;VEQSAER;YESVIATLCENLDSLDEPEAR
A0A1D5P8P3;F1NDF5	2;1	2;1	2;1	tr|A0A1D5P8P3|A0A1D5P8P3_CHICK Uncharacterized protein OS=Gallus gallus OX=9031 GN=COL4A1 PE=4 SV=2;tr|F1NDF5|F1NDF5_CHICK Uncharacterized protein OS=Gallus gallus OX=9031 PE=4 SV=4	2	2	2	2	1.5	1.5	1.5	160.77	1669	1669;540	0	33.836	8039.5	10177	8275.3	9282.2	10664	10864	9361.1	8578.8	6887.7	7230.3	8039.5	10177	8275.3	9282.2	10664	10864	9361.1	8578.8	6887.7	7230.3	2	2	2	2	2	2	2	2	2	2	95289000	2	HSQTTEEPQCPFGTR;SAPFIECHGR
A0A1D5P8Q5	3	3	3	tr|A0A1D5P8Q5|A0A1D5P8Q5_CHICK Uncharacterized protein OS=Gallus gallus OX=9031 GN=CCDC25 PE=4 SV=2	1	3	3	3	10.1	10.1	10.1	32.942	288	288	0	6.6319	41658	40875	38455	38113	40712	38892	34836	51493	41598	39842	41658	40875	38455	38113	40712	38892	34836	51493	41598	39842	4	4	4	4	4	4	4	4	4	4	160950000	4	ANSIQGCK;TADMDVGQIGFHR;YENEDLIK
A0A1D5P8S6	1	1	1	tr|A0A1D5P8S6|A0A1D5P8S6_CHICK Uncharacterized protein OS=Gallus gallus OX=9031 PE=4 SV=1	1	1	1	1	8.1	8.1	8.1	11.886	111	111	0.0016159	1.8345	18481	13581	12208	15516	15984	20046	18709	21490	17123	15960	18481	13581	12208	15516	15984	20046	18709	21490	17123	15960	1	1	1	1	1	1	1	1	1	1	61441000	1	NTVYVVEER
A0A1D5P8S9;A0A3Q2U6W8	2;1	1;0	1;0	tr|A0A1D5P8S9|A0A1D5P8S9_CHICK Uncharacterized protein OS=Gallus gallus OX=9031 GN=NFATC3 PE=4 SV=1;tr|A0A3Q2U6W8|A0A3Q2U6W8_CHICK Uncharacterized protein OS=Gallus gallus OX=9031 GN=NFATC1 PE=4 SV=1	2	2	1	1	2	1.2	1.2	121.17	1121	1121;909	0.00029155	2.5881	5732.6	6214.1	6108.9	5678.4	7084.4	6424.6	6723.8	6327.3	5043.8	6176.9	5732.6	6214.1	6108.9	5678.4	7084.4	6424.6	6723.8	6327.3	5043.8	6176.9	1	1	1	1	1	1	1	1	1	1	19673000	1	AHYETEGSR;GQDGRPQWEVEGK
A0A1D5P8W2	2	2	2	tr|A0A1D5P8W2|A0A1D5P8W2_CHICK Mediator of RNA polymerase II transcription subunit 4 OS=Gallus gallus OX=9031 GN=MED4 PE=3 SV=2	1	2	2	2	8.8	8.8	8.8	28.679	261	261	0	20.251	14387	15343	12298	14616	16316	13692	13159	14786	10949	11071	14387	15343	12298	14616	16316	13692	13159	14786	10949	11071	2	2	2	2	2	2	2	2	2	2	178960000	2	AAAAAAAGGGGER;ELIEILAISR
A0A1D5P8Z8	4	4	4	tr|A0A1D5P8Z8|A0A1D5P8Z8_CHICK Uncharacterized protein OS=Gallus gallus OX=9031 GN=AFDN PE=4 SV=1	1	4	4	4	2.2	2.2	2.2	217.57	1912	1912	0	9.4205	35858	30744	26834	32691	34012	32315	29213	30445	25434	24294	35858	30744	26834	32691	34012	32315	29213	30445	25434	24294	4	4	4	4	4	4	4	4	4	4	121570000	4	AAGNFATK;ELQPQQQPR;GGAADVDGR;VSSTATTQDVIETLAEK
A0A1D5P908	3	3	3	tr|A0A1D5P908|A0A1D5P908_CHICK Uncharacterized protein OS=Gallus gallus OX=9031 GN=CNPY3 PE=4 SV=2	1	3	3	3	15	15	15	28.116	253	253	0	25.048	11211	12969	11086	12070	12274	12748	11581	12671	12198	10269	11211	12969	11086	12070	12274	12748	11581	12671	12198	10269	3	3	3	3	3	3	3	3	3	3	220980000	3	LLDYNLHK;SLPEEESGVQEAAPLPHSPTDEL;YTQSDIR
A0A1D5P934	5	5	5	tr|A0A1D5P934|A0A1D5P934_CHICK Uncharacterized protein OS=Gallus gallus OX=9031 GN=SNX27 PE=4 SV=1	1	5	5	5	9.8	9.8	9.8	62.618	550	550	0	17.42	39361	42440	32389	43563	44702	41381	39591	45507	30142	30816	39361	42440	32389	43563	44702	41381	39591	45507	30142	30816	6	6	6	6	6	6	6	6	6	6	328240000	7	EFANFTFPR;GQVSEGGQLR;SESGYGFNVR;VALPDITTVTVR;WPFSLSEQQLDAR
A0A1D5P954	15	12	12	tr|A0A1D5P954|A0A1D5P954_CHICK Uncharacterized protein OS=Gallus gallus OX=9031 GN=HNRNPR PE=4 SV=3	1	15	12	12	25.9	21.2	21.2	74.232	661	661	0	128.93	167000	167690	153040	152180	170350	178990	152280	169420	145900	138100	167000	167690	153040	152180	170350	178990	152280	169420	145900	138100	28	28	28	28	28	28	28	28	28	28	1.5319e+09	28	AGPIWDLR;DLYEDELVPLFEK;DYAFVHFEDR;EFNEEGALSVLQQFK;ENILEEFNK;ESDLSHVQNK;GFCFLEYEDHK;LCDNYEIRPGK;LMMDPLSGQNR;NLATTVTEEILEK;SFSEFGK;STAYEDYYYYPPPR;TGYTLDVTTGQR;TLIEAGLPQK;VTEGLVDVILYHQPDDK
A0A1D5P973	4	1	1	tr|A0A1D5P973|A0A1D5P973_CHICK Uncharacterized protein OS=Gallus gallus OX=9031 GN=SAR1B PE=3 SV=1	1	4	1	1	15.7	5.6	5.6	22.391	198	198	0	3.5718	7593.6	7612.2	5982.6	8265.3	8263.1	7805.5	6847.8	9269.2	6730.4	6507.8	7593.6	7612.2	5982.6	8265.3	8263.1	7805.5	6847.8	9269.2	6730.4	6507.8	2	2	2	2	2	2	2	2	2	2	153410000	2	IDRPEAISEER;LVFLGLDNAGK;QGYGEGFR;RQGYGEGFR
Q5ZL34;A0A1D5P9A5	7;7	7;7	7;7	sp|Q5ZL34|CPSF6_CHICK Cleavage and polyadenylation specificity factor subunit 6 OS=Gallus gallus OX=9031 GN=CPSF6 PE=2 SV=1;tr|A0A1D5P9A5|A0A1D5P9A5_CHICK Cleavage and polyadenylation-specificity factor subunit 6 OS=Gallus gallus OX=9031 GN=CPSF6 PE=4 SV=2	2	7	7	7	16.3	16.3	16.3	59.359	551	551;582	0	51.469	53399	52579	47360	52537	57657	56711	50419	50620	38526	43869	53399	52579	47360	52537	57657	56711	50419	50620	38526	43869	14	14	14	14	14	14	14	14	14	14	1079100000	14	AGPPGGSSR;AISSSAISR;GAAPNVVYTYTGK;GFALVGVGSEASSK;RELHGQNPVVTPCNK;TPLSEAEFEEIMNR;VLISSLQDCLHGIESK
A0A1D5P9C6	4	4	1	tr|A0A1D5P9C6|A0A1D5P9C6_CHICK RRP12-like protein OS=Gallus gallus OX=9031 GN=RRP12 PE=4 SV=2	1	4	4	1	3.6	3.6	0.8	155.68	1408	1408	0	13.108	24220	23826	18311	23067	29571	26082	22699	25039	18824	21537	24220	23826	18311	23067	29571	26082	22699	25039	18824	21537	5	5	4	4	5	5	4	5	5	4	64913000	5	EICAVLAAVTDVIR;GVEEEVADVLQEVGLR;LTSPENSEFAR;SVEEGLTYR
A0A1D5P9D0;F1NW83	3;2	3;2	3;2	tr|A0A1D5P9D0|A0A1D5P9D0_CHICK Uncharacterized protein OS=Gallus gallus OX=9031 GN=MOB1A PE=4 SV=1;tr|F1NW83|F1NW83_CHICK MOB kinase activator 1B OS=Gallus gallus OX=9031 PE=4 SV=4	2	3	3	3	14.4	14.4	14.4	25.077	216	216;314	0	8.5658	7502.2	7254.6	7092.1	6884.8	8398.5	7582.1	6015.4	9343.9	7842.6	6920.4	7502.2	7254.6	7092.1	6884.8	8398.5	7582.1	6015.4	9343.9	7842.6	6920.4	2	2	2	2	2	2	3	2	2	2	326240000	6	HAEATLGSGNLR;SFLFGSR;YEYHWADGTNIK
A0A1D5P9D4	1	1	1	tr|A0A1D5P9D4|A0A1D5P9D4_CHICK Uncharacterized protein OS=Gallus gallus OX=9031 GN=IPO4 PE=4 SV=2	1	1	1	1	3.8	3.8	3.8	50.59	474	474	0	8.8732	806.82	1085.6	731.64	1737	1106.9	1029.9	1084.1	1334.4	880.17	909.34	806.82	1085.6	731.64	1737	1106.9	1029.9	1084.1	1334.4	880.17	909.34	1	1	1	1	1	1	1	1	1	1	6916900	1	GALLALGAAADGCGELLR
A0A1D5P9D7	7	2	2	tr|A0A1D5P9D7|A0A1D5P9D7_CHICK Uncharacterized protein OS=Gallus gallus OX=9031 GN=SMARCC2 PE=4 SV=2	1	7	2	2	7.1	3	3	129.93	1190	1190	0	103.49	16484	15450	14470	18983	17490	17029	14124	16117	13169	13200	16484	15450	14470	18983	17490	17029	14124	16117	13169	13200	4	4	4	4	4	4	4	4	4	4	162910000	4	ALPEFFNGK;DIGEGNLSTAAAAALAAAAVK;HLAAVEER;LNPQEYLTSTACR;NFMIDTYR;TQDECILHFLR;YYEASDTVSQFDNVR
A0A1D5P9D9	3	3	3	tr|A0A1D5P9D9|A0A1D5P9D9_CHICK Uncharacterized protein OS=Gallus gallus OX=9031 GN=CHM PE=4 SV=2	1	3	3	3	6.9	6.9	6.9	76.375	685	685	0	25.948	7908	7578.3	6137.7	8483.5	8119.8	8938.6	7860.8	7832.6	6682.2	7523.3	7908	7578.3	6137.7	8483.5	8119.8	8938.6	7860.8	7832.6	6682.2	7523.3	4	4	4	4	4	4	4	4	4	4	91990000	4	AVLITDQSVLK;AVVDHFGQR;TIQHVEAFCFDDQDAAEDVEEAGALAR
A0A1D5P9E1	3	3	3	tr|A0A1D5P9E1|A0A1D5P9E1_CHICK Uncharacterized protein OS=Gallus gallus OX=9031 GN=COMMD9 PE=4 SV=1	1	3	3	3	26.6	26.6	26.6	21.816	199	199	0	42.264	5393	5643	5781.6	6841.1	6553.4	6319.8	5747.1	6017.9	5409.1	5554.8	5393	5643	5781.6	6841.1	6553.4	6319.8	5747.1	6017.9	5409.1	5554.8	3	3	3	3	3	3	3	3	3	3	48592000	3	AAAVREEDFVALQSLLK;ACPAIASSPEEAAQLVSALHSLTR;ETLDTMLEGLGR
O42130;A0A1D5P9E6	6;6	3;3	3;3	sp|O42130|TOP2A_CHICK DNA topoisomerase 2-alpha OS=Gallus gallus OX=9031 GN=TOP2A PE=2 SV=2;tr|A0A1D5P9E6|A0A1D5P9E6_CHICK DNA topoisomerase 2 OS=Gallus gallus OX=9031 GN=TOP2A PE=3 SV=1	2	6	3	3	3.8	2.2	2.2	174.99	1553	1553;1553	0	3.75	12443	15391	12574	13774	16489	13512	11535	15573	12232	13119	12443	15391	12574	13774	16489	13512	11535	15573	12232	13119	3	3	3	3	3	3	3	3	3	3	26386000	3	AQLAEVMPSPHGIR;AQTQLNK;DIVALMSR;ELVLFSNSDNER;EWLTNFMEDR;GYESDPVK
A0A1D5P9E8	3	3	3	tr|A0A1D5P9E8|A0A1D5P9E8_CHICK Uncharacterized protein OS=Gallus gallus OX=9031 GN=MLA3A PE=4 SV=2	1	3	3	3	7.3	7.3	7.3	69.149	628	628	0	27.748	8863.4	7838.7	6812.3	9113.5	9810	9569.3	8273.6	9007.9	7092.7	8086.2	8863.4	7838.7	6812.3	9113.5	9810	9569.3	8273.6	9007.9	7092.7	8086.2	4	4	4	4	4	4	4	4	4	4	72359000	4	AHEGSVFALCR;TIAEGPGEELLVGTTR;VLSWSPALSLLQEAEIPER
A0A1D5P9F2	1	1	1	tr|A0A1D5P9F2|A0A1D5P9F2_CHICK Uncharacterized protein OS=Gallus gallus OX=9031 GN=USP24 PE=3 SV=2	1	1	1	1	0.5	0.5	0.5	293.95	2612	2612	0	4.2029	3256.3	3454.1	2845.7	4391.7	3754.8	3870.8	3644.4	3480.3	2458	3100.7	3256.3	3454.1	2845.7	4391.7	3754.8	3870.8	3644.4	3480.3	2458	3100.7	1	1	1	1	1	1	1	1	1	1	7451900	1	YVITIEDLYSVPR
A0A1D5P9F9	14	14	14	tr|A0A1D5P9F9|A0A1D5P9F9_CHICK Uncharacterized protein OS=Gallus gallus OX=9031 GN=C3 PE=4 SV=2	1	14	14	14	9	9	9	198.98	1794	1794	0	240.14	106990	76382	65283	78696	84069	120350	97753	138880	127110	126510	106990	76382	65283	78696	84069	120350	97753	138880	127110	126510	23	23	23	23	23	23	23	23	23	23	1363800000	23	AAVWNSFVSDGVK;ADNFQGLVSTQR;AHVGLVAVDK;AVYVLNK;DALSLQK;DNPITVNER;GASEADNRVHEPR;GYTQQLAYR;IENNNALVAR;QVPVSSPMR;SEVDDAFLSDEDITSR;VVATEETPSHDNYIMSILTVIK;VVPEGMR;VWDTVENSDIGCTPGSGR
A0A1D5P9H3	2	2	2	tr|A0A1D5P9H3|A0A1D5P9H3_CHICK Uncharacterized protein OS=Gallus gallus OX=9031 GN=MCU PE=4 SV=1	1	2	2	2	7.3	7.3	7.3	39.578	344	344	0	5.5733	8189.1	9644	7436.2	8147.4	8588.2	8847	8332.2	9871	7448.1	7308	8189.1	9644	7436.2	8147.4	8588.2	8847	8332.2	9871	7448.1	7308	2	2	2	2	2	2	2	2	2	2	105960000	2	ELLSHENATTLNDVK;VAIYSADGTR
A0A1D5P9H5	4	4	4	tr|A0A1D5P9H5|A0A1D5P9H5_CHICK Ubiquitin carboxyl-terminal hydrolase OS=Gallus gallus OX=9031 GN=USP15 PE=3 SV=2	1	4	4	4	5	5	5	112.1	981	981	0	9.9803	17319	16775	15865	18084	19668	19711	16995	19477	18040	18051	17319	16775	15865	18084	19668	19711	16995	19477	18040	18051	5	5	5	5	5	5	5	5	5	5	145200000	5	AEGGAADLETQR;LVSWYTLMEGQEPIAR;TCTETDDSEGSLR;TDVAALLK
A0A1D5P9K2	10	10	10	tr|A0A1D5P9K2|A0A1D5P9K2_CHICK Uncharacterized protein OS=Gallus gallus OX=9031 GN=PSMD3 PE=4 SV=1	1	10	10	10	17.4	17.4	17.4	67.987	602	602	0	61.797	67973	67841	59606	62893	68076	70213	60813	75062	61618	58067	67973	67841	59606	62893	68076	70213	60813	75062	61618	58067	16	16	16	16	16	16	16	16	16	16	854250000	16	AIQLEYSEAR;ALDLVVAK;ELDAITLEDIK;EMIDIYSTR;HDADGQATLLNLLLR;ISLADIAQK;IYEFLNK;LQLDSPEDAEFIVAK;RYPEAQK;SVFPEQANNNEWAR
A0A1D5P9P4;E1C3V1;F1NX81	10;1;1	10;1;1	10;1;1	tr|A0A1D5P9P4|A0A1D5P9P4_CHICK Uncharacterized protein OS=Gallus gallus OX=9031 GN=KCTD12 PE=4 SV=2	3	10	10	10	34.8	34.8	34.8	35.196	325	325;427;434	0	147.84	53788	55829	44145	66985	60679	55872	54119	56676	42495	40934	53788	55829	44145	66985	60679	55872	54119	56676	42495	40934	18	18	18	18	18	18	18	18	18	18	1453000000	18	ALADSAR;DLQLVLPEHFPER;EAEYFQLPDLAR;EVFGETLNESR;EVFGETLNESRDPDRPPER;FNFLEQAFDR;IWTSYTEYVFCRD;MFSQQQPSELPR;SPSGGPLLTPSQSLDGAGGR;YILDYLR
Q5ZKK1;A0A1D5P9Q6	4;4	4;4	4;4	sp|Q5ZKK1|MARE2_CHICK Microtubule-associated protein RP/EB family member 2 OS=Gallus gallus OX=9031 GN=MAPRE2 PE=2 SV=1;tr|A0A1D5P9Q6|A0A1D5P9Q6_CHICK Microtubule-associated protein RP/EB family member 2 OS=Gallus gallus OX=9031 GN=MAPRE2 PE=4 SV=2	2	4	4	4	13.6	13.6	13.6	38.139	338	338;383	0	6.9108	38778	43725	41557	38848	45210	43995	38284	44412	38487	35612	38778	43725	41557	38848	45210	43995	38284	44412	38487	35612	6	6	6	6	6	6	6	6	6	6	484560000	6	AAPSSSASK;DLETQVIQLSEQVHSLK;EYDPVEAR;FQDNLDFIQWFK
A0A1D5P9V6	2	2	2	tr|A0A1D5P9V6|A0A1D5P9V6_CHICK Aldehyde dehydrogenase OS=Gallus gallus OX=9031 GN=ALDH3B1L2 PE=3 SV=2	1	2	2	2	4.1	4.1	4.1	56.148	511	511	0	6.8192	8885	9285.2	7408.9	10585	9197.2	8935	8487.5	8110.5	6787.8	6653	8885	9285.2	7408.9	10585	9197.2	8935	8487.5	8110.5	6787.8	6653	3	3	3	3	3	3	3	3	3	3	69065000	3	EAITEFYGSEPR;VAQLEALGR
A0A1D5P9X9	1	1	1	tr|A0A1D5P9X9|A0A1D5P9X9_CHICK Uncharacterized protein OS=Gallus gallus OX=9031 GN=ASAP1 PE=4 SV=2	1	1	1	1	1.1	1.1	1.1	127.53	1147	1147	0	3.513	971.33	982.63	975.95	1135.6	1502	1455.2	1116.6	981.66	972.8	891.37	971.33	982.63	975.95	1135.6	1502	1455.2	1116.6	981.66	972.8	891.37	1	1	1	1	1	1	1	1	1	1	9226900	1	GVFPVSFVHILSD
A0A1D5PA08	4	1	1	tr|A0A1D5PA08|A0A1D5PA08_CHICK Uncharacterized protein OS=Gallus gallus OX=9031 GN=STK3 PE=4 SV=1	1	4	1	1	9.2	2.4	2.4	56.11	490	490	0	2.6446	1906.9	1886.7	2598.4	2398.7	2104.7	2283	1888.8	2351.9	2338.2	2104	1906.9	1886.7	2598.4	2398.7	2104.7	2283	1888.8	2351.9	2338.2	2104	1	1	1	1	1	1	1	1	1	1	5078000	1	GLEYLHFMR;LGEGSYGSVFK;QVPVESDLQEIIK;TLTEDEIATILK
A0A1D5PA09	7	7	7	tr|A0A1D5PA09|A0A1D5PA09_CHICK V-type proton ATPase subunit C OS=Gallus gallus OX=9031 GN=ATP6V1C1 PE=3 SV=1	1	7	7	7	20.2	20.2	20.2	44.14	382	382	0	37.205	97095	83554	75754	80559	90530	90560	83272	113790	94215	85498	97095	83554	75754	80559	90530	90560	83272	113790	94215	85498	12	12	12	12	12	12	12	12	12	12	789690000	13	ASAYNNLK;GNLQNLER;GVNQIDNDLK;QYETLAEMVVPR;SLADIVK;SSNVLFEDQDSYLCNVTLFR;TEFWLISAPGEK
A0A1D5PA60	6	6	6	tr|A0A1D5PA60|A0A1D5PA60_CHICK Uncharacterized protein OS=Gallus gallus OX=9031 GN=MARS PE=3 SV=2	1	6	6	6	9	9	9	100.23	900	900	0	104.67	25013	26070	21477	24731	29359	27545	24867	27091	20954	21645	25013	26070	21477	24731	29359	27545	24867	27091	20954	21645	8	8	8	8	8	8	8	8	8	8	334560000	8	ALTEEDMAAAVDAWTR;AVEEGLTPR;DEAIPAAEPLQSWFR;DTGIAADVWR;FVEGICPFCSYQEAR;TTTPQQTVISQDIFQR
A0A1D5PA64	1	1	1	tr|A0A1D5PA64|A0A1D5PA64_CHICK Phosphorylase b kinase regulatory subunit OS=Gallus gallus OX=9031 GN=PHKB PE=3 SV=1	1	1	1	1	1.5	1.5	1.5	124.23	1092	1092	0	3.8788	5974.7	6128	5542.2	6187.6	6606.2	6735.6	5733.8	6752.8	5321.9	4906	5974.7	6128	5542.2	6187.6	6606.2	6735.6	5733.8	6752.8	5321.9	4906	2	2	2	2	2	2	2	2	2	2	32177000	2	ASLDDDRTSSAHAFLR
A0A1D5PA69	4	4	3	tr|A0A1D5PA69|A0A1D5PA69_CHICK Uncharacterized protein OS=Gallus gallus OX=9031 GN=CYTH1 PE=4 SV=2	1	4	4	3	6.9	6.9	5.2	68.83	621	621	0	20.594	26761	22897	17606	23442	23584	29127	25641	28669	18577	20449	26761	22897	17606	23442	23584	29127	25641	28669	18577	20449	7	7	7	7	7	7	7	7	7	7	343690000	7	DPFYEMLAAR;GIIPLENLSIR;GINDGGDLPEELLR;MMEAFAQR
A0A1D5PA75	6	6	6	tr|A0A1D5PA75|A0A1D5PA75_CHICK Uncharacterized protein OS=Gallus gallus OX=9031 GN=BAZ1B PE=4 SV=1	1	6	6	6	4.1	4.1	4.1	183.79	1613	1613	0	29.11	25148	28454	23481	28281	30139	28134	27575	25555	17990	21803	25148	28454	23481	28281	30139	28134	27575	25555	17990	21803	5	5	5	5	5	5	5	5	5	5	193790000	6	GGLGYVDVTPEFEAR;GWVHDSIDYR;LSEIPLTLHSASELVR;QVFSNAER;SDLIEVATR;VYSLESLK
A0A1D5PA80	7	7	7	tr|A0A1D5PA80|A0A1D5PA80_CHICK Uncharacterized protein OS=Gallus gallus OX=9031 GN=MICAL1 PE=4 SV=1	1	7	7	7	6.9	6.9	6.9	125.27	1116	1116	0	19.529	21120	20692	17920	25727	25872	22887	21337	18210	13044	15914	21120	20692	17920	25727	25872	22887	21337	18210	13044	15914	9	9	9	9	9	9	9	8	9	9	321150000	10	ASAEGLFFHR;AVEDAEESGGR;AVEDAEESGGRR;RLEEIEVTFR;SAPDEEPANPAHALFEHFIR;TAIELALLGAR;WAAGTPPLEVLAER
A0A1D5PAA8	3	3	3	tr|A0A1D5PAA8|A0A1D5PAA8_CHICK Uncharacterized protein OS=Gallus gallus OX=9031 GN=GYG1 PE=4 SV=1	1	3	3	3	12	12	12	37.2	332	332	0	59.276	13757	13189	12946	12702	13096	14759	13544	16389	15448	13350	13757	13189	12946	12702	13096	14759	13544	16389	15448	13350	4	4	4	4	4	4	4	4	4	4	147130000	4	ADQSFVTLATNDSYVK;LTALITPQVSDPMR;SVEGNISDPK
Q02440;A0A1D5PAB0	2;2	2;2	2;2	sp|Q02440|MYO5A_CHICK Unconventional myosin-Va OS=Gallus gallus OX=9031 GN=MYO5A PE=1 SV=1;tr|A0A1D5PAB0|A0A1D5PAB0_CHICK Unconventional myosin-Va OS=Gallus gallus OX=9031 GN=MYO5A PE=3 SV=2	2	2	2	2	1.4	1.4	1.4	212.38	1829	1829;1830	0	9.9209	12515	13425	11694	15488	16683	14506	13598	13178	9798.3	11491	12515	13425	11694	15488	16683	14506	13598	13178	9798.3	11491	3	3	3	3	3	3	3	3	3	3	43781000	3	AISPTSATPSGR;APEVTAPGAPAYR
A0A1D5PAB2;A0A1D5PCL0	5;1	5;1	3;1	tr|A0A1D5PAB2|A0A1D5PAB2_CHICK Uncharacterized protein OS=Gallus gallus OX=9031 GN=KLC1 PE=4 SV=2	2	5	5	3	6.8	6.8	4.3	80.869	716	716;4862	0	9.5492	40930	39804	34882	39750	40685	43034	39033	43763	36350	34905	40930	39804	34882	39750	40685	43034	39033	43763	36350	34905	6	6	6	6	6	6	6	6	6	6	103730000	6	ALEIYQTK;DAANLLNDALAIR;LCQENQWLR;LGPDDPNVAK;YEVAVPLCK
A0A1D5PAC4	1	1	1	tr|A0A1D5PAC4|A0A1D5PAC4_CHICK Uncharacterized protein OS=Gallus gallus OX=9031 GN=UHRF1 PE=4 SV=1	1	1	1	1	1.6	1.6	1.6	98.31	885	885	0.0013684	1.9606	2380.3	2762.7	2596.2	3253.8	2950.1	2765.7	2494	2786.1	2415.9	2738.9	2380.3	2762.7	2596.2	3253.8	2950.1	2765.7	2494	2786.1	2415.9	2738.9	1	1	1	1	1	1	1	1	1	1	5338200	1	ILLGEAGDSLNDCR
A0A1D5PAE0	7	7	7	tr|A0A1D5PAE0|A0A1D5PAE0_CHICK Uncharacterized protein OS=Gallus gallus OX=9031 GN=ENG PE=4 SV=2	1	7	7	7	11.1	11.1	11.1	78.278	714	714	0	82.548	37108	44906	35173	39792	38949	44979	40016	30954	27105	27214	37108	44906	35173	39792	38949	44979	40016	30954	27105	27214	13	13	13	13	13	13	13	13	13	13	494930000	16	APQTELEVNK;AQSSSVAMLEEPPSNR;DFDATPHLEAEVLFR;FTYTVPEGR;GCTSSSAQSAR;GHLLEWVQR;ILHFPMDPR
A0A1D5PAE4	5	5	5	tr|A0A1D5PAE4|A0A1D5PAE4_CHICK Uncharacterized protein OS=Gallus gallus OX=9031 GN=HDGFL1 PE=4 SV=1	1	5	5	5	22.8	22.8	22.8	26.248	232	232	0	21.608	151210	156630	169460	126220	154990	163100	139760	170740	177850	155140	151210	156630	169460	126220	154990	163100	139760	170740	177850	155140	16	16	16	16	16	16	16	16	16	16	1.061e+09	16	ASGYQPTQK;DLFPYEECK;EMEGQEAEK;GFSEGLWEIEHNPTVK;IDEMPEAAVK
A0A1D5PAE7	1	1	1	tr|A0A1D5PAE7|A0A1D5PAE7_CHICK Uncharacterized protein OS=Gallus gallus OX=9031 GN=TCEB3 PE=4 SV=1	1	1	1	1	1.3	1.3	1.3	87.916	779	779	0.00028769	2.4837	141.7	322.86	245.86	366.47	445.24	291.33	110.02	310.48	274.96	273.86	141.7	322.86	245.86	366.47	445.24	291.33	110.02	310.48	274.96	273.86	1	1	1	1	1	1	1	1	1	1	30455000	1	AESVLEVVGR
A0A1D5PAE8	15	15	15	tr|A0A1D5PAE8|A0A1D5PAE8_CHICK Leukotriene A(4) hydrolase OS=Gallus gallus OX=9031 GN=LTA4H PE=3 SV=1	1	15	15	15	23.7	23.7	23.7	76.639	680	680	0	150.76	162220	174830	151210	158270	175020	175330	146530	179370	156470	144640	162220	174830	151210	158270	175020	175330	146530	179370	156470	144640	38	38	38	38	38	38	38	38	38	38	4.1664e+09	38	AILPCQDTPAVK;DGEMPDPEDSSR;DLYNFDK;ELQNTIK;ELVALMSASR;ESDLGSFSSADLK;GTAAFTTR;GTPLEITLPFEMR;LFGEQFR;MQQVYDFNAISNSEIR;SSALQWFTPEQTSGK;TLVWAEK;VDFGAHALR;VTANGQDAQFAFGEK;WEEAIPLALK
Q5ZK55;A0A1D5PAF6	3;3	3;3	3;3	sp|Q5ZK55|MIC27_CHICK MICOS complex subunit MIC27 OS=Gallus gallus OX=9031 GN=APOOL PE=2 SV=1;tr|A0A1D5PAF6|A0A1D5PAF6_CHICK MICOS complex subunit OS=Gallus gallus OX=9031 GN=APOOL PE=4 SV=2	2	3	3	3	12.5	12.5	12.5	30.134	272	272;272	0	28.242	33880	35022	32977	36101	37006	36225	30507	38106	31720	31825	33880	35022	32977	36101	37006	36225	30507	38106	31720	31825	4	4	4	4	4	4	4	4	4	4	138600000	4	DAFFFAK;EISNVQFESAIESR;VISASHQTYEAVR
A0A1D5PAF9	8	8	8	tr|A0A1D5PAF9|A0A1D5PAF9_CHICK AP-3 complex subunit beta OS=Gallus gallus OX=9031 GN=AP3B1 PE=3 SV=1	1	8	8	8	7.9	7.9	7.9	124.44	1113	1113	0	54.799	60038	60296	53430	60620	68349	62818	58968	62171	49593	53655	60038	60296	53430	60620	68349	62818	58968	62171	49593	53655	14	14	14	14	14	14	14	14	14	14	325840000	14	ASILWLIGEYCER;ATGYLELSDWPEVAPDPAVR;EASSDLSPYVR;LLDNITVPVAR;MHEFNPIECLEPER;TYTMDPDHR;YDQSYDIR;YDQSYDIRDR
A0A1D5PAG3	4	4	4	tr|A0A1D5PAG3|A0A1D5PAG3_CHICK Uncharacterized protein OS=Gallus gallus OX=9031 GN=CEP170 PE=4 SV=1	1	4	4	4	2.5	2.5	2.5	181.66	1649	1649	0	12.045	5704.2	5755.5	4321.3	6468.3	6128.8	7121.8	6363.8	6052.7	4821.3	4373.1	5704.2	5755.5	4321.3	6468.3	6128.8	7121.8	6363.8	6052.7	4821.3	4373.1	2	2	2	2	2	2	2	2	2	2	13514000	4	AALEEHLR;FGYDTNLFTVVR;FNPDGEEEDATLRE;IDLLAQPR
A0A1D5PAM1	1	1	1	tr|A0A1D5PAM1|A0A1D5PAM1_CHICK Uncharacterized protein OS=Gallus gallus OX=9031 GN=CHEK2 PE=4 SV=1	1	1	1	1	3.1	3.1	3.1	59.043	524	524	0	15.848	1824.2	1904.2	1525	2435.9	2741.9	2147.5	1974.7	2263.8	1253.2	1358.5	1824.2	1904.2	1525	2435.9	2741.9	2147.5	1974.7	2263.8	1253.2	1358.5	1	1	1	1	1	1	1	1	1	1	9338400	1	GFSNWDCVNDEYWFGR
A0A1D5PAM6	3	2	2	tr|A0A1D5PAM6|A0A1D5PAM6_CHICK Uncharacterized protein OS=Gallus gallus OX=9031 GN=STAU2 PE=4 SV=1	1	3	2	2	8.1	6.4	6.4	69.805	642	642	0	29.114	1758.9	1891.6	1329	1705.7	1762.3	2022.8	1703.7	1828.5	1567.8	1570.4	1758.9	1891.6	1329	1705.7	1762.3	2022.8	1703.7	1828.5	1567.8	1570.4	2	2	2	2	2	2	2	2	2	2	72391000	2	EMSQTSSSFFSISPTTNSTATIAR;GILHLSPDVYQEMEASR;TPMCLVNELAR
A0A1D5PAN0	4	4	4	tr|A0A1D5PAN0|A0A1D5PAN0_CHICK Uncharacterized protein OS=Gallus gallus OX=9031 GN=PRELP PE=4 SV=2	1	4	4	4	10.9	10.9	10.9	48.976	430	430	0	8.7613	10810	13919	11611	21146	13421	12461	12827	12898	10547	9726.2	10810	13919	11611	21146	13421	12461	12827	12898	10547	9726.2	6	6	6	6	6	6	6	6	6	6	177690000	6	EFPNLAFIR;EVPAFLPPNLEQLR;MPPGVPSAIHQLFLDR;WVNLDNNR
A0A1D5PAN9	2	2	2	tr|A0A1D5PAN9|A0A1D5PAN9_CHICK Uncharacterized protein OS=Gallus gallus OX=9031 GN=NDC1 PE=4 SV=1	1	2	2	2	4.1	4.1	4.1	86.537	779	779	0	6.3656	1283.4	1090.8	994.58	1473	1650.2	1332.8	1249.3	1272.8	899.92	1075.7	1283.4	1090.8	994.58	1473	1650.2	1332.8	1249.3	1272.8	899.92	1075.7	2	2	2	2	2	2	2	2	2	2	10124000	2	ECLSLLTDLTQR;VSPQTPGAVVAEDIPFQLQR
A0A1D5PAP2	3	3	3	tr|A0A1D5PAP2|A0A1D5PAP2_CHICK Uncharacterized protein OS=Gallus gallus OX=9031 GN=RRP1B PE=4 SV=2	1	3	3	3	4.4	4.4	4.4	84.456	755	755	0	4.3242	14110	12829	12409	14248	14995	14885	13870	14737	12881	12683	14110	12829	12409	14248	14995	14885	13870	14737	12881	12683	3	3	3	3	3	3	3	3	3	3	41135000	3	APAAAQAPEIQFAQR;LFELASK;SILVSPEGPSR
A0A1D5PAQ3	8	7	7	tr|A0A1D5PAQ3|A0A1D5PAQ3_CHICK Uncharacterized protein OS=Gallus gallus OX=9031 GN=UAP1 PE=4 SV=2	1	8	7	7	16.9	15.4	15.4	52.515	480	480	0	55.971	36367	33720	28754	38320	37159	37727	36547	39760	26285	29281	36367	33720	28754	38320	37159	37727	36547	39760	26285	29281	10	10	10	10	10	10	10	10	10	10	710030000	10	ALAAELSAMDVAEINR;ALGVHGIVDDMER;DVLGSASR;FWPELGAAER;GADCGAK;GLAEIAAGR;GMCDVGLPSR;LLPGWESR
A0A1D5PAR5;P09645;P09642;A0A1D5NXC9	18;12;7;6	5;1;1;1	3;0;0;0	tr|A0A1D5PAR5|A0A1D5PAR5_CHICK Tubulin alpha chain OS=Gallus gallus OX=9031 GN=TUBA3E PE=3 SV=1;sp|P09645|TBA8_CHICK Tubulin alpha-8 chain (Fragment) OS=Gallus gallus OX=9031 PE=3 SV=1	4	18	5	3	45.7	11.8	8	49.956	449	449;324;322;223	0	96.277	56593	62433	53270	58882	59264	63025	57023	60592	46667	46000	56593	62433	53270	58882	59264	63025	57023	60592	46667	46000	16	16	16	16	16	16	16	16	16	16	1.6381e+09	16	AFVHWYVGEGMEEGEFSEAR;AVCMLSNTTAIAEAWAR;AVFVDLEPAVIDEVR;DVNAAIAAIK;EDAANNYAR;EIIDLVLER;FDGALNVDLTEFQTNLVPYPR;FDLMYAK;GHYTVGK;LDHKFDLMYAK;LSVDYGK;LSVDYGKK;NLDIERPTYTNLNR;QLFHPEQLISGK;RNLDIERPTYTNLNR;TIGGGDDSFNTFFSETGAGK;TIQFVDWCPTGFK;VGINYQPPTVVPGGDLAK
A0A1D5PAS4;O42400;A0A1D5P395	24;1;1	24;1;1	24;1;1	tr|A0A1D5PAS4|A0A1D5PAS4_CHICK Uncharacterized protein OS=Gallus gallus OX=9031 GN=MACF1 PE=4 SV=2	3	24	24	24	4.1	4.1	4.1	831.54	7419	7419;841;841	0	182.97	97637	98525	86441	107590	114310	110270	98909	107430	85547	92000	97637	98525	86441	107590	114310	110270	98909	107430	85547	92000	24	24	24	24	24	24	24	24	24	23	603960000	24	ADGDSIQENTIR;AGNELLESSAGDDASSLR;ALDGSDYQHTADVGSLSR;AQNLAELSSWLAAAEDTLVEQQR;AVGEQLYQLR;EFVQAYEDVLER;ELSFPVNQELDAVR;EQGAQVTPR;GLEDLAADR;GVQVLPTPPEPEEAAAVLR;IAQLQEALLR;ITGQLQSLESR;IVANPPEEVPEQLLR;LIIEMLER;LQDELVTLR;LQQLSAMLER;LVLDTVNEVSR;MEMFSGFFDSR;RGEELVGR;RLEEEEK;SLSSASDILESR;TELVAISSSEDEGSLR;VGQALSALSCAAEQR;VQIQSNRENLEQAFEIAER
A0A1L1RRN3;A0A1D5PAS6	1;1	1;1	1;1	tr|A0A1L1RRN3|A0A1L1RRN3_CHICK Uncharacterized protein OS=Gallus gallus OX=9031 PE=4 SV=2;tr|A0A1D5PAS6|A0A1D5PAS6_CHICK Uncharacterized protein OS=Gallus gallus OX=9031 GN=DTNA PE=4 SV=2	2	1	1	1	7.4	7.4	7.4	18.343	162	162;829	0.0097015	1.0641	0	0	0	0	0	0	0	0	0	0	0	0	0	0	0	0	0	0	0	0	0	0	0	0	0	0	0	0	0	0	0	1	AQQNPTLLAELR
A0A1D5PAT5	8	8	3	tr|A0A1D5PAT5|A0A1D5PAT5_CHICK Uncharacterized protein OS=Gallus gallus OX=9031 GN=SMARCC1 PE=4 SV=2	1	8	8	3	7.7	7.7	3	117.73	1054	1054	0	32.154	28418	28129	24660	31771	34658	31915	30934	36460	29540	27010	28418	28129	24660	31771	34658	31915	30934	36460	29540	27010	10	10	10	10	10	10	10	10	10	10	397750000	11	AALEEFSR;ALPEFFNGK;FWESPETVSQLDSVR;HLAAVEER;LNPQEYLTSTACR;NFMIDTYR;QNFHMEQLK;TQDECILHFLR
A0A1D5PAU6	1	1	1	tr|A0A1D5PAU6|A0A1D5PAU6_CHICK Uncharacterized protein OS=Gallus gallus OX=9031 GN=IRF5 PE=4 SV=1	1	1	1	1	3.2	3.2	3.2	53.41	472	472	0	6.08	828.92	779.31	669.88	943.98	1152.2	896.48	650.44	1031.1	621.61	713.25	828.92	779.31	669.88	943.98	1152.2	896.48	650.44	1031.1	621.61	713.25	1	1	1	1	1	1	1	1	1	1	20366000	1	GLLLELGGQDLYATR
A0A1D5PAU7	10	10	10	tr|A0A1D5PAU7|A0A1D5PAU7_CHICK Uncharacterized protein OS=Gallus gallus OX=9031 GN=ACY1 PE=4 SV=1	1	10	10	10	27.8	27.8	27.8	45.909	413	413	0	119.07	99607	112840	95176	129020	116560	104880	91106	99315	75930	75953	99607	112840	95176	129020	116560	104880	91106	99315	75930	75953	18	19	19	19	19	19	18	17	18	18	1140500000	19	AAGDGVTYEFHQK;AFEEQVAAWCR;DSQGNIYAR;FITNTAAEK;GIDIYAR;LEIFPAATDSR;LLPALASVPPLPAEG;SAGASENPSVTLFR;TPVLLHDHNEFLNEDVFLR;VEVCQGR
A0A1D5PAY6	7	7	1	tr|A0A1D5PAY6|A0A1D5PAY6_CHICK Anamorsin OS=Gallus gallus OX=9031 GN=CIAPIN1 PE=3 SV=2	1	7	7	1	31.9	31.9	5	34.646	323	323	0	124.05	45178	43442	36012	47062	49122	51792	47892	52566	40195	42261	45178	43442	36012	47062	49122	51792	47892	52566	40195	42261	8	8	8	8	8	8	8	8	8	8	604460000	8	ELQKEPLTAEEAQSVR;EPLTAEEAQSVR;ESSFDVILSGVVPGSTAQHSAEVLAEIAR;GLVDAVQASVGADSR;SACGNCYLGDAFR;VAVIWDSSSPVEALK;VSVENINQLCQSAHR
Q90Y35;A0A1D5PB45	1;1	1;1	1;1	sp|Q90Y35|ZN622_CHICK Zinc finger protein 622 OS=Gallus gallus OX=9031 GN=ZNF622 PE=2 SV=1;tr|A0A1D5PB45|A0A1D5PB45_CHICK Zinc finger protein 622 OS=Gallus gallus OX=9031 GN=ZNF622 PE=4 SV=1	2	1	1	1	4.4	4.4	4.4	46.108	405	405;469	0	8.2695	874.72	755.88	561.07	1059	749.87	1111.9	699.63	992.26	646.48	554.33	874.72	755.88	561.07	1059	749.87	1111.9	699.63	992.26	646.48	554.33	1	1	1	1	1	1	1	1	1	1	8140200	1	LFTDGDAALEFADFYDFR
A0A1D5PB69	4	4	4	tr|A0A1D5PB69|A0A1D5PB69_CHICK Uncharacterized protein OS=Gallus gallus OX=9031 GN=PFDN1 PE=4 SV=1	1	4	4	4	33.1	33.1	33.1	16.28	142	142	0	9.895	16511	17957	16902	18149	19243	19218	15989	21255	18527	18752	16511	17957	16902	18149	19243	19218	15989	21255	18527	18752	4	4	4	4	4	4	4	4	4	4	52571000	4	AAPLDLELK;GVIHNQLLEK;HAHLTDTEIMTLVDETR;LADIQIEQLSK
A0A1D5PB75	1	1	1	tr|A0A1D5PB75|A0A1D5PB75_CHICK Uncharacterized protein OS=Gallus gallus OX=9031 GN=SLC12A9 PE=4 SV=1	1	1	1	1	2.1	2.1	2.1	97.855	897	897	0	9.5405	2476.6	2591.8	2722.3	2797.8	2786.4	2777.4	2456.4	3030.2	2684.9	2574.3	2476.6	2591.8	2722.3	2797.8	2786.4	2777.4	2456.4	3030.2	2684.9	2574.3	2	2	2	2	2	2	2	2	2	2	34223000	2	DLGPTVLVHGVSAVTSTQL
A0A1D5PB91	2	2	2	tr|A0A1D5PB91|A0A1D5PB91_CHICK Uncharacterized protein OS=Gallus gallus OX=9031 GN=TXNDC9 PE=4 SV=1	1	2	2	2	8	8	8	26.354	226	226	0.00027863	2.1408	5497.9	4674.3	3617.8	5762.3	5536.9	5417.6	4761.5	5277.4	3803.1	3856.7	5497.9	4674.3	3617.8	5762.3	5536.9	5417.6	4761.5	5277.4	3803.1	3856.7	2	2	2	2	2	2	2	2	2	2	89449000	2	AADTSVEILQK;SPFLCER
A0A1D5PBC6	10	10	10	tr|A0A1D5PBC6|A0A1D5PBC6_CHICK Uncharacterized protein OS=Gallus gallus OX=9031 GN=NARS PE=4 SV=1	1	10	10	10	19.3	19.3	19.3	64.115	559	559	0	91.946	52012	52833	46568	54680	58406	54795	54238	56900	45656	47313	52012	52833	46568	54680	58406	54795	54238	56900	45656	47313	15	15	15	15	15	15	15	15	15	15	762110000	15	DVCLYPR;EAEDLLR;EGIDPTPYYWYTDQR;EGSDSTGDGTQK;EPFPTIYVDSQR;EPFPTIYVDSQRENER;KEAEDLLR;LTESVDVLMPNVGEIVGGSMR;TAALALEELYVSER;YGTCPHGGYGLGLER
A0A1D5PBD2	1	1	1	tr|A0A1D5PBD2|A0A1D5PBD2_CHICK Uncharacterized protein OS=Gallus gallus OX=9031 GN=ATPIF1 PE=4 SV=3	1	1	1	1	9.8	9.8	9.8	10.456	92	92	0	3.158	2619.9	2092.1	2107.4	2383.6	2844.9	2739.3	2211.8	3223.9	2626.5	1806.7	2619.9	2092.1	2107.4	2383.6	2844.9	2739.3	2211.8	3223.9	2626.5	1806.7	1	1	1	1	1	1	1	1	1	1	82535000	1	EREQLAALR
A0A1D5PBD8	17	17	17	tr|A0A1D5PBD8|A0A1D5PBD8_CHICK Uncharacterized protein OS=Gallus gallus OX=9031 GN=NUP98 PE=4 SV=2	1	17	17	17	11.3	11.3	11.3	192.9	1772	1772	0	140.27	109640	116390	104600	111930	128570	122260	111820	117730	97059	100320	109640	116390	104600	111930	128570	122260	111820	117730	97059	100320	25	25	25	25	25	25	25	25	25	25	914620000	25	AGYYTIPSMEELAR;ALQSAGSAK;ALTTPTHYK;DLLTMQLVDWHR;EALFLFK;ELEASLEEPSEYVLALER;EVIVYPDDER;FADAIFQPPSTALYDLQEPR;GFLEDLSPPER;HQNSVDDTIVALNPR;LLPESPFK;LPMPEDYALEELR;MDTSQEICSPR;SGVSTTINTK;SITSDPADYR;SLEELRLEDYMANR;WLSETAAAR
A0A1D5PBF6	8	8	8	tr|A0A1D5PBF6|A0A1D5PBF6_CHICK Uncharacterized protein OS=Gallus gallus OX=9031 GN=FLII PE=4 SV=2	1	8	8	8	9	9	9	140.64	1228	1228	0	90.004	41798	39709	36748	38047	46445	43052	38655	39434	32405	37979	41798	39709	36748	38047	46445	43052	38655	39434	32405	37979	13	13	13	13	13	13	13	13	13	13	281840000	13	AATGVLPFVR;ADLTALFLPR;GMSDVAQEK;GYFAVSEK;LTNLEEFMAANNNLELIPESLCR;NSGVPDDIFQLEDLSVLDLSR;VPECLYTLGSLR;VPFESTDNQGIVYTWVGR
A0A1D5PBJ5	3	3	3	tr|A0A1D5PBJ5|A0A1D5PBJ5_CHICK Uncharacterized protein OS=Gallus gallus OX=9031 GN=SGTA PE=4 SV=3	1	3	3	3	13.8	13.8	13.8	33.813	312	312	0	117.64	16238	16617	13450	17064	16000	15456	15493	17117	13444	14066	16238	16617	13450	17064	16000	15456	15493	17117	13444	14066	5	5	5	5	5	5	5	5	5	5	414690000	5	AIELNPSNAVYFCNR;AIGIDPNYSK;ANSEPVTPSEDDIAEAER
A0A1D5PBL3	4	4	4	tr|A0A1D5PBL3|A0A1D5PBL3_CHICK Uncharacterized protein OS=Gallus gallus OX=9031 GN=CLIP2 PE=4 SV=2	1	4	4	4	5.1	5.1	5.1	116.07	1035	1035	0	27.877	16545	16097	12791	16683	17999	19459	17383	15677	14359	13456	16545	16097	12791	16683	17999	19459	17383	15677	14359	13456	5	5	5	5	5	5	5	5	5	5	85378000	5	AAEVGDDFLGDFVVGER;EVSSLVSQTEALR;LVSTEDVLR;YSLIDPSSESEVIR
Q5ZKT8;A0A1D5PBN7	2;2	2;2	2;2	sp|Q5ZKT8|RM15_CHICK 39S ribosomal protein L15, mitochondrial OS=Gallus gallus OX=9031 GN=MRPL15 PE=2 SV=1;tr|A0A1D5PBN7|A0A1D5PBN7_CHICK 39S ribosomal protein L15, mitochondrial OS=Gallus gallus OX=9031 GN=MRPL15 PE=3 SV=2	2	2	2	2	8.8	8.8	8.8	33.556	297	297;297	0	6.8365	4614.6	5404.1	4164.5	5692.1	5263.3	5087.7	4303.4	5795.2	5018.4	4312.7	4614.6	5404.1	4164.5	5692.1	5263.3	5087.7	4303.4	5795.2	5018.4	4312.7	2	2	2	2	2	2	2	2	2	2	18435000	2	DYGVQLVEEGADIFAAK;LQYLIDLGR
A0A1D5PBN9	4	4	4	tr|A0A1D5PBN9|A0A1D5PBN9_CHICK Uncharacterized protein OS=Gallus gallus OX=9031 GN=PURA PE=4 SV=2	1	4	4	4	21.4	21.4	21.4	34.388	327	327	0	58.338	11487	12716	11915	11123	12513	12202	9810.2	14102	11943	10975	11487	12716	11915	11123	12513	12202	9810.2	14102	11943	10975	4	4	4	4	4	4	4	4	4	4	115740000	4	DYLGDFIEHYAQLGPSQPPELAQAADEPR;FFFDVGSNK;GPGLGAAQGQTIALPAQGLIEFR;VSEVKPTYR
A0A1D5PBQ1	1	1	1	tr|A0A1D5PBQ1|A0A1D5PBQ1_CHICK Uncharacterized protein OS=Gallus gallus OX=9031 GN=MFF PE=4 SV=2	1	1	1	1	6.7	6.7	6.7	28.569	252	252	0	16.325	1297.6	1498.7	1308.5	1648.5	1896.3	1610.3	1150.5	1401.9	1022.5	1309.8	1297.6	1498.7	1308.5	1648.5	1896.3	1610.3	1150.5	1401.9	1022.5	1309.8	1	1	1	1	1	1	1	1	1	1	12801000	1	SGAAFPSPAAEMAEINR
A0A1D5PBQ5	7	7	7	tr|A0A1D5PBQ5|A0A1D5PBQ5_CHICK Uncharacterized protein OS=Gallus gallus OX=9031 GN=SART3 PE=4 SV=2	1	7	7	7	9.4	9.4	9.4	107.78	943	943	0	65.71	34232	35719	29720	37046	39309	37760	36810	35891	25503	28942	34232	35719	29720	37046	39309	37760	36810	35891	25503	28942	10	10	10	10	10	10	10	10	10	10	288610000	10	ALAENCLVPDLWAR;AVQCTSDYPEHVCEVLLTLER;ELVLSAHDR;GLAYVEYENEAQASQAVLK;GTALWEAYR;IQLIYER;SALQALGMDR
Q5ZML9;A0A1D5PBS7	2;2	2;2	2;2	sp|Q5ZML9|SETD3_CHICK Actin-histidine N-methyltransferase OS=Gallus gallus OX=9031 GN=SETD3 PE=2 SV=1;tr|A0A1D5PBS7|A0A1D5PBS7_CHICK Actin-histidine N-methyltransferase OS=Gallus gallus OX=9031 GN=SETD3 PE=4 SV=1	2	2	2	2	4.9	4.9	4.9	67.195	593	593;647	0	32.574	3195.3	3267.1	3265.9	3161.8	3306.9	3694.6	3121	3856.3	3149	3714.9	3195.3	3267.1	3265.9	3161.8	3306.9	3694.6	3121	3856.3	3149	3714.9	2	2	2	2	2	2	2	2	2	2	28001000	2	ELLNLTSELLQK;YEESNIALLENTVADSR
Q5ZKV8;A0A1D5PBU5;F1NB03	4;4;1	4;4;1	4;4;1	sp|Q5ZKV8|KIF2A_CHICK Kinesin-like protein KIF2A OS=Gallus gallus OX=9031 GN=KIF2A PE=2 SV=2;tr|A0A1D5PBU5|A0A1D5PBU5_CHICK Kinesin-like protein OS=Gallus gallus OX=9031 GN=KIF2A PE=3 SV=1	3	4	4	4	6.9	6.9	6.9	79.863	706	706;744;733	0	21.595	42134	46385	35336	50666	51876	48907	44768	43400	27449	33469	42134	46385	35336	50666	51876	48907	44768	43400	27449	33469	7	7	7	7	7	7	7	7	7	7	361190000	7	DSFIGENSR;FTARPLVETIFER;GADTSSADR;GNLDYRPLTTADPIDEHR
A0A1D5PBW1	3	3	3	tr|A0A1D5PBW1|A0A1D5PBW1_CHICK Uncharacterized protein OS=Gallus gallus OX=9031 GN=NUDCD1 PE=4 SV=2	1	3	3	3	4.2	4.2	4.2	83.435	734	734	0	6.0459	11358	9847.1	8000.4	14399	12153	13229	11459	12041	7609.1	9129.8	11358	9847.1	8000.4	14399	12153	13229	11459	12041	7609.1	9129.8	3	3	3	3	3	3	3	3	3	3	88188000	3	EMPCFCLR;LPTDLTAYDNR;LRDDQYTLDHMR
A0A1D5PBX2	1	1	1	tr|A0A1D5PBX2|A0A1D5PBX2_CHICK Uncharacterized protein OS=Gallus gallus OX=9031 GN=MBD3 PE=4 SV=2	1	1	1	1	3.2	3.2	3.2	34.512	312	312	0	7.9629	6877.2	7822.2	5219.5	6946.8	7312.6	7592.4	6739.4	6682.3	5626.6	5298.5	6877.2	7822.2	5219.5	6946.8	7312.6	7592.4	6739.4	6682.3	5626.6	5298.5	2	2	2	2	2	2	2	2	2	2	82541000	2	AFMVTDEDIR
A0A1D5PBZ7	1	1	1	tr|A0A1D5PBZ7|A0A1D5PBZ7_CHICK alpha-1,2-Mannosidase OS=Gallus gallus OX=9031 GN=MAN1B1 PE=3 SV=2	1	1	1	1	3.2	3.2	3.2	73.961	655	655	0	22.043	2127.3	2049.8	1482	2371.8	2519.3	2074.2	2142	2407.6	1142.4	1416.4	2127.3	2049.8	1482	2371.8	2519.3	2074.2	2142	2407.6	1142.4	1416.4	1	1	1	1	1	1	1	1	1	1	12998000	1	VPTGGYTSINNVQNPSNPEPR
A0A1D5PC02	3	3	3	tr|A0A1D5PC02|A0A1D5PC02_CHICK Uncharacterized protein OS=Gallus gallus OX=9031 GN=ARHGEF18 PE=4 SV=1	1	3	3	3	3.1	3.1	3.1	175.75	1567	1567	0	8.7218	12658	11440	11778	12118	13991	12862	12913	14381	10619	11394	12658	11440	11778	12118	13991	12862	12913	14381	10619	11394	3	3	3	3	3	3	3	3	3	3	43064000	3	ELEISEAHLQR;GNVLLEQEK;GPAVSSDVQLPDLPVDAEEGSQTSDTTR
A0A1D5PC23	12	12	12	tr|A0A1D5PC23|A0A1D5PC23_CHICK Transaldolase OS=Gallus gallus OX=9031 GN=TALDO1 PE=3 SV=1	1	12	12	12	36.8	36.8	36.8	37.582	337	337	0	62.877	159160	154730	154320	137900	156900	158450	132200	199540	187400	166680	159160	154730	154320	137900	156900	158450	132200	199540	187400	166680	28	28	28	28	28	28	28	28	28	28	2898200000	29	ALTGCDYLTISPK;EAQACDLEK;LGGSEDEQIQNACDK;LLAELSK;LSFDKEGMIQR;LSSTWEGIQAGK;LTPTLSVK;LVDDAVAYGK;MESALEQLK;SVSPVKR;TYEPSEDPGVK;WHHNEDQMAVEK
A0A1D5PC35	1	1	1	tr|A0A1D5PC35|A0A1D5PC35_CHICK Uncharacterized protein OS=Gallus gallus OX=9031 GN=LSM3 PE=4 SV=2	1	1	1	1	20.6	20.6	20.6	11.285	102	102	0	71.079	1677.8	1279	1270.2	1301.5	1263.7	1393.5	1400.9	1657.4	1077.8	1304.2	1677.8	1279	1270.2	1301.5	1263.7	1393.5	1400.9	1657.4	1077.8	1304.2	2	3	2	2	2	2	2	2	2	2	190940000	4	ADEVDQQQTTNTVEEPLDLIR
A0A1D5PC37	1	1	1	tr|A0A1D5PC37|A0A1D5PC37_CHICK Sorting nexin OS=Gallus gallus OX=9031 GN=SNX33 PE=3 SV=1	1	1	1	1	3.1	3.1	3.1	63.055	554	554	0	4.7042	4664.6	4966.3	4404.9	4164.4	5371	4914.1	4887.3	4358.4	3136.6	3925.4	4664.6	4966.3	4404.9	4164.4	5371	4914.1	4887.3	4358.4	3136.6	3925.4	1	1	1	1	1	1	1	1	1	1	15368000	1	GETGLFPASYVEIVRPR
A0A1D5PC90;A0A1D5P330	9;7	9;7	9;7	tr|A0A1D5PC90|A0A1D5PC90_CHICK Uncharacterized protein OS=Gallus gallus OX=9031 GN=HARS PE=3 SV=1;tr|A0A1D5P330|A0A1D5P330_CHICK Uncharacterized protein OS=Gallus gallus OX=9031 GN=HARS2 PE=4 SV=2	2	9	9	9	15.8	15.8	15.8	56.684	501	501;514	0	15.267	55365	53973	42636	56870	55420	58450	54386	59322	43264	44128	55365	53973	42636	56870	55420	58450	54386	59322	43264	44128	11	11	11	11	11	11	11	11	11	11	911250000	11	DQGGELLSLR;ESLVEEIRR;GLSPEAADR;IFSILEQR;ISFDLSLAR;LISELWDAGIK;MPWEEVR;MPWEEVRNEMVGEK;YDLTVPFAR
A0A1D5PCA0	1	1	1	tr|A0A1D5PCA0|A0A1D5PCA0_CHICK EEF1A lysine methyltransferase 2 OS=Gallus gallus OX=9031 GN=EEF1AKMT2 PE=3 SV=2	1	1	1	1	13	13	13	21.342	193	193	0	42.751	122.43	0	0	140.26	0	0	0	0	0	118.51	122.43	0	0	140.26	0	0	0	0	0	118.51	1	0	0	1	0	0	0	0	0	1	65211000	1	AGGGEEPFAPSALGTRPHWDAAYER
A0A1D5PCD1	11	11	11	tr|A0A1D5PCD1|A0A1D5PCD1_CHICK Uncharacterized protein OS=Gallus gallus OX=9031 GN=FLOT2 PE=4 SV=2	1	11	11	11	27.8	27.8	27.8	47.236	428	428	0	138.2	82688	95680	82394	89777	96829	88851	81386	92172	81544	74681	82688	95680	82394	89777	96829	88851	81386	92172	81544	74681	15	15	15	15	15	15	15	15	15	15	1150500000	15	AITGVDLTK;DADIGVAEAER;DADIGVAEAERDAGIR;ELIATVK;IQQIAEGEK;IRQEEIEIEVVQR;LLAEIPASVR;NVVLQTLEGHLR;RPAEAEAYR;TAEAQLAYELQSAR;VDEIVVLSGESGNVTSEVNR
A0A1D5PCF8	1	1	1	tr|A0A1D5PCF8|A0A1D5PCF8_CHICK Uncharacterized protein OS=Gallus gallus OX=9031 GN=KCNS2 PE=3 SV=1	1	1	1	1	1.5	1.5	1.5	54.134	477	477	1	-2	3121.6	4035.2	3145.4	3756.8	3772.9	2878	3000.9	2547.8	2776	2596.3	3121.6	4035.2	3145.4	3756.8	3772.9	2878	3000.9	2547.8	2776	2596.3	1	1	1	1	1	1	1	1	1	1	408240000	1	MTGQSLK
A0A1D5PCF9	3	3	3	tr|A0A1D5PCF9|A0A1D5PCF9_CHICK Uncharacterized protein OS=Gallus gallus OX=9031 GN=COPZ1 PE=4 SV=2	1	3	3	3	7.2	7.2	7.2	38.05	349	349	0	23.575	44536	44206	37537	40541	41649	46473	38977	50515	40622	38600	44536	44206	37537	40541	41649	46473	38977	50515	40622	38600	6	6	6	6	6	6	6	6	6	6	393470000	6	AVIILDNDGDR;AVIILDNDGDRLFAK;YYDDTYPSVK
Q5ZIC8;A0A1D5PCG0	1;1	1;1	1;1	sp|Q5ZIC8|IPO13_CHICK Importin-13 OS=Gallus gallus OX=9031 GN=IPO13 PE=2 SV=1;tr|A0A1D5PCG0|A0A1D5PCG0_CHICK Importin-13 OS=Gallus gallus OX=9031 GN=IPO13 PE=4 SV=2	2	1	1	1	0.9	0.9	0.9	107.78	958	958;958	0.0021265	1.7519	5266.6	5685.5	3955.3	13114	7428.9	7977.5	5009.5	5557.6	4445.8	6058.9	5266.6	5685.5	3955.3	13114	7428.9	7977.5	5009.5	5557.6	4445.8	6058.9	1	1	1	1	1	1	1	1	1	1	14605000	1	ETFSQQILR
A0A1D5PCH8	1	1	1	tr|A0A1D5PCH8|A0A1D5PCH8_CHICK Uncharacterized protein OS=Gallus gallus OX=9031 GN=USP6NL PE=4 SV=1	1	1	1	1	1.3	1.3	1.3	96.935	841	841	0	3.1711	8173	8349.9	8606.7	8250.5	9372.9	8547.8	8136.5	8079.1	7393	7439.4	8173	8349.9	8606.7	8250.5	9372.9	8547.8	8136.5	8079.1	7393	7439.4	1	1	1	1	1	1	1	1	1	1	21377000	1	SADAEQDAAVK
Q5ZIE6;A0A1D5PCI5	1;1	1;1	1;1	sp|Q5ZIE6|ULA1_CHICK NEDD8-activating enzyme E1 regulatory subunit OS=Gallus gallus OX=9031 GN=NAE1 PE=2 SV=1;tr|A0A1D5PCI5|A0A1D5PCI5_CHICK NEDD8-activating enzyme E1 regulatory subunit OS=Gallus gallus OX=9031 GN=NAE1 PE=3 SV=1	2	1	1	1	2.6	2.6	2.6	60.483	535	535;535	0	7.8462	8533.9	9045.7	7420.8	9289.9	9664.9	9227.4	9189.7	8338.9	6614.5	7382	8533.9	9045.7	7420.8	9289.9	9664.9	9227.4	9189.7	8338.9	6614.5	7382	3	3	3	3	3	3	3	3	3	3	65552000	3	EFVANEGQGCLPVR
A0A1D5PCQ7	13	13	2	tr|A0A1D5PCQ7|A0A1D5PCQ7_CHICK Dynactin subunit 2 OS=Gallus gallus OX=9031 GN=DCTN2 PE=4 SV=2	1	13	13	2	38.2	38.2	5.9	45.281	408	408	0	105.58	95140	96314	85562	98718	95805	98947	90322	106230	88028	80123	95140	96314	85562	98718	95805	98947	90322	106230	88028	80123	25	25	25	25	25	25	25	25	25	25	1.7521e+09	25	AIVQDADTQSK;DLHEQASR;DVEQIQSAVK;ESAAEEELTPMALAR;GTSLVETVQILQAK;IHQVYEMMQR;LAQLEAMVR;LQHEVQELIR;RLGTDGVDFSDR;TTGYESGEYEILGEGLGAK;VNILDAAVLDQVEAR;WDHMASSLPDVVQR;YADLPGIAR
A0A1D5PCR1	3	3	3	tr|A0A1D5PCR1|A0A1D5PCR1_CHICK Uncharacterized protein OS=Gallus gallus OX=9031 GN=HIP1R PE=4 SV=1	1	3	3	3	3.6	3.6	3.6	110.26	977	977	0	5.1439	11620	13107	10867	14375	15157	12353	10558	11792	8722.7	8969.5	11620	13107	10867	14375	15157	12353	10558	11792	8722.7	8969.5	4	4	4	4	4	4	4	4	4	4	41719000	4	AQVNSLEGEVEEQR;LLDEQFSILQETVR;LSESVFR
A0A1D5PCR2	1	1	1	tr|A0A1D5PCR2|A0A1D5PCR2_CHICK Uncharacterized protein OS=Gallus gallus OX=9031 GN=SEC24B PE=4 SV=2	1	1	1	1	1	1	1	134.5	1234	1234	0.00028703	2.4668	9890.5	8975.3	7372.7	8675.6	9675.7	9541.3	9854.3	9687	5932.3	6965.4	9890.5	8975.3	7372.7	8675.6	9675.7	9541.3	9854.3	9687	5932.3	6965.4	1	1	1	1	1	1	1	1	1	1	46228000	1	LIDESTIHVNDR
A0A1D5PCT4;A0A3Q2U7G8	20;1	20;1	19;1	tr|A0A1D5PCT4|A0A1D5PCT4_CHICK Coronin OS=Gallus gallus OX=9031 GN=CORO1C PE=3 SV=1	2	20	20	19	31.4	31.4	29.5	64.489	580	580;698	0	276.13	279690	266650	245520	256790	275540	283200	251270	310240	260250	250690	279690	266650	245520	256790	275540	283200	251270	310240	260250	250690	44	43	43	43	44	44	44	44	43	44	6.1317e+09	47	AADASDTQNEAK;AIFLADGNIFTTGFSR;DTITNQDER;GMGFMPK;HGYIPGK;HVFGQAVK;KAADASDTQNEAK;KCEPIIMTVPR;LEQQMAK;NADPLLISLK;NDQCYDDIR;NGSLICTASK;QEIIAEK;QLALWNPK;RGLDVNK;SDLISAPK;THEGARPMR;VSRVTWDSSFCAVNPR;VTWDSSFCAVNPR;YFEITDESPYVHYLNTFSSK
Q5ZHN1;A0A1D5PCX2	5;5	5;5	5;5	sp|Q5ZHN1|CHM2A_CHICK Charged multivesicular body protein 2a OS=Gallus gallus OX=9031 GN=CHMP2A PE=2 SV=1;tr|A0A1D5PCX2|A0A1D5PCX2_CHICK Charged multivesicular body protein 2a OS=Gallus gallus OX=9031 GN=CHMP2A PE=4 SV=2	2	5	5	5	20.9	20.9	20.9	24.732	220	220;220	0	122.8	28603	28191	23883	30657	28303	31931	27839	32122	28229	24635	28603	28191	23883	30657	28303	31931	27839	32122	28229	24635	11	13	13	13	13	13	12	12	13	13	689590000	14	AAEAAAALADADADLEER;AMATMNR;IMMEFEK;MDLLFGR;TPEELLR
A0A1D5PD11	7	7	1	tr|A0A1D5PD11|A0A1D5PD11_CHICK Uncharacterized protein OS=Gallus gallus OX=9031 GN=LOC426023 PE=4 SV=2	1	7	7	1	24.3	24.3	4.4	38.768	366	366	0	323.31	86681	84124	72911	89450	92525	92786	84790	89639	69236	71124	86681	84124	72911	89450	92525	92786	84790	89639	69236	71124	23	23	23	23	23	23	23	23	23	23	3.1874e+09	23	AITIAGIPQSIIECVK;ESTGAQVQVAGDMLPNSTER;EVGSIIGK;INISEGNCPER;LVVPASQCGSLIGK;MREESGAR;QICVVMLESPPK
A0A1D5PD25	2	2	2	tr|A0A1D5PD25|A0A1D5PD25_CHICK Uncharacterized protein OS=Gallus gallus OX=9031 GN=EFHD2 PE=4 SV=2	1	2	2	2	13.3	13.3	13.3	24.563	218	218	0	9.9464	13104	15019	11331	13306	14400	14180	12225	13067	10354	11709	13104	15019	11331	13306	14400	14180	12225	13067	10354	11709	2	2	2	2	2	2	2	2	2	2	176660000	2	AAAGELQEDSGLHALAR;AVGSEGSPGGGR
A0A1D5PD32	26	26	17	tr|A0A1D5PD32|A0A1D5PD32_CHICK Uncharacterized protein OS=Gallus gallus OX=9031 GN=DDX17 PE=3 SV=1	1	26	26	17	40	40	26.3	73.041	655	655	0	254.59	258800	261610	222350	257080	264380	271180	252620	257990	206130	211710	258800	261610	222350	257080	264380	271180	252620	257990	206130	211710	66	66	66	66	66	66	66	66	66	65	7.2086e+09	67	APILIATDVASR;CTYLVLDEADR;DMVGIAQTGSGK;DWVLNEFR;ELAQQVQQVADDYGK;FVINYDYPNSSEDYVHR;GDGPICLVLAPTR;GDSYANGANK;GGFGASR;GLDVEDVK;GTAYTFFTPGNLK;IVDQIRPDR;LIDFLEAGK;LMQLVDHR;LTPYEVEELR;LTPYEVEELRR;MLDMGFEPQIR;NFYVEHPEVAR;RCDDLTR;SQPERDWVLNEFR;STCIYGGAPK;TIIFVETK;TSQSTTQQQYAGMVGR;TSSSVNNPNLMYQEECDR;TSSSVNNPNLMYQEECDRR;VLEEANQAINPK
A0A1D5PD38	2	2	2	tr|A0A1D5PD38|A0A1D5PD38_CHICK Uncharacterized protein OS=Gallus gallus OX=9031 GN=CSAD PE=3 SV=2	1	2	2	2	4.9	4.9	4.9	55.277	493	493	0	3.0403	4950.2	5842.6	5181.7	5332.5	5714.1	5346.2	4466.6	4657.2	3965.9	4021.2	4950.2	5842.6	5181.7	5332.5	5714.1	5346.2	4466.6	4657.2	3965.9	4021.2	2	2	2	2	2	2	2	2	2	2	17066000	2	AAFQVLLEEAVR;ADLDFFLDEIER
A0A1D5PD41	8	8	8	tr|A0A1D5PD41|A0A1D5PD41_CHICK Uncharacterized protein OS=Gallus gallus OX=9031 GN=WDR77 PE=4 SV=1	1	8	8	8	32.3	32.3	32.3	38.49	359	359	0	92.698	24126	26209	21289	30973	27722	28247	23565	25408	18909	19488	24126	26209	21289	30973	27722	28247	23565	25408	18909	19488	11	11	11	11	11	11	11	11	11	11	585570000	11	ADGALLLGASGLSGR;AHSDAVTCVAACPGKDTIFLSCAEDER;APSEGFCTAGVQTEAGVADLR;ILLWDTR;NPDSALSSIVHAR;RAPSEGFCTAGVQTEAGVADLR;VWDLPQQAVLHSYR;YEHDDMVEAVDVLAGSTR
A0A1D5PD57	3	2	2	tr|A0A1D5PD57|A0A1D5PD57_CHICK Non-specific serine/threonine protein kinase OS=Gallus gallus OX=9031 GN=STK38L PE=3 SV=1	1	3	2	2	6.6	5.2	5.2	55.892	482	482	0.00027801	2.1292	11204	12092	8870.9	12269	12939	11474	11785	9628.6	7544.5	7937.7	11204	12092	8870.9	12269	12939	11474	11785	9628.6	7544.5	7937.7	2	2	2	2	2	2	2	2	2	2	141830000	2	FCTDSENR;GAFGEVR;LTLENFYSNLIIQHEER
A0A1D5PD64	6	6	6	tr|A0A1D5PD64|A0A1D5PD64_CHICK Uncharacterized protein OS=Gallus gallus OX=9031 GN=MAP2K3 PE=3 SV=1	1	6	6	6	20.5	20.5	20.5	39.421	346	346	0	87.43	49094	43915	37713	44844	46256	49863	41492	51789	41300	44177	49094	43915	37713	44844	46256	49863	41492	51789	41300	44177	9	9	9	9	9	9	9	9	9	9	288910000	9	ATVNTQEQK;EFVDFTAQCLR;ETDMASFVTEILGDDS;NFEVEADDLVTISELGR;QPPVNTTPPR;TFITIGDK
A0A1D5PD65	1	1	1	tr|A0A1D5PD65|A0A1D5PD65_CHICK Phosphatidylinositol-4,5-bisphosphate 4-phosphatase OS=Gallus gallus OX=9031 GN=PIP4P2 PE=4 SV=1	1	1	1	1	3.1	3.1	3.1	27.938	257	257	0.0048482	1.3159	0	0	0	151.33	196.47	0	0	76.219	77.431	0	0	0	0	151.33	196.47	0	0	76.219	77.431	0	0	0	0	1	1	0	0	1	1	0	9937700	1	AAEGVDER
A0A1D5PD81;A0A3Q3A7C4	8;2	5;1	5;1	tr|A0A1D5PD81|A0A1D5PD81_CHICK Uncharacterized protein OS=Gallus gallus OX=9031 GN=FMNL2 PE=4 SV=1	2	8	5	5	6.1	4.6	4.6	123.71	1092	1092;1002	0	23.489	34146	32981	27272	38490	38695	36953	35362	37816	24951	27380	34146	32981	27272	38490	38695	36953	35362	37816	24951	27380	4	4	4	4	4	4	4	4	4	4	127310000	5	DANSQVHTLR;ELEISLR;GAVYGFK;GSNLPSPVGNSASR;GYLDPAVTR;QQQELIAELR;RVQESTQVLR;VQESTQVLR
A0A1D5PD83	7	7	6	tr|A0A1D5PD83|A0A1D5PD83_CHICK Uncharacterized protein OS=Gallus gallus OX=9031 GN=GIT2 PE=4 SV=1	1	7	7	6	13.6	13.6	12.7	84.518	757	757	0	90.348	18053	17078	14480	21394	20019	19959	19343	18129	13291	15055	18053	17078	14480	21394	20019	19959	19343	18129	13291	15055	8	7	7	8	8	7	7	9	8	8	420340000	9	GILICDECCSVHR;LIEIQYELTDR;LQTLQSENTNLR;NIQELLR;SSEVCADCSAQDPCWASINR;SVIWQGEGSIPEDTDTAPSSSLPSTEDVIR;VNINLSDELR
A0A3Q2TZ54;A0A3Q2U7C5;A0A1D5PD85	1;1;1	1;1;1	1;1;1	tr|A0A3Q2TZ54|A0A3Q2TZ54_CHICK Uncharacterized protein OS=Gallus gallus OX=9031 PE=4 SV=1;tr|A0A3Q2U7C5|A0A3Q2U7C5_CHICK Uncharacterized protein OS=Gallus gallus OX=9031 PE=4 SV=1;tr|A0A1D5PD85|A0A1D5PD85_CHICK Uncharacterized protein OS=Gallus gallus OX=9	3	1	1	1	14.9	14.9	14.9	8.091	74	74;156;323	0	2.9062	7318	8692.7	6595.9	8853.6	7275.2	11125	8225.5	9219.7	8366.4	7375.8	7318	8692.7	6595.9	8853.6	7275.2	11125	8225.5	9219.7	8366.4	7375.8	1	1	1	1	1	1	1	1	1	1	14216000	1	SDPVELVLTDR
A0A1D5PD86	3	3	3	tr|A0A1D5PD86|A0A1D5PD86_CHICK Uncharacterized protein OS=Gallus gallus OX=9031 GN=DECR1 PE=4 SV=2	1	3	3	3	8.3	8.3	8.3	35.746	336	336	0	7.5059	50633	49409	45383	55024	52908	48625	37212	67972	53159	47519	50633	49409	45383	55024	52908	48625	37212	67972	53159	47519	8	8	8	8	8	8	8	8	8	8	286860000	8	AGVEAMSK;EQWEVMEAMIR;GTAEEISSK
A0A1D5PD88	2	2	2	tr|A0A1D5PD88|A0A1D5PD88_CHICK Uncharacterized protein OS=Gallus gallus OX=9031 GN=TRAPPC8 PE=4 SV=1	1	2	2	2	1.2	1.2	1.2	165.92	1472	1472	0.0021237	1.7356	23432	22236	19192	29247	28061	24967	20951	21577	17559	18150	23432	22236	19192	29247	28061	24967	20951	21577	17559	18150	2	2	2	2	2	2	2	2	2	2	32845000	2	GLLPHIEK;TVVTDPTSVR
A0A1D5PDA1	5	5	5	tr|A0A1D5PDA1|A0A1D5PDA1_CHICK Uncharacterized protein OS=Gallus gallus OX=9031 GN=ECH1 PE=4 SV=2	1	5	5	5	12.2	12.2	12.2	56.388	516	516	0	65.215	13562	14860	13076	15787	15192	15050	13282	14474	12505	12251	13562	14860	13076	15787	15192	15050	13282	14474	12505	12251	5	5	5	5	5	5	5	5	5	5	207890000	6	DHPVPDSLR;EVDIGLAADVGTLQR;IVGSQSLVNELAFTAR;MMAPEAQSCGLVSR;SPVAVQGTK
A0A1D5PDA2	4	4	4	tr|A0A1D5PDA2|A0A1D5PDA2_CHICK Uncharacterized protein OS=Gallus gallus OX=9031 GN=CUL2 PE=3 SV=1	1	4	4	4	5.2	5.2	5.2	90.379	774	774	0	7.3434	26279	26837	21461	23658	25396	27825	24048	25408	19783	20645	26279	26837	21461	23658	25396	27825	24048	25408	19783	20645	4	4	4	4	4	4	4	4	4	4	143030000	4	AVVMLDYVER;GADYMDCLYR;IFLENHVR;SQASADEYSYVA
A0A1D5PDA7	4	4	4	tr|A0A1D5PDA7|A0A1D5PDA7_CHICK Uncharacterized protein OS=Gallus gallus OX=9031 GN=FXR1 PE=4 SV=2	1	4	4	4	5.9	5.9	5.9	74.891	664	664	0	57.851	34721	30381	28336	32846	34979	38031	36407	34203	26552	29682	34721	30381	28336	32846	34979	38031	36407	34203	26552	29682	7	6	6	7	6	6	7	6	6	7	138480000	7	EIGEGDEVEVYSR;EVEQLRLER;MEELTVEVR;QVPFNEVR
A0A1D5PDA8	6	6	5	tr|A0A1D5PDA8|A0A1D5PDA8_CHICK Uncharacterized protein OS=Gallus gallus OX=9031 GN=GIMAP6 PE=4 SV=1	1	6	6	5	27.7	27.7	25	29.053	256	256	0	52.165	46842	39962	33507	42243	45416	49141	43450	44668	36436	37548	46842	39962	33507	42243	45416	49141	43450	44668	36436	37548	11	11	11	11	11	11	11	11	11	11	600010000	11	ATSAERDQQVQQLMEK;EILHCVR;GEELVSGTLDDYVTYTDNR;GVQDVFGSSVLR;SATGNSILGR;YCSINNR
A0A1D5PDC2	1	1	1	tr|A0A1D5PDC2|A0A1D5PDC2_CHICK Uncharacterized protein OS=Gallus gallus OX=9031 GN=ZFAND1 PE=4 SV=1	1	1	1	1	5.6	5.6	5.6	30.558	269	269	0	7.4852	2162.2	2795.7	2633.6	2608.7	2823.1	2800.9	2354.9	2548.4	2144.1	2379	2162.2	2795.7	2633.6	2608.7	2823.1	2800.9	2354.9	2548.4	2144.1	2379	1	1	1	1	1	1	1	1	1	1	26312000	1	AELLLGQHCGVPDCR
P16527;A0A1D5PDE6	4;4	4;4	4;4	sp|P16527|MARCS_CHICK Myristoylated alanine-rich C-kinase substrate OS=Gallus gallus OX=9031 GN=MARCKS PE=1 SV=2;tr|A0A1D5PDE6|A0A1D5PDE6_CHICK Myristoylated alanine-rich C-kinase substrate OS=Gallus gallus OX=9031 GN=MARCKS PE=4 SV=1	2	4	4	4	28.5	28.5	28.5	27.728	281	281;281	0	216.85	25415	30905	30781	22182	29226	27121	24621	29919	25351	26847	25415	30905	30781	22182	29226	27121	24621	29919	25351	26847	12	12	12	12	12	12	12	12	12	12	716080000	12	AAEEAGAAATSEAGSGEQEAAPAEEPAAAR;GEAAAEKPGEAVAASPSK;QEAPSESSPEGPAEPAE;TEEGATPSSSSETPK
A0A1D5PDE7	2	2	2	tr|A0A1D5PDE7|A0A1D5PDE7_CHICK Peptidyl-prolyl cis-trans isomerase E OS=Gallus gallus OX=9031 GN=PPIE PE=3 SV=1	1	2	2	2	8.4	8.4	8.4	35.5	321	321	0	10.206	11749	13476	10340	15257	15242	13379	12460	13883	10167	10313	11749	13476	10340	15257	15242	13379	12460	13883	10167	10313	4	4	4	4	4	4	4	4	4	4	131870000	4	HVVFGEVTEGMDVVR;SDVVPMTVENFR
A0A1D5PDF6	3	3	3	tr|A0A1D5PDF6|A0A1D5PDF6_CHICK Uncharacterized protein OS=Gallus gallus OX=9031 GN=ITGA3 PE=3 SV=2	1	3	3	3	2.8	2.8	2.8	119.7	1108	1108	0	51.342	19326	23294	18458	22103	24923	21797	18550	18359	14215	17316	19326	23294	18458	22103	24923	21797	18550	18359	14215	17316	4	4	4	4	4	4	4	4	4	4	164350000	4	ELLLLDNVR;GTFPMPDTR;VYIYHSSAEGLQR
A0A1D5PDK5	14	14	13	tr|A0A1D5PDK5|A0A1D5PDK5_CHICK Uncharacterized protein OS=Gallus gallus OX=9031 GN=IGSF9 PE=4 SV=3	1	14	14	13	78.8	78.8	74.5	20.599	184	184	0	180.49	347350	329830	284900	329300	344410	356820	329880	347700	309550	286580	347350	329830	284900	329300	344410	356820	329880	347700	309550	286580	77	77	77	77	77	77	77	77	77	77	15364000000	78	DGFQQWLK;DGTVLCR;EGQSVIGLQMGTNR;GDGLFVGDPNWFPK;GPSYGLSR;GQAPVAK;IDRQYDPDLEQLLVR;IQASSMAFK;NMACVQR;QMEQISQFLQAAER;QYDPDLEQLLVR;RVFSEDK;WMVGQCGEDIPQPTPGR;YGIAATDIFQTVDLWEGK
A0A1D5PDP1	1	1	1	tr|A0A1D5PDP1|A0A1D5PDP1_CHICK Uncharacterized protein OS=Gallus gallus OX=9031 GN=PGAP1 PE=4 SV=2	1	1	1	1	1.3	1.3	1.3	97.692	866	866	0.0028811	1.5885	3081.4	3198.8	3000.2	3219.8	3853.4	3856.2	3420.5	2850.7	2736	2810.5	3081.4	3198.8	3000.2	3219.8	3853.4	3856.2	3420.5	2850.7	2736	2810.5	2	2	2	2	2	2	2	2	2	2	5667100	2	AFFDLIDENTR
Q5ZJK4;A0A1D5PDQ4	6;6	6;6	3;3	sp|Q5ZJK4|STK4_CHICK Serine/threonine-protein kinase 4 OS=Gallus gallus OX=9031 GN=STK4 PE=2 SV=1;tr|A0A1D5PDQ4|A0A1D5PDQ4_CHICK Serine/threonine-protein kinase 4 OS=Gallus gallus OX=9031 GN=STK4 PE=4 SV=2	2	6	6	3	14	14	7.2	55.336	486	486;504	0	55.252	19218	19153	17908	19924	21017	20575	18102	23183	17013	18486	19218	19153	17908	19924	21017	20575	18102	23183	17013	18486	8	8	8	8	8	8	8	8	8	8	311710000	9	ASGDETGTIR;GLEYLHFMR;LGEGSYGSVFK;QVPVESDLQEIIK;TLTEEEIATIVQSTLK;TWSVDELQR
A0A1D5PDR0	1	1	1	tr|A0A1D5PDR0|A0A1D5PDR0_CHICK Terpene cyclase/mutase family member OS=Gallus gallus OX=9031 GN=LSS PE=3 SV=1	1	1	1	1	2.5	2.5	2.5	85.351	757	757	0	9.5841	1423.5	1732.3	1493.7	2061.2	2211.3	1797.3	1827.9	1860.4	1287.3	1300.8	1423.5	1732.3	1493.7	2061.2	2211.3	1797.3	1827.9	1860.4	1287.3	1300.8	1	1	1	1	1	1	1	1	1	1	18093000	1	AQTALEAHSVGLDTDALLR
A0A1D5PDR7;F1NQQ1;P0A9K3	12;1;1	12;1;1	9;0;1	tr|A0A1D5PDR7|A0A1D5PDR7_CHICK Uncharacterized protein OS=Gallus gallus OX=9031 GN=DNM2L PE=3 SV=2	3	12	12	9	15.5	15.5	12.6	93.52	827	827;312;346	0	154.85	82985	83394	71083	86283	93989	89894	80901	88773	72224	74685	82985	83394	71083	86283	93989	89894	80901	88773	72224	74685	21	21	21	21	21	21	21	21	21	21	1.8891e+09	21	AALAAER;AVPNQGEILVIR;CVDLVIQELINTVR;EISYAIK;ETLPSLR;GMEELIPLVNK;GSGIVTR;LQSQLLSLEK;RIEGSGDQVDTLELSGGAR;SSVLENFVGR;VPVGDQPQDIEYQIR;YMLPLDNLK
A0A1D5PDV1	5	5	5	tr|A0A1D5PDV1|A0A1D5PDV1_CHICK Transportin 3 OS=Gallus gallus OX=9031 PE=4 SV=2	1	5	5	5	11.9	11.9	11.9	64.092	573	573	0	128.89	27125	27630	24958	26039	31598	28790	24787	29941	26056	26507	27125	27630	24958	26039	31598	28790	24787	29941	26056	26507	7	7	7	7	7	7	7	7	7	7	213580000	7	LASAAAK;LPETVHTAVR;SLDSFTLSPEAAVGLLK;SVDQENNPTLVEVLEGVVR;SVHAWEISDQLLQIR
A0A1D5PDV6	8	8	8	tr|A0A1D5PDV6|A0A1D5PDV6_CHICK Uncharacterized protein OS=Gallus gallus OX=9031 GN=RPS19 PE=4 SV=2	1	8	8	8	51	51	51	16.074	145	145	0	55.757	177230	180430	157010	188950	191370	185350	176330	210840	162330	156540	177230	180430	157010	188950	191370	185350	176330	210840	162330	156540	31	31	31	31	31	31	31	31	31	31	9805000000	31	DVNQQEFVR;ELAPYDENWFYTR;GGAGVGSMTK;GSQSVAR;IAGQVAAASK;LTPQGQR;VLQALEGLK;VPDWVDTVK
A0A1D5PDW6	14	14	14	tr|A0A1D5PDW6|A0A1D5PDW6_CHICK Uncharacterized protein OS=Gallus gallus OX=9031 GN=INPP5D PE=4 SV=3	1	14	14	14	14.4	14.4	14.4	129.28	1145	1145	0	47.47	113340	101790	90494	115130	119860	116630	104860	112020	86473	89862	113340	101790	90494	115130	119860	116630	104860	112020	86473	89862	22	22	22	22	22	22	22	22	22	22	3.2088e+09	22	ADSLGIFSK;DSTSVMGQR;DVSSLPENSR;LIQDYLR;LQYQDTSSVSDEHLK;LSLSETLLQR;MDQCWYHGNITR;QQQYPELLAFDQLLIER;SQMLGEASPVNIVLK;TLLIEGPDSTHR;TLPSLESIQK;VFEQQLHPGIHQR;VFLQFEEEEITFAPTYR;YNLPSWCDR
A0A1D5PE05	1	1	1	tr|A0A1D5PE05|A0A1D5PE05_CHICK Uncharacterized protein OS=Gallus gallus OX=9031 GN=HECTD4 PE=4 SV=2	1	1	1	1	0.4	0.4	0.4	484.05	4408	4408	0	6.1417	1064.9	1103.6	1354.6	1504.7	1693.2	1415.3	1161.6	1479.3	1127.4	1185.6	1064.9	1103.6	1354.6	1504.7	1693.2	1415.3	1161.6	1479.3	1127.4	1185.6	1	1	1	1	1	1	1	1	1	1	12108000	1	LLVISGIPTHLEESTVR
A0A1D5PE33	11	11	10	tr|A0A1D5PE33|A0A1D5PE33_CHICK Uncharacterized protein OS=Gallus gallus OX=9031 GN=RAB1A PE=4 SV=2	1	11	11	10	54.4	54.4	51.3	25.113	228	228	0	60.698	141840	141230	137080	129870	141740	155640	125840	184290	163830	137740	141840	141230	137080	129870	141740	155640	125840	184290	163830	137740	23	23	23	23	23	23	23	23	23	23	1.7891e+09	23	EFADSLGIPFLETSAK;FADDTYTESYISTIGVDFK;GAHGIIVVYDVTDQESFNNVK;IQSTPVK;KVVDYTTAK;MGPGATAGGAEK;NATNVEQSFMTMAAEIK;QWLQEIDR;TIELDGK;VVDYTTAK;YASENVNK
A0A1D5PE41	2	2	2	tr|A0A1D5PE41|A0A1D5PE41_CHICK Uncharacterized protein OS=Gallus gallus OX=9031 GN=NDUFS8 PE=3 SV=1	1	2	2	2	9.6	9.6	9.6	23.824	209	209	0	38.697	13766	15709	12602	15588	15038	14209	13273	14500	11261	14057	13766	15709	12602	15588	15038	14209	13273	14500	11261	14057	3	3	3	3	3	3	3	3	3	3	125990000	3	AAQTLLWTELFR;RYPSGEER
A0A1D5PE45	1	1	1	tr|A0A1D5PE45|A0A1D5PE45_CHICK Uncharacterized protein OS=Gallus gallus OX=9031 GN=DHRS4 PE=4 SV=1	1	1	1	1	4.4	4.4	4.4	28.261	273	273	0.0048705	1.3527	5720.9	5789.8	4723.9	7549.8	6471.9	6826.5	5694.5	6605.7	4514.9	4110.4	5720.9	5789.8	4723.9	7549.8	6471.9	6826.5	5694.5	6605.7	4514.9	4110.4	1	1	1	1	1	1	1	1	1	1	25935000	1	AFSGGGSPNVGR
A0A1D5PE57;P12105	2;1	1;1	1;1	tr|A0A1D5PE57|A0A1D5PE57_CHICK Collagen alpha-1(III) chain OS=Gallus gallus OX=9031 GN=COL3A1 PE=4 SV=1;sp|P12105|CO3A1_CHICK Collagen alpha-1(III) chain OS=Gallus gallus OX=9031 GN=COL3A1 PE=2 SV=2	2	2	1	1	1.3	0.7	0.7	139.3	1460	1460;1262	0.00028523	2.4074	13744	33144	27046	37174	25723	16055	15239	14982	11514	11090	13744	33144	27046	37174	25723	16055	15239	14982	11514	11090	1	1	1	1	1	1	1	1	1	1	31593000	1	GPAGPQGPR;GPVGYGYEYR
A0A1D5PE93	3	3	3	tr|A0A1D5PE93|A0A1D5PE93_CHICK Uncharacterized protein OS=Gallus gallus OX=9031 GN=NCAPG PE=4 SV=1	1	3	3	3	4.5	4.5	4.5	117.3	1038	1038	0	4.7155	2527.9	3215.4	2159.5	3298.4	3974	2901	2780.7	2927.4	1949	2095.8	2527.9	3215.4	2159.5	3298.4	3974	2901	2780.7	2927.4	1949	2095.8	3	3	3	3	3	3	3	3	3	3	10334000	3	ICNEILMDPTAPDVR;LVLLWYNPVTEEDTQLR;SNQECFEEAYLPTLR
A0A1D5PE96	10	9	9	tr|A0A1D5PE96|A0A1D5PE96_CHICK Uncharacterized protein OS=Gallus gallus OX=9031 GN=PLS3 PE=4 SV=2	1	10	9	9	18.5	17.1	17.1	71.785	637	637	0	218.72	122640	150200	125540	152700	141710	132890	121830	123760	100940	93226	122640	150200	125540	152700	141710	132890	121830	123760	100940	93226	21	21	21	21	21	21	21	21	21	21	1308000000	21	AEYMLQQADR;ALENDPDCR;ANDDIIVNWVNQTLK;AVTMQISK;EANLPLPGYK;IGLFADIELSR;LSPEELLLR;MINLSVPDTIDER;STSIQNFK;YPALTKPENQDIDWTLLEGETREER
A0A1D5PEA8	2	2	2	tr|A0A1D5PEA8|A0A1D5PEA8_CHICK Uncharacterized protein OS=Gallus gallus OX=9031 GN=XPO6 PE=4 SV=1	1	2	2	2	1.4	1.4	1.4	130.67	1145	1145	0.0002764	2.0725	5513.4	3146.4	2298.5	5665.8	4243.7	4588.1	4163.5	4370	3235.6	3699.2	5513.4	3146.4	2298.5	5665.8	4243.7	4588.1	4163.5	4370	3235.6	3699.2	2	2	2	2	2	2	2	2	2	2	248090000	2	AELFELLFR;VIVDIGR
A0A1D5PEB4	1	1	1	tr|A0A1D5PEB4|A0A1D5PEB4_CHICK Ubiquitin carboxyl-terminal hydrolase OS=Gallus gallus OX=9031 GN=USP43 PE=3 SV=3	1	1	1	1	1.1	1.1	1.1	106.6	994	994	0.003875	1.4321	3507.8	4168.7	3104.8	5619.5	3705.4	5152.2	4604.1	3349.4	2211.2	2260.2	3507.8	4168.7	3104.8	5619.5	3705.4	5152.2	4604.1	3349.4	2211.2	2260.2	1	1	1	1	1	1	1	1	1	1	109810000	1	GLGGLGGLAGR
A0A1D5PEB7	1	1	1	tr|A0A1D5PEB7|A0A1D5PEB7_CHICK Uncharacterized protein OS=Gallus gallus OX=9031 GN=RSRP1 PE=4 SV=2	1	1	1	1	3.8	3.8	3.8	44.564	395	395	0	8.6237	2887.8	1793.9	1557.8	2026.9	2432.2	3183.6	3501.8	2057.9	1220.7	2046.9	2887.8	1793.9	1557.8	2026.9	2432.2	3183.6	3501.8	2057.9	1220.7	2046.9	1	1	1	1	1	1	1	1	1	1	9398400	1	GCPAAPSGTETGYCR
A0A1D5PED3	2	2	2	tr|A0A1D5PED3|A0A1D5PED3_CHICK Uncharacterized protein OS=Gallus gallus OX=9031 GN=FLI1 PE=3 SV=1	1	2	2	2	7.4	7.4	7.4	48.755	432	432	0	7.5535	3511.8	4127.2	4334.2	4315.5	4497.1	4620.1	4430.4	4948.6	4421.9	4209.3	3511.8	4127.2	4334.2	4315.5	4497.1	4620.1	4430.4	4948.6	4421.9	4209.3	2	2	2	2	2	2	2	2	2	2	32316000	2	ADMTASGNPDYGQPHK;VIVPADPTLWTQEHVR
A0A1D5PED5	7	7	3	tr|A0A1D5PED5|A0A1D5PED5_CHICK Serine/threonine-protein phosphatase 2A 55 kDa regulatory subunit B OS=Gallus gallus OX=9031 GN=PPP2R2A PE=3 SV=2	1	7	7	3	16.4	16.4	5.9	57.361	494	494	0	18.417	26352	26350	21881	29882	28484	28762	25136	27042	21072	19743	26352	26350	21881	29882	28484	28762	25136	27042	21072	19743	8	8	8	8	8	8	8	8	8	8	415310000	8	ASALCDR;GEYNVYSTFQSHEPEFDYLK;INLWHLEITDR;LFEEPEDPSNR;SFFSEIISSISDVK;SLEIEEK;YRDPTTVTTLR
A0A1D5PEE1	3	3	3	tr|A0A1D5PEE1|A0A1D5PEE1_CHICK Oxysterol-binding protein OS=Gallus gallus OX=9031 GN=OSBP PE=3 SV=2	1	3	3	3	5	5	5	95.175	859	859	0	11.869	15370	17375	13017	15420	15185	15224	13544	15421	11367	12979	15370	17375	13017	15420	15185	15224	13544	15421	11367	12979	4	4	4	4	4	4	4	4	4	4	70635000	4	GATVLPAGSAGSGGSAK;LTEDLEYHELLDR;VAAGSGDNGAEGR
A0A1D5PEE5	1	1	1	tr|A0A1D5PEE5|A0A1D5PEE5_CHICK Uncharacterized protein OS=Gallus gallus OX=9031 GN=YTHDC1 PE=4 SV=2	1	1	1	1	0.9	0.9	0.9	87.252	752	752	0.0065756	1.192	6936.2	6618.4	5443.6	6595.1	8047	7571.4	6968.1	5526.6	4265.4	4865.5	6936.2	6618.4	5443.6	6595.1	8047	7571.4	6968.1	5526.6	4265.4	4865.5	1	1	1	1	1	1	1	1	1	1	52497000	1	YILQDAR
Q5ZL12;A0A1D5PEF4	1;1	1;1	1;1	sp|Q5ZL12|PPR21_CHICK Protein phosphatase 1 regulatory subunit 21 OS=Gallus gallus OX=9031 GN=PPP1R21 PE=2 SV=1;tr|A0A1D5PEF4|A0A1D5PEF4_CHICK Protein phosphatase 1 regulatory subunit 21 OS=Gallus gallus OX=9031 GN=PPP1R21 PE=4 SV=1	2	1	1	1	1.2	1.2	1.2	88.857	779	779;814	0	2.6795	15592	15949	13577	15771	16363	16479	15444	17363	12991	14265	15592	15949	13577	15771	16363	16479	15444	17363	12991	14265	2	2	2	2	2	2	2	2	2	2	38847000	2	VLLSSTESR
A0A1D5PEH3	13	13	13	tr|A0A1D5PEH3|A0A1D5PEH3_CHICK Pyruvate dehydrogenase E1 component subunit alpha OS=Gallus gallus OX=9031 GN=PDHA1 PE=4 SV=1	1	13	13	13	28.5	28.5	28.5	44.886	404	404	0	34.51	121070	135250	111720	138970	131300	130590	119940	136770	105700	105400	121070	135250	111720	138970	131300	130590	119940	136770	105700	105400	21	21	21	21	21	21	21	21	21	21	1317300000	21	AAASTDYYK;EEGLHYYK;EIDVAVR;EILAELTGR;GDFIPGLR;GGSMHMYTK;GPIVMELQTYR;GVPVREILAELTGR;LEEGPATTAVLTR;SDPITLLK;TREEIQEVR;VDGMDVLCVR;YGMGTSVER
A0A1D5PEI0	2	2	2	tr|A0A1D5PEI0|A0A1D5PEI0_CHICK DNA-directed RNA polymerase subunit OS=Gallus gallus OX=9031 GN=POLR2I PE=3 SV=1	1	2	2	2	26.2	26.2	26.2	14.865	130	130	0	21.852	1857.8	1963.2	1543	2023.2	2170.3	1865.7	1947.2	1794.3	1352.2	1436.4	1857.8	1963.2	1543	2023.2	2170.3	1865.7	1947.2	1794.3	1352.2	1436.4	2	2	2	2	2	2	2	2	2	2	90487000	2	EAVFFQSHSAR;ITHEVDELTQIIADVSQDPTLPR
P09652;A0A1D5PEI5	9;9	1;1	1;1	sp|P09652|TBB4_CHICK Tubulin beta-4 chain OS=Gallus gallus OX=9031 PE=1 SV=1;tr|A0A1D5PEI5|A0A1D5PEI5_CHICK Tubulin beta chain OS=Gallus gallus OX=9031 GN=TUBB3 PE=3 SV=2	2	9	1	1	26.1	3.8	3.8	50.42	449	449;496	0	4.2792	5131.8	5769.9	5120.9	5168	4898	4320	4721.2	5358.1	4510.3	3988.2	5131.8	5769.9	5120.9	5168	4898	4320	4721.2	5358.1	4510.3	3988.2	1	1	1	1	1	1	1	1	1	1	27631000	1	AILVDLEPGTMDSVR;ALTVPELTQQMFDAK;FPGQLNADLR;GHYTEGAELVDSVLDVVR;ISEQFTAMFR;MSSTFIGNSTAIQELFK;NMMAACDPR;NSSYFVEWIPNNVK;VAVCDIPPR
A0A1D5PEJ1	3	3	3	tr|A0A1D5PEJ1|A0A1D5PEJ1_CHICK Uncharacterized protein OS=Gallus gallus OX=9031 GN=CEBPZ PE=4 SV=1	1	3	3	3	2.8	2.8	2.8	122.48	1074	1074	0	6.2395	1376.2	1274.7	1237.5	1731	1678.6	1487.5	1726.6	1948.4	1318.4	1420.8	1376.2	1274.7	1237.5	1731	1678.6	1487.5	1726.6	1948.4	1318.4	1420.8	3	3	3	3	3	3	3	3	3	3	16945000	4	AALGEWGVR;IPVDELFFHR;QQSLMALDTFR
A0A1D5PEK3;E1C6M3	15;1	13;0	13;0	tr|A0A1D5PEK3|A0A1D5PEK3_CHICK Uncharacterized protein OS=Gallus gallus OX=9031 GN=CAPN1 PE=3 SV=2	2	15	13	13	27.6	24.9	24.9	81.435	715	715;881	0	71.765	100440	100690	82379	99165	111520	106110	97144	99586	75933	80642	100440	100690	82379	99165	111520	106110	97144	99586	75933	80642	23	23	23	23	23	23	23	23	23	23	1.4776e+09	24	AEEPVVPVFCTGVSAQVQR;DMETIGFAVYEVPPEHVGR;GFSVESCR;GHAYSVTGAK;GQDYAALRDDCLR;GSTAGGCR;HPQFIVDGATR;LEICNLTPDALQSR;LYDGSWR;MEDGEFWMSFR;NPWGEVEWTGAWSDNSSEWNAVEPALR;QLAGPDMEISVTELQTILNR;SEQFINLR;SGSMSAYEMR;VLSEGEIDENFK
Q90679;A0A1D5PEL7	9;9	9;9	9;9	sp|Q90679|THYN1_CHICK Thymocyte nuclear protein 1 OS=Gallus gallus OX=9031 GN=THYN1 PE=1 SV=1;tr|A0A1D5PEL7|A0A1D5PEL7_CHICK Thymocyte nuclear protein 1 OS=Gallus gallus OX=9031 GN=THYN1 PE=4 SV=1	2	9	9	9	35.5	35.5	35.5	27.966	242	242;242	0	102.99	100360	108510	91949	107650	109970	101880	90553	105730	85233	84946	100360	108510	91949	107650	109970	101880	90553	105730	85233	84946	22	22	22	22	22	22	22	22	22	22	1.8093e+09	23	AQPNQTTFWEGVR;DPHYDSSSR;EAYPDHTQFDQKDPHYDSSSR;EPGIVGIVK;ESDSGGEESK;FIPLSEIK;FSIEDLK;TEEETEDK;WSMVDVQFVR
A0A1D5PEM4	9	1	1	tr|A0A1D5PEM4|A0A1D5PEM4_CHICK Myosin light polypeptide 6 OS=Gallus gallus OX=9031 GN=MYL6 PE=4 SV=3	1	9	1	1	38.5	5.8	5.8	29.836	275	275	0	3.9422	1469.5	1431.3	1584.8	1578.3	1539.8	1400.1	1164.8	1717.6	1614.3	1336.9	1469.5	1431.3	1584.8	1578.3	1539.8	1400.1	1164.8	1717.6	1614.3	1336.9	2	2	2	2	2	2	2	2	2	2	10892000	2	ALGQNPTNAEVMK;DQGCFEDYVEGLR;EAFQLFDR;HVLVTLGEK;ILYSQCGDVMR;MTEEEVEQLVAGHEDSNGCINYEELVR;NKDQGCFEDYVEGLR;SDEMNLK;TLNFEQFLPMMQTIAK
A0A1D5PEM8	6	6	6	tr|A0A1D5PEM8|A0A1D5PEM8_CHICK Uncharacterized protein OS=Gallus gallus OX=9031 GN=SBF1 PE=4 SV=2	1	6	6	6	3.6	3.6	3.6	218.67	1939	1939	0	36.224	35380	38288	30327	43160	44534	40612	35966	36804	25622	30078	35380	38288	30327	43160	44534	40612	35966	36804	25622	30078	5	5	5	5	5	5	5	5	5	5	83912000	6	ACVPGCPSTDPSVAYLR;GSGDGQGQILQR;GTPTDPLVGEQVVIR;MTINHLVER;SIWDYIDR;TISLGAGDR
A0A1D5PEP2	2	2	2	tr|A0A1D5PEP2|A0A1D5PEP2_CHICK R3H domain and coiled-coil containing 1 OS=Gallus gallus OX=9031 PE=4 SV=2	1	2	2	2	6.3	6.3	6.3	49.834	463	463	0	8.7325	6157.2	6775.5	5582.7	7006.7	7489.2	6855.1	6088.5	6195.2	4750.4	5548.5	6157.2	6775.5	5582.7	7006.7	7489.2	6855.1	6088.5	6195.2	4750.4	5548.5	2	2	2	2	2	2	2	2	2	2	162620000	2	ERPQTDTVVAR;GEAVLAPEPIGGAGPSGR
A0A1D5PEP4	1	1	1	tr|A0A1D5PEP4|A0A1D5PEP4_CHICK Uncharacterized protein OS=Gallus gallus OX=9031 GN=GPKOW PE=4 SV=1	1	1	1	1	9	9	9	25.333	244	244	0	85.243	1582.3	1384.8	1482.2	1726.8	1482.6	1847.5	1015.3	1805.6	2230	1343.1	1582.3	1384.8	1482.2	1726.8	1482.6	1847.5	1015.3	1805.6	2230	1343.1	1	1	1	1	1	1	1	1	1	1	15549000	1	AASSGSAGSTGPGGPVSFGFSR
A0A1D5PET1	3	3	3	tr|A0A1D5PET1|A0A1D5PET1_CHICK Uncharacterized protein OS=Gallus gallus OX=9031 GN=PIK3R4 PE=4 SV=2	1	3	3	3	2.2	2.2	2.2	159.74	1426	1426	0	4.737	7640.3	7875.8	6746.7	8836.2	9988.6	8295.4	7898.8	7406	5059.8	6543	7640.3	7875.8	6746.7	8836.2	9988.6	8295.4	7898.8	7406	5059.8	6543	4	4	4	4	4	4	4	4	4	4	22131000	4	DITSLFR;LAYAENIALLAETALR;SIFDYVLR
A0A1D5PET9	1	1	1	tr|A0A1D5PET9|A0A1D5PET9_CHICK Uncharacterized protein OS=Gallus gallus OX=9031 GN=SPAG9 PE=4 SV=2	1	1	1	1	1.2	1.2	1.2	147.15	1331	1331	0.00028106	2.2451	1038.6	1064	855.39	1033.8	876.31	964.41	839.23	1339	797.62	651.32	1038.6	1064	855.39	1033.8	876.31	964.41	839.23	1339	797.62	651.32	1	1	1	1	1	1	1	1	1	1	45814000	1	AFEFLSDETEASLASR
A0A1D5PEV3	11	11	11	tr|A0A1D5PEV3|A0A1D5PEV3_CHICK Uncharacterized protein OS=Gallus gallus OX=9031 GN=ARHGAP45 PE=4 SV=2	1	11	11	11	13.8	13.8	13.8	122.74	1112	1112	0	245.16	78004	77025	59489	80413	90568	88265	75951	65049	48069	58885	78004	77025	59489	80413	90568	88265	75951	65049	48069	58885	16	16	16	16	16	16	16	16	16	16	633000000	17	AEEAMATYR;ASQGSADGIPFIVK;DLIGYLEK;ELPWENTATLR;ESQRPQAHECLGETLR;ETQGGTLAER;FADALENLRDVVLR;GDEPDTQYDFEPYVSHSAWSPFTR;GDLGYSVGAFGEPSER;GSFNASDFSSSGGSDGAGLPR;QLPEPIVPFR
A0A1D5PEW1	5	5	5	tr|A0A1D5PEW1|A0A1D5PEW1_CHICK Uncharacterized protein OS=Gallus gallus OX=9031 GN=RSU1 PE=4 SV=1	1	5	5	5	20.2	20.2	20.2	31.524	277	277	0	13.075	47890	55088	42245	59715	54394	54525	45776	52220	42016	39845	47890	55088	42245	59715	54394	54525	45776	52220	42016	39845	11	11	11	11	11	11	11	11	11	11	958590000	11	EIGELTQLK;ELHIQGNR;LTTVPANIADLR;LTVLPPELGNLDLTGQK;NQPEVDMCDR
A0A1D5PEX8	4	4	2	tr|A0A1D5PEX8|A0A1D5PEX8_CHICK Uncharacterized protein OS=Gallus gallus OX=9031 GN=CBX3 PE=4 SV=1	1	4	4	2	27.7	27.7	12.5	20.889	184	184	0	109.81	35131	41085	36983	37421	40045	37069	33629	42807	37866	35444	35131	41085	36983	37421	40045	37069	33629	42807	37866	35444	9	9	9	9	9	9	9	9	9	9	338170000	9	CPQIVIAFYEER;IIGATDSSGELMFLMK;LTWHSCPEDEAQ;SLSDSESDDSK
A0A1D5PEZ2	1	1	1	tr|A0A1D5PEZ2|A0A1D5PEZ2_CHICK Uncharacterized protein OS=Gallus gallus OX=9031 GN=SOS1 PE=4 SV=1	1	1	1	1	0.8	0.8	0.8	151.31	1319	1319	0.003626	1.4694	1770.7	1833.9	1602.9	1962.6	2182.8	2115.6	1826.3	1909.5	1549.2	1986.7	1770.7	1833.9	1602.9	1962.6	2182.8	2115.6	1826.3	1909.5	1549.2	1986.7	1	1	1	1	1	1	1	1	1	1	7214800	1	QLTLLESDFYR
A0A1D5PF01	1	1	1	tr|A0A1D5PF01|A0A1D5PF01_CHICK Uncharacterized protein OS=Gallus gallus OX=9031 GN=NUR2L PE=4 SV=2	1	1	1	1	1.4	1.4	1.4	86.944	790	790	0	2.927	4499.9	4084.2	4026.7	4938.9	5636.5	5125.1	4631.4	4348.3	3237.4	3969.5	4499.9	4084.2	4026.7	4938.9	5636.5	5125.1	4631.4	4348.3	3237.4	3969.5	1	1	1	1	1	1	1	1	1	1	18042000	1	ETQAQYQTLER
A0A1D5PF08;F1NPD5	8;1	8;1	8;1	tr|A0A1D5PF08|A0A1D5PF08_CHICK Uncharacterized protein OS=Gallus gallus OX=9031 GN=CANX PE=3 SV=1	2	8	8	8	16.3	16.3	16.3	68.368	601	601;655	0	39.73	74550	70808	73185	60888	76741	81971	68116	83564	77526	78009	74550	70808	73185	60888	76741	81971	68116	83564	77526	78009	14	14	14	14	14	14	14	14	14	14	934920000	15	APVPTGEVYFVESFDK;AVADDWANDGWGLK;GTLDGWILSK;HASEEEETVNR;RPDADLK;TDAPQPDVVSDEREEEK;TPELNLDQFHDK;TPYTIMFGPDK
A0A1D5PF26	1	1	1	tr|A0A1D5PF26|A0A1D5PF26_CHICK Uncharacterized protein OS=Gallus gallus OX=9031 GN=NRBP2 PE=4 SV=3	1	1	1	1	2.6	2.6	2.6	52.654	454	454	0.002122	1.7199	0	0	0	0	0	0	0	0	0	0	0	0	0	0	0	0	0	0	0	0	0	0	0	0	0	0	0	0	0	0	0	1	ELDLNMVMAEIR
A0A1D5PF61	2	2	2	tr|A0A1D5PF61|A0A1D5PF61_CHICK Uncharacterized protein OS=Gallus gallus OX=9031 GN=RIC8B PE=4 SV=2	1	2	2	2	6.9	6.9	6.9	60.535	537	537	0	31.992	2011.3	2346.2	1542.8	2868.4	2677.9	1807.2	2207.8	2121.5	1720	1852.1	2011.3	2346.2	1542.8	2868.4	2677.9	1807.2	2207.8	2121.5	1720	1852.1	3	4	3	4	4	3	4	4	3	4	80651000	4	EGLTPVLSLLTECCR;MELGAVLEAVEGHGAAAEAAER
A0A1D5PF69	1	1	1	tr|A0A1D5PF69|A0A1D5PF69_CHICK Uncharacterized protein OS=Gallus gallus OX=9031 GN=DOCK2L PE=3 SV=2	1	1	1	1	0.9	0.9	0.9	202.57	1761	1761	0	6.9287	1348.8	1155.8	1136.8	1741.9	1753.5	1292.9	1321.9	1436.2	1015.7	1456.2	1348.8	1155.8	1136.8	1741.9	1753.5	1292.9	1321.9	1436.2	1015.7	1456.2	2	2	2	2	2	2	2	2	2	2	10736000	2	DLIAWQIPLLSEGVR
A0A1D5PF71	1	1	1	tr|A0A1D5PF71|A0A1D5PF71_CHICK Bromo adjacent homology domain containing 1 OS=Gallus gallus OX=9031 PE=4 SV=2	1	1	1	1	0.9	0.9	0.9	93.313	845	845	1	-2	6729.2	6839.3	6088.3	7423.8	7755.4	8956.6	8607.3	7993.2	5779.3	7708.9	6729.2	6839.3	6088.3	7423.8	7755.4	8956.6	8607.3	7993.2	5779.3	7708.9	1	1	1	1	1	1	1	1	1	1	19781000	1	MEGQHSWR
A0A1D5PF81	2	2	2	tr|A0A1D5PF81|A0A1D5PF81_CHICK Uncharacterized protein OS=Gallus gallus OX=9031 GN=RMDN1 PE=4 SV=1	1	2	2	2	6.2	6.2	6.2	34.457	306	306	0.0013598	1.8992	4896.2	5652.1	4420.2	7102	7091.5	6595.5	5084.5	5950.1	4529	4461.8	4896.2	5652.1	4420.2	7102	7091.5	6595.5	5084.5	5950.1	4529	4461.8	3	3	3	3	3	3	3	3	3	3	87814000	3	EALELLNSI;NSEDAELLWR
A0A1D5PF87	1	1	1	tr|A0A1D5PF87|A0A1D5PF87_CHICK Uncharacterized protein OS=Gallus gallus OX=9031 GN=AGL PE=4 SV=1	1	1	1	1	1.2	1.2	1.2	174.45	1530	1530	0	18.362	3035.1	3406.6	3201.3	4010.4	4056.5	3529.3	3038.2	3823.5	2607.3	3174.1	3035.1	3406.6	3201.3	4010.4	4056.5	3529.3	3038.2	3823.5	2607.3	3174.1	2	2	2	2	2	2	2	2	2	2	22867000	2	GFNQVYVDQVDEDIVAVTR
A0A1D5PF99	40	40	40	tr|A0A1D5PF99|A0A1D5PF99_CHICK Uncharacterized protein OS=Gallus gallus OX=9031 GN=HSPG2 PE=4 SV=2	1	40	40	40	12.7	12.7	12.7	418.94	3948	3948	0	323.31	261300	304490	260540	331800	357800	305980	276710	297270	253600	258240	261300	304490	260540	331800	357800	305980	276710	297270	253600	258240	66	66	66	66	66	66	66	66	66	66	3.9176e+09	67	ADAGQYR;ADLGSTSR;APDGLLLFSAGK;ASIEVVVVPGAAPPVR;ASSGTSVR;ASTLHGQVEDR;ASYSEQPTESR;ATQPDVLNR;DFVGLGLK;DGTMTVDGGAPVQR;DVYFWVLPSSFTGDK;EDGRPLPSSAQSR;EHLMMALADLDEILIR;ELVFSDFHTLPR;FSAVEPSDEGHYACR;GAPDLQDTIELELR;GGALPPSSQVSGTHLR;GGSLPAGHQVSGSR;GVGSTAEFACTASDPR;HSVQDGVLR;IPFTEDNWEDETGAPVSR;IPQVSAADSGEYVCR;ISPALPSDAGTYR;LEDAGVYACAASNR;LEGILVR;RIPFTEDNWEDETGAPVSR;SHPSSVTPPIR;SSAGQDMAR;SVEPVALGR;TEVQEGSTVR;…
A0A1D5PFA1	1	1	1	tr|A0A1D5PFA1|A0A1D5PFA1_CHICK Uncharacterized protein OS=Gallus gallus OX=9031 GN=ZC2HC1A PE=4 SV=3	1	1	1	1	3	3	3	32.803	302	302	0	2.7811	7257	8461.7	7546.6	7618	8057.4	7935.2	6923.8	9166.4	6632.4	7035.1	7257	8461.7	7546.6	7618	8057.4	7935.2	6923.8	9166.4	6632.4	7035.1	1	1	1	1	1	1	1	1	1	1	39360000	1	RFNENAADR
A0A1D5PFA7	5	5	5	tr|A0A1D5PFA7|A0A1D5PFA7_CHICK Uncharacterized protein OS=Gallus gallus OX=9031 GN=CTSZ PE=3 SV=2	1	5	5	5	19.1	19.1	19.1	36.232	325	325	0	10.724	68549	85906	67060	89857	81505	73703	66788	90736	71886	58818	68549	85906	67060	89857	81505	73703	66788	90736	71886	58818	8	8	8	8	8	8	8	8	8	8	1444400000	8	IVTSAYK;NQHIPQYCGSCWAHGSTSALADR;NSWGEPWGER;NVNGVNYASTTR;VADYGAVSGR
Q5ZKQ5;A0A1D5PFD3	1;1	1;1	1;1	sp|Q5ZKQ5|CASC4_CHICK Protein CASC4 OS=Gallus gallus OX=9031 GN=CASC4 PE=2 SV=1;tr|A0A1D5PFD3|A0A1D5PFD3_CHICK Protein CASC4 OS=Gallus gallus OX=9031 GN=CASC4 PE=4 SV=1	2	1	1	1	3.7	3.7	3.7	42.497	375	375;439	0.0028736	1.5638	4116.7	4545.9	3004.1	3734.1	4113.3	4099.8	3636.9	3733.3	3276.9	3477.9	4116.7	4545.9	3004.1	3734.1	4113.3	4099.8	3636.9	3733.3	3276.9	3477.9	1	1	1	1	1	1	1	1	1	1	12588000	1	EADYSQLSSQLQAR
A0A1D5PFG8	1	1	1	tr|A0A1D5PFG8|A0A1D5PFG8_CHICK Uncharacterized protein OS=Gallus gallus OX=9031 GN=MAVS PE=4 SV=1	1	1	1	1	1.9	1.9	1.9	67.761	641	641	0	3.1078	5614	5940	4433	5693.3	6362.9	5515.9	4995.3	6014.7	4397.4	4013.8	5614	5940	4433	5693.3	6362.9	5515.9	4995.3	6014.7	4397.4	4013.8	1	1	1	1	1	1	1	1	1	1	24213000	1	DLSAAPGPEQTR
A0A1D5PFI2	5	5	5	tr|A0A1D5PFI2|A0A1D5PFI2_CHICK Uncharacterized protein OS=Gallus gallus OX=9031 GN=CAPN5 PE=3 SV=1	1	5	5	5	8	8	8	73.317	641	641	0	10.07	33625	37001	27854	40473	36071	33944	34039	37335	25048	24478	33625	37001	27854	40473	36071	33944	34039	37335	25048	24478	5	5	5	5	5	5	5	5	5	5	115950000	5	AMSAADMEAR;GDPGEQQSVR;GHAYAVTDVR;MLSSNILTNV;SNDLPGTIAVR
A0A1D5PFJ3	4	4	4	tr|A0A1D5PFJ3|A0A1D5PFJ3_CHICK Uncharacterized protein OS=Gallus gallus OX=9031 GN=PTPN7 PE=4 SV=1	1	4	4	4	14.9	14.9	14.9	40.681	363	363	0	49.198	16305	15937	12579	19556	17228	18224	15452	15431	11158	12234	16305	15937	12579	19556	17228	18224	15452	15431	11158	12234	5	5	5	5	5	5	5	5	5	5	76395000	5	AGSQEEDGYINANYITGYAGRPR;DITLQFLR;EGTYGPFTIR;VQGISEYAEYVVR
A0A1D5PFJ6	33	33	2	tr|A0A1D5PFJ6|A0A1D5PFJ6_CHICK Heat shock cognate 71 kDa protein OS=Gallus gallus OX=9031 GN=HSPA8 PE=3 SV=2	1	33	33	2	56.7	56.7	3.3	70.33	638	638	0	323.31	1031200	841800	779570	794740	885760	1050800	925210	1136900	956770	899970	1031200	841800	779570	794740	885760	1050800	925210	1136900	956770	899970	219	219	219	219	219	219	219	219	219	219	55877000000	222	ARFEELNADLFR;ATVEDEK;CNEIINWLDK;DAGTIAGLNVLR;DISENKR;DNNLLGK;EEFEHQQK;EIAEAYLGK;FDDSVVQSDMK;FEELNADLFR;GPAVGIDLGTTYSCVGVFQHGK;GTLDPVEK;HWPFTVVNDAGRPK;IINEPTAAAIAYGLDKK;ITITNDK;LIGDAAK;LLQDFFNGK;LSKEDIER;MKEIAEAYLGK;MVNHFIAEFK;MVQEAEK;NQVAMNPTNTVFDAK;NSLESYAFNMK;QTQTFTTYSDNQPGVLIQVYEGER;RFDDSVVQSDMK;SFYPEEISSMVLTK;SINPDEAVAYGAAVQAAILSGDK;SQIHDIVLVGGSTR;STAGDTHLGGEDFDNR;TTPSYVAFTDTER;TVTNAVVTVPAYFN…
A0A1D5PFL8	1	1	1	tr|A0A1D5PFL8|A0A1D5PFL8_CHICK Uncharacterized protein OS=Gallus gallus OX=9031 GN=ITGA7 PE=3 SV=2	1	1	1	1	1.4	1.4	1.4	127.6	1180	1180	0.00028547	2.4205	3595.4	4535.8	3704.1	4848.7	4370.6	4684	4308.2	4753.2	4052.6	3689.9	3595.4	4535.8	3704.1	4848.7	4370.6	4684	4308.2	4753.2	4052.6	3689.9	1	1	1	1	1	1	1	1	1	1	11314000	1	FPQELPYSAVRPYDGR
A0A1D5PFL9	14	14	14	tr|A0A1D5PFL9|A0A1D5PFL9_CHICK Nuclear pore complex protein Nup93 OS=Gallus gallus OX=9031 GN=NUP93 PE=3 SV=1	1	14	14	14	16.6	16.6	16.6	93.598	819	819	0	54.124	115390	118750	101420	123440	134060	122040	112180	121140	96850	98406	115390	118750	101420	123440	134060	122040	112180	121140	96850	98406	16	16	16	16	16	16	16	16	16	16	939680000	17	AFDIIER;AQGISAK;CVSELVIESR;DNALLSAIEESR;GLDISHLSQR;GLFEEAAK;LENDGSR;LNQVCFDDDGASSSQDR;LVSASDVLNVR;NLQEIQQAGER;QIYIYNEK;SSLDSVEMAYAR;TSGDTNAR;VASAAENK
A0A1D5PFM2;Q5ZJB4	2;2	2;2	1;1	tr|A0A1D5PFM2|A0A1D5PFM2_CHICK Inhibitor of nuclear factor kappa-B kinase subunit alpha OS=Gallus gallus OX=9031 GN=CHUK PE=4 SV=2;sp|Q5ZJB4|IKKA_CHICK Inhibitor of nuclear factor kappa-B kinase subunit alpha OS=Gallus gallus OX=9031 GN=CHUK PE=2 SV=1	2	2	2	1	2.6	2.6	1.5	81.58	724	724;759	0	4.0817	11978	13042	12081	11478	13057	12811	11747	13530	12076	12218	11978	13042	12081	11478	13057	12811	11747	13530	12076	12218	2	2	2	2	2	2	2	2	2	2	42529000	2	IIDLGYAK;IIVQTVQSQDR
A0A1D5PFP7	3	3	3	tr|A0A1D5PFP7|A0A1D5PFP7_CHICK Uncharacterized protein OS=Gallus gallus OX=9031 GN=TPD52L2 PE=4 SV=2	1	3	3	3	15.6	15.6	15.6	28.633	262	262	0	153.04	49289	50916	43890	53199	51918	53064	50411	49363	41511	41926	49289	50916	43890	53199	51918	53064	50411	49363	41511	41926	22	22	22	22	22	22	22	22	22	22	1385300000	22	GLLSDAMMDVPVDSAAAAR;SWHDVQVSNAYVR;VEEEIGTLR
A0A1D5PFQ6	3	3	2	tr|A0A1D5PFQ6|A0A1D5PFQ6_CHICK Uncharacterized protein OS=Gallus gallus OX=9031 GN=GATAD2A PE=4 SV=1	1	3	3	2	8.2	8.2	6.3	64.826	599	599	0	143.92	20181	21996	20032	21241	22516	19643	19398	19320	14877	15812	20181	21996	20032	21241	22516	19643	19398	19320	14877	15812	3	3	3	3	3	3	3	3	3	3	124390000	3	ALQQEQEIEQR;ETNTEALMK;GTTVTSAQANATTTSAASIVNSNESPASR
A0A1D5PFR6	1	1	1	tr|A0A1D5PFR6|A0A1D5PFR6_CHICK Uncharacterized protein OS=Gallus gallus OX=9031 GN=SELENOF PE=4 SV=2	1	1	1	1	10.8	10.8	10.8	16.421	148	148	0	9.6888	2420.6	3101	3385.6	2600.2	2994.4	2551.7	2826.3	3184.9	3932	2965.3	2420.6	3101	3385.6	2600.2	2994.4	2551.7	2826.3	3184.9	3932	2965.3	1	1	1	1	1	1	1	1	1	1	28763000	1	LLDDSGNIAEELSILK
A0A1D5PFS4;Q5ZKL7;P50478;A0A1D5P266	9;8;2;2	7;6;0;0	7;6;0;0	tr|A0A1D5PFS4|A0A1D5PFS4_CHICK Bridging integrator 2 OS=Gallus gallus OX=9031 GN=BIN2 PE=4 SV=2;sp|Q5ZKL7|BIN2_CHICK Bridging integrator 2 OS=Gallus gallus OX=9031 GN=BIN2 PE=2 SV=1	4	9	7	7	13.7	12.3	12.3	73.284	681	681;476;682;682	0	120.39	74148	72301	63097	68576	72237	72090	68978	71945	57656	65473	74148	72301	63097	68576	72237	72090	68978	71945	57656	65473	16	16	16	16	16	16	16	16	16	16	1325100000	16	AEEEFNR;AFVGAVK;AIADSNDLLWDDYEAK;APNWEPSSGAEQTPTSPR;AQAVFEELNR;ELREELPVLYGSR;KLVDYDSAR;LMENYLAQFGDIK;LVDYDSAR
A0A1D5PFS5	2	2	2	tr|A0A1D5PFS5|A0A1D5PFS5_CHICK Maturin, neural progenitor differentiation regulator homolog OS=Gallus gallus OX=9031 PE=4 SV=2	1	2	2	2	18.3	18.3	18.3	14.965	131	131	0	10.159	1742.8	1836	1351.4	2982.8	2218.2	2440.1	1626.1	1953.7	1459.3	1504.4	1742.8	1836	1351.4	2982.8	2218.2	2440.1	1626.1	1953.7	1459.3	1504.4	2	2	2	2	2	2	2	2	2	2	49296000	2	AFEALAEAAER;TPFQLIAAEETER
A0A1D5PFT2	1	1	1	tr|A0A1D5PFT2|A0A1D5PFT2_CHICK Uncharacterized protein OS=Gallus gallus OX=9031 GN=BABAM1 PE=4 SV=2	1	1	1	1	2.4	2.4	2.4	49.79	460	460	0.0065657	1.185	14290	13908	10956	16234	15446	16590	12548	13921	8093.9	10448	14290	13908	10956	16234	15446	16590	12548	13921	8093.9	10448	1	1	1	1	1	1	1	1	1	1	54696000	1	ALSAQSSVGNR
A0A1D5PFT4	1	1	1	tr|A0A1D5PFT4|A0A1D5PFT4_CHICK Uncharacterized protein OS=Gallus gallus OX=9031 GN=SS18 PE=4 SV=1	1	1	1	1	1.9	1.9	1.9	46.036	418	418	0.0041195	1.3923	413.89	507.73	324.78	588.73	588.17	407.32	399.73	375.33	368.64	348.48	413.89	507.73	324.78	588.73	588.17	407.32	399.73	375.33	368.64	348.48	1	1	1	1	1	1	1	1	1	1	13032000	1	SVAFAAPR
A0A1D5PFT8	1	1	1	tr|A0A1D5PFT8|A0A1D5PFT8_CHICK Uncharacterized protein OS=Gallus gallus OX=9031 GN=PICALM PE=4 SV=2	1	1	1	1	2.5	2.5	2.5	66.254	609	609	0.0028758	1.5702	3869.1	4404.4	4226.1	3984.4	4120.7	4001.8	3118.9	4740	3412.9	2955.2	3869.1	4404.4	4226.1	3984.4	4120.7	4001.8	3118.9	4740	3412.9	2955.2	1	1	1	1	1	1	1	1	1	1	32405000	1	ITAAQHSVTGSAVSK
A0A1D5PFV9;A0A1D5PSU1	3;1	3;1	3;1	tr|A0A1D5PFV9|A0A1D5PFV9_CHICK Uncharacterized protein OS=Gallus gallus OX=9031 GN=SRPK1 PE=4 SV=1	2	3	3	3	3.2	3.2	3.2	83.694	748	748;690	0	2.9131	20219	20047	16680	20816	21454	24629	21894	26812	17204	22186	20219	20047	16680	20816	21454	24629	21894	26812	17204	22186	3	3	3	3	3	3	3	3	3	3	156140000	3	ATAAECLR;GGYHLVK;HFTEDIQTR
A0A1D5PFW3	3	3	3	tr|A0A1D5PFW3|A0A1D5PFW3_CHICK Splicing regulatory glutamic acid and lysine rich protein 1 OS=Gallus gallus OX=9031 PE=4 SV=2	1	3	3	3	17.1	17.1	17.1	26.772	252	252	0	6.3717	9550.3	10850	9079.9	9058.4	11660	10134	10339	9102.6	6956.2	9103.2	9550.3	10850	9079.9	9058.4	11660	10134	10339	9102.6	6956.2	9103.2	3	3	3	3	3	3	3	3	3	3	51023000	3	EASSVGVAQHLTNTVFIDR;FAFVEFADQNSVPR;MAGDETQPTR
A0A1D5PFX4	2	2	2	tr|A0A1D5PFX4|A0A1D5PFX4_CHICK Uncharacterized protein OS=Gallus gallus OX=9031 GN=OTUD4 PE=4 SV=2	1	2	2	2	1.9	1.9	1.9	122.69	1108	1108	0.0048606	1.3404	5528.4	5309.3	4373.9	5637.4	5863.9	5794.3	5619.9	5332.1	4837.6	4837.6	5528.4	5309.3	4373.9	5637.4	5863.9	5794.3	5619.9	5332.1	4837.6	4837.6	2	2	2	2	2	2	2	2	2	2	60872000	2	AVAEQVLHSQSR;HFAIPSETR
A0A1D5PFX6	12	12	12	tr|A0A1D5PFX6|A0A1D5PFX6_CHICK Uncharacterized protein OS=Gallus gallus OX=9031 GN=RBM12 PE=4 SV=1	1	12	12	12	12.8	12.8	12.8	93.043	880	880	0	59.095	87860	87601	72471	93744	95558	94093	87772	90773	67450	71032	87860	87601	72471	93744	95558	94093	87772	90773	67450	71032	16	16	16	16	16	16	16	16	16	16	1.0261e+09	16	AIGEGFVEFR;AIGEGFVEFRNEADYK;EFFLGLR;EIIMNAEAESGSPK;GMPTGEAMVAFESR;LITVEEMR;LITVEEMRDIER;LQNFNYDQR;SGPPPSSGMSGR;TEMQNMIELSR;VDAIHMLK;YVEVSPATER
A0A1D5PFY7	7	7	6	tr|A0A1D5PFY7|A0A1D5PFY7_CHICK Succinate-semialdehyde dehydrogenase OS=Gallus gallus OX=9031 GN=ALDH5A1 PE=3 SV=1	1	7	7	6	15.7	15.7	13.7	57.922	548	548	0	65.57	43592	42846	38519	46322	44925	45412	40450	47437	38468	37033	43592	42846	38519	46322	44925	45412	40450	47437	38468	37033	10	10	10	10	10	10	10	10	10	10	388190000	10	AIESELR;GIHDTFVQK;ISFTGSTATGK;VADCGEAEAR;VSMELGGHAPFIVFDSADVDR;WVETPSAFPVRDPASGDELGR;YVCFGGL
A0A1D5PG10	5	5	5	tr|A0A1D5PG10|A0A1D5PG10_CHICK Uncharacterized protein OS=Gallus gallus OX=9031 GN=GUCY1B1 PE=3 SV=1	1	5	5	5	8.1	8.1	8.1	79.214	701	701	0	39.709	18057	29327	21482	25803	26837	18682	19114	18928	14652	15184	18057	29327	21482	25803	26837	18682	19114	18928	14652	15184	7	7	7	7	7	7	7	7	7	7	199550000	7	EAQLDEEGQFLVR;GLILHYYSER;GLYLSDIPLHDATR;INVSEYTYR;LTQELEILTDR
A0A1D5PG13	1	1	1	tr|A0A1D5PG13|A0A1D5PG13_CHICK Uncharacterized protein OS=Gallus gallus OX=9031 GN=SEC61G PE=3 SV=1	1	1	1	1	17.6	17.6	17.6	7.7412	68	68	0	15.65	11262	11504	10827	12668	14063	13488	11738	11046	11119	11488	11262	11504	10827	12668	14063	13488	11738	11046	11119	11488	7	6	7	6	6	7	6	7	6	7	218230000	7	MDQVMQFVEPSR
A0A1D5PG19	1	1	1	tr|A0A1D5PG19|A0A1D5PG19_CHICK Uncharacterized protein OS=Gallus gallus OX=9031 GN=SUGCT PE=4 SV=2	1	1	1	1	6.2	6.2	6.2	45.344	422	422	0.00028604	2.4356	561.95	620.56	450.38	594.8	736.09	617.32	432.45	536.23	302.16	565.76	561.95	620.56	450.38	594.8	736.09	617.32	432.45	536.23	302.16	565.76	1	1	1	1	1	1	1	1	1	1	3378700	1	GGYDSIAAAISGLTHITGHEGGEPVR
A0A1D5PG30	6	6	6	tr|A0A1D5PG30|A0A1D5PG30_CHICK Uncharacterized protein OS=Gallus gallus OX=9031 GN=EEF1D PE=3 SV=2	1	6	6	6	12.5	12.5	12.5	76.127	687	687	0	323.31	62243	60553	56019	55160	60401	64868	56477	71657	67866	60920	62243	60553	56019	55160	60401	64868	56477	71657	67866	60920	14	14	14	14	14	14	14	14	14	14	762680000	14	FKYDDAER;ISHLEVENQNLHSVVADLQK;SLAGSASTSSSGPGDQNELLSR;STSHQPSPVPPTQK;SVQMDGLVWGASK;VEPFGVPSK
A0A1D5PG36	3	3	3	tr|A0A1D5PG36|A0A1D5PG36_CHICK Isocitrate dehydrogenase [NAD] subunit, mitochondrial OS=Gallus gallus OX=9031 GN=IDH3B PE=3 SV=2	1	3	3	3	6.2	6.2	6.2	48.352	439	439	0	5.2132	26781	29688	22312	29244	28645	27883	23834	30062	24247	23046	26781	29688	22312	29244	28645	27883	23834	30062	24247	23046	4	4	4	4	4	4	4	4	4	4	119630000	4	FAFDYATK;GELASYDMR;HNNLDLVIIR
A0A1D5PG44	2	2	2	tr|A0A1D5PG44|A0A1D5PG44_CHICK Uncharacterized protein OS=Gallus gallus OX=9031 GN=NUP205 PE=4 SV=1	1	2	2	2	1.1	1.1	1.1	232.34	2043	2043	0	8.5701	10056	9532.2	9222.4	11708	13612	11815	10197	10354	7992.8	9627.4	10056	9532.2	9222.4	11708	13612	11815	10197	10354	7992.8	9627.4	3	3	3	3	3	3	3	3	3	3	87840000	3	ASTEGVAIQGQQGTR;LLPEQLIR
A0A1D5PG47	3	3	3	tr|A0A1D5PG47|A0A1D5PG47_CHICK Uncharacterized protein OS=Gallus gallus OX=9031 GN=CTSH PE=3 SV=2	1	3	3	3	6.5	6.5	6.5	43.765	403	403	0	20.765	87692	109540	85614	118180	108360	99081	105410	106100	93377	89247	87692	109540	85614	118180	108360	99081	105410	106100	93377	89247	10	10	10	10	10	10	10	10	10	10	2783400000	10	GLMGEDAYPYR;GNFVTPVK;GVYSNPR
A0A1D5PG53	5	5	5	tr|A0A1D5PG53|A0A1D5PG53_CHICK Uncharacterized protein OS=Gallus gallus OX=9031 GN=TKFC PE=4 SV=2	1	5	5	5	12.3	12.3	12.3	59.005	576	576	0	61.074	12344	13091	10413	14859	13686	13027	12444	11748	9721	11062	12344	13091	10413	14859	13686	13027	12444	11748	9721	11062	6	6	5	6	6	6	6	5	6	6	175840000	6	AAGDGDCGHTHAR;AIQEWMR;AVLEGLQG;SPGADLLTVLASAVESAEAAAESTR;VAGAMAEAGASLDEIVTR
A0A1D5PG75	10	10	10	tr|A0A1D5PG75|A0A1D5PG75_CHICK Uncharacterized protein OS=Gallus gallus OX=9031 GN=GGT5 PE=4 SV=3	1	10	10	10	21	21	21	60.222	556	556	0	51.626	82589	103760	90483	103190	105220	92708	77339	76279	65309	61752	82589	103760	90483	103190	105220	92708	77339	76279	65309	61752	20	20	20	20	20	20	20	20	20	20	1.8396e+09	20	DSIVFEEHFSQDVR;GDHPVDHYNFSK;GETYHLIAEVLK;ILAESGATAFYEGEIGK;LLSDPLVVSPVMDK;LWFGYDLER;NLCPLICDGQR;SLFEPTIK;VGSVITMEDLK;WIAVPGEIR
A0A1D5PG88	1	1	1	tr|A0A1D5PG88|A0A1D5PG88_CHICK Uncharacterized protein OS=Gallus gallus OX=9031 GN=GMEB2 PE=4 SV=2	1	1	1	1	4.2	4.2	4.2	56.351	529	529	0	17.409	1072.1	1056.7	1274.9	1285.8	1036.6	978.25	1055	1527.5	946.36	961.13	1072.1	1056.7	1274.9	1285.8	1036.6	978.25	1055	1527.5	946.36	961.13	1	1	1	1	1	1	1	1	1	1	9071000	1	AQDPPLQLGDAVLLNNVVQNFR
A0A1D5PGA0	1	1	1	tr|A0A1D5PGA0|A0A1D5PGA0_CHICK Small nuclear ribonucleoprotein Sm D1 OS=Gallus gallus OX=9031 GN=SNRPD1 PE=3 SV=2	1	1	1	1	10.9	10.9	10.9	13.281	119	119	0	78.732	2583.5	2344	2110	3050.5	2768.4	2654.5	2407.5	2834.6	1930.6	1763.3	2583.5	2344	2110	3050.5	2768.4	2654.5	2407.5	2834.6	1930.6	1763.3	1	1	1	1	1	1	1	1	1	1	175400000	1	NREPVQLETLSIR
A0A1D5PGB1	3	3	3	tr|A0A1D5PGB1|A0A1D5PGB1_CHICK Uncharacterized protein OS=Gallus gallus OX=9031 GN=GALK2 PE=4 SV=2	1	3	3	3	7.4	7.4	7.4	50.067	457	457	0	21.993	12783	14048	11114	14734	14701	15045	13111	14143	11347	11648	12783	14048	11114	14734	14701	15045	13111	14143	11347	11648	7	7	7	7	7	7	7	7	7	7	534290000	7	AADAPSTVPVQLVEQPR;AATSHYNIR;HVYSEAAR
A0A1D5PGB5	10	5	5	tr|A0A1D5PGB5|A0A1D5PGB5_CHICK Uncharacterized protein OS=Gallus gallus OX=9031 GN=EIF4G3 PE=4 SV=1	1	10	5	5	6.3	3.6	3.6	187.53	1707	1707	0	58.437	30741	30000	25941	32301	34364	33425	31815	32451	24616	24078	30741	30000	25941	32301	34364	33425	31815	32451	24616	24078	6	6	6	6	6	6	6	6	6	6	327640000	6	AAIIADSSSFR;AIDEPSFSVAYANMCR;FIGELFK;FMLQDVIDLR;GPDFTPAFADFGR;GVIDLVFEK;LDQPPNLLR;NHDEESLECLCR;QVTDLTVDTEER;VGVESTLER
A0A1D5PGC8	2	2	2	tr|A0A1D5PGC8|A0A1D5PGC8_CHICK Oxysterol-binding protein OS=Gallus gallus OX=9031 GN=OSBPL8 PE=3 SV=1	1	2	2	2	4.3	4.3	4.3	101.13	890	890	0	15.064	2516.4	2711	1987.8	3013	2661.8	2658.7	2649.8	2361.5	1888.5	2369.7	2516.4	2711	1987.8	3013	2661.8	2658.7	2649.8	2361.5	1888.5	2369.7	2	2	2	2	2	2	2	2	2	2	22322000	2	ANNLNSGDNLPLNDSEIER;GEAVGSITQPLPSSYLIIR
A0A1D5PGD3	1	1	1	tr|A0A1D5PGD3|A0A1D5PGD3_CHICK Uncharacterized protein OS=Gallus gallus OX=9031 GN=DENND5A PE=4 SV=3	1	1	1	1	1.2	1.2	1.2	153.39	1340	1340	0	3.945	369.05	650.65	615.01	749.94	539.74	515.92	511.81	772.6	535.13	738.07	369.05	650.65	615.01	749.94	539.74	515.92	511.81	772.6	535.13	738.07	1	1	1	1	1	1	1	1	1	1	3605100	1	ILVGELLTSNTEADER
A0A1D5PGF0	1	1	1	tr|A0A1D5PGF0|A0A1D5PGF0_CHICK Uncharacterized protein OS=Gallus gallus OX=9031 GN=GHITM PE=3 SV=1	1	1	1	1	3.2	3.2	3.2	36.579	346	346	0	2.9423	2867.4	3048.9	3098.9	2533.6	3212	3273.4	2366.9	3743.7	3624	3013.9	2867.4	3048.9	3098.9	2533.6	3212	3273.4	2366.9	3743.7	3624	3013.9	1	1	1	1	1	1	1	1	1	1	8065800	1	AETIPYYGVTK
A0A1D5PGJ1	5	5	5	tr|A0A1D5PGJ1|A0A1D5PGJ1_CHICK Uncharacterized protein OS=Gallus gallus OX=9031 GN=PITPNA PE=4 SV=2	1	5	5	5	17.5	17.5	17.5	30.112	257	257	0	196.85	31946	32825	27097	36639	33484	32688	29056	34619	26851	26682	31946	32825	27097	36639	33484	32688	29056	34619	26851	26682	7	7	7	7	7	7	7	7	7	7	147290000	7	IYHLQSK;NETGGGEGVEVLVNEPYER;QLFCWLDK;WVDLTMEDIR;WVDLTMEDIRR
Q8JHZ8;A0A1D5PGJ3	7;7	7;7	7;7	sp|Q8JHZ8|PALD_CHICK Paladin OS=Gallus gallus OX=9031 GN=PALD1 PE=2 SV=2;tr|A0A1D5PGJ3|A0A1D5PGJ3_CHICK Paladin OS=Gallus gallus OX=9031 GN=PALD1 PE=4 SV=1	2	7	7	7	8.2	8.2	8.2	99.631	868	868;869	0	10.885	32446	36475	31530	34540	35809	34639	33762	33945	28600	27737	32446	36475	31530	34540	35809	34639	33762	33945	28600	27737	6	6	6	6	6	6	6	6	6	6	177100000	7	ECVFFCVR;EMSVANFR;ENLHENLHSLR;GLRVEDLELTIR;VLVVDER;VQGEEDIHVTEEVYR;VVQLLPDGHR
A0A1D5PGL9	7	7	7	tr|A0A1D5PGL9|A0A1D5PGL9_CHICK Uncharacterized protein OS=Gallus gallus OX=9031 GN=STX8 PE=4 SV=2	1	7	7	7	28.9	28.9	28.9	30.293	273	273	0	143.18	20349	22949	18694	26634	23894	23426	21334	22753	15467	17973	20349	22949	18694	26634	23894	23426	21334	22753	15467	17973	10	10	10	10	10	10	10	10	10	10	295810000	10	APDPWLSQYDAACQLAQEVAER;AVSTHQITQLEGDRR;GLGFDDIR;GVTNPWLLEESEETR;GVTNPWLLEESEETRGLGFDDIR;IIEEQDAGLDALSSIISR;RIIEEQDAGLDALSSIISR
A0A1D5PGM5	2	2	2	tr|A0A1D5PGM5|A0A1D5PGM5_CHICK Uncharacterized protein OS=Gallus gallus OX=9031 GN=POLL PE=4 SV=2	1	2	2	2	3.4	3.4	3.4	93.743	844	844	0	7.7949	2121.3	1959	1620.5	2161.6	2784.2	2221	2407.3	2191.2	1974	1656.2	2121.3	1959	1620.5	2161.6	2784.2	2221	2407.3	2191.2	1974	1656.2	2	2	2	2	2	2	2	2	2	2	12625000	2	ILEILESGHLR;LCSEVTHVIVAEDMDCDR
A0A1D5PGQ5	8	8	4	tr|A0A1D5PGQ5|A0A1D5PGQ5_CHICK Adenosylhomocysteinase OS=Gallus gallus OX=9031 GN=AHCYL1 PE=3 SV=2	1	8	8	4	14.2	14.2	7	61.573	555	555	0	51.739	95552	106150	91278	98161	102160	99211	90764	104530	81656	79698	95552	106150	91278	98161	102160	99211	90764	104530	81656	79698	17	17	17	17	17	17	17	17	17	17	1.554e+09	17	EAEDAEK;EIEIAEQDMSALISLR;GCCAALK;GESEDDFWWCIDR;GIVEESVTGVHR;GSSNFCVK;TPELTWER;VVLLAEGR
A0A1D5PGS8	1	1	1	tr|A0A1D5PGS8|A0A1D5PGS8_CHICK Uncharacterized protein OS=Gallus gallus OX=9031 GN=UBR5 PE=4 SV=2	1	1	1	1	0.7	0.7	0.7	304.46	2756	2756	0.0016164	1.8367	1883.4	1336.2	1385.1	1698.4	1704.5	1777.6	1674.6	1766.9	1688.9	1386	1883.4	1336.2	1385.1	1698.4	1704.5	1777.6	1674.6	1766.9	1688.9	1386	1	1	1	1	1	1	1	1	1	1	7585900	1	AEQENNFPTSSIAFLGQNER
A0A1D5PGU3;F1NJ66	3;3	3;3	3;3	tr|A0A1D5PGU3|A0A1D5PGU3_CHICK Nipped-B protein OS=Gallus gallus OX=9031 GN=NIPBLL PE=3 SV=2;tr|F1NJ66|F1NJ66_CHICK Nipped-B protein OS=Gallus gallus OX=9031 GN=LOC427439 PE=3 SV=2	2	3	3	3	1.2	1.2	1.2	312.92	2769	2769;2783	0	8.2126	13056	13688	11800	14832	17614	14223	12634	11386	8889.3	10254	13056	13688	11800	14832	17614	14223	12634	11386	8889.3	10254	3	3	3	3	3	3	3	3	3	3	86311000	3	AEFPSYLLGAR;AVYIEDVIER;VASLDYLGTVAAR
A0A1D5PGV4	1	1	1	tr|A0A1D5PGV4|A0A1D5PGV4_CHICK Uncharacterized protein OS=Gallus gallus OX=9031 GN=PSMG4 PE=4 SV=1	1	1	1	1	21	21	21	13.372	124	124	0	4.5991	456.33	156.29	137.21	504.96	242.67	391.75	235.84	480.42	204.7	206.37	456.33	156.29	137.21	504.96	242.67	391.75	235.84	480.42	204.7	206.37	1	1	1	1	1	1	1	1	1	1	21889000	1	MEAAGGGAAPDCIGLHDFSGQLGEQR
Q5ZJ60;A0A1D5PGW6	3;3	3;3	3;3	sp|Q5ZJ60|HIBCH_CHICK 3-hydroxyisobutyryl-CoA hydrolase, mitochondrial OS=Gallus gallus OX=9031 GN=HIBCH PE=2 SV=1;tr|A0A1D5PGW6|A0A1D5PGW6_CHICK 3-hydroxyisobutyryl-CoA hydrolase, mitochondrial OS=Gallus gallus OX=9031 GN=HIBCH PE=3 SV=1	2	3	3	3	6.8	6.8	6.8	42.828	385	385;385	0	7.1122	37557	39963	38262	39737	38729	37735	33941	43551	35627	34631	37557	39963	38262	39737	38729	37735	33941	43551	35627	34631	4	4	4	4	4	4	4	4	4	4	252520000	4	AIADAGK;EFVLDEHMER;GHDFYEGVR
A0A1D5PV14;A0A1D5PGY6;A0A3Q2U882;A0A3Q3AG95	3;3;3;1	3;3;3;1	3;3;3;1	tr|A0A1D5PV14|A0A1D5PV14_CHICK Uncharacterized protein OS=Gallus gallus OX=9031 PE=3 SV=2;tr|A0A1D5PGY6|A0A1D5PGY6_CHICK Uncharacterized protein OS=Gallus gallus OX=9031 GN=LOC107050833 PE=3 SV=2;tr|A0A3Q2U882|A0A3Q2U882_CHICK Uncharacterized protein OS=Ga	4	3	3	3	6.3	6.3	6.3	44.882	410	410;454;471;453	0	10.069	16691	23057	17358	21810	23266	30512	25004	22884	17449	19313	16691	23057	17358	21810	23266	30512	25004	22884	17449	19313	3	3	3	3	3	3	3	3	3	3	147600000	3	RWETEGTYAER;WETEGTYAER;YFLTGMTDPGPGMPR
A0A1D5PGZ5	1	1	1	tr|A0A1D5PGZ5|A0A1D5PGZ5_CHICK Uncharacterized protein OS=Gallus gallus OX=9031 GN=COA7 PE=4 SV=1	1	1	1	1	5.6	5.6	5.6	25.493	231	231	0	4.2921	1082.5	1063.3	534.28	1043.7	1091	1210.8	860	865.84	705.96	877.94	1082.5	1063.3	534.28	1043.7	1091	1210.8	860	865.84	705.96	877.94	1	1	1	1	1	1	1	1	1	1	6315400	1	AGLIDFGDEEEVR
A0A1D5PH36	2	2	2	tr|A0A1D5PH36|A0A1D5PH36_CHICK Uncharacterized protein OS=Gallus gallus OX=9031 GN=UBE2L3 PE=3 SV=1	1	2	2	2	4.7	4.7	4.7	37.883	339	339	0	4.4963	18748	17145	17196	14354	17911	18656	15256	21564	22649	19840	18748	17145	17196	14354	17911	18656	15256	21564	22649	19840	2	2	2	2	2	2	2	2	2	2	36157000	4	ADLAEEYSK;NAEEFTK
A0A1D5PH43	7	7	7	tr|A0A1D5PH43|A0A1D5PH43_CHICK Uncharacterized protein OS=Gallus gallus OX=9031 GN=YKT6 PE=3 SV=1	1	7	7	7	46	46	46	22.423	198	198	0	101.61	30321	33125	28042	33612	32095	36079	30263	38312	26853	27451	30321	33125	28042	33612	32095	36079	30263	38312	26853	27451	10	10	10	10	10	10	10	10	10	10	353060000	10	AASDVSTFNFFQR;ADWPSGSPATISYAALDGYLSK;EQDYLCHVYVR;IILHNTMESLLER;SDGLAGVVIADNEYPSR;VCFTLLDK;VLEEFSR
A0A1D5PH50	1	1	1	tr|A0A1D5PH50|A0A1D5PH50_CHICK RBR-type E3 ubiquitin transferase OS=Gallus gallus OX=9031 GN=ARIH1 PE=3 SV=1	1	1	1	1	2.5	2.5	2.5	63.838	552	552	0	4.2315	3560.3	3792.9	2545.3	3100.5	3216.6	3918.5	3586.4	3753.5	2759	2669	3560.3	3792.9	2545.3	3100.5	3216.6	3918.5	3586.4	3753.5	2759	2669	1	1	1	1	1	1	1	1	1	1	28138000	1	EVNEVIQNPATITR
A0A1D5PH80	2	2	2	tr|A0A1D5PH80|A0A1D5PH80_CHICK 3-hydroxyisobutyrate dehydrogenase OS=Gallus gallus OX=9031 GN=HIBADH PE=3 SV=1	1	2	2	2	11	11	11	35.574	335	335	0	118.25	6057.1	6492.4	4973	7895.5	6549.8	7198.1	6084.3	7330.8	5323.1	4967.7	6057.1	6492.4	4973	7895.5	6549.8	7198.1	6084.3	7330.8	5323.1	4967.7	2	2	2	2	2	2	2	2	2	2	35453000	2	EFQDLGAQVTDSPADVAER;MGAVFMDAPVSGGVGAAR
A0A1D5PHB1	4	4	4	tr|A0A1D5PHB1|A0A1D5PHB1_CHICK HEXIM P-TEFb complex subunit 1 OS=Gallus gallus OX=9031 PE=4 SV=3	1	4	4	4	8.6	8.6	8.6	32.816	290	290	0	4.423	28870	26998	26108	25852	29280	27557	25205	31595	25743	25045	28870	26998	26108	25852	29280	27557	25205	31595	25743	25045	4	4	4	4	4	4	4	4	4	4	66230000	4	AENLQLLR;EYLELEK;LLEIEVDR;LLEIEVDRLR
A0A1D5PHB6	4	4	4	tr|A0A1D5PHB6|A0A1D5PHB6_CHICK Uncharacterized protein OS=Gallus gallus OX=9031 GN=DHX36 PE=4 SV=1	1	4	4	4	6.1	6.1	6.1	112.65	987	987	0	23.183	6764.3	6248.9	5259.8	6758.4	6639.5	6652.3	6420.1	6032.4	4626.9	5254.9	6764.3	6248.9	5259.8	6758.4	6639.5	6652.3	6420.1	6032.4	4626.9	5254.9	5	5	5	5	5	5	5	5	5	5	56339000	5	ASLLDDYQLPEILR;GQFAEHLLAAGFVNSR;REEQIVQLLNAVQPR;TTQVTQFILDDYIER
A0A1D5PHC2	5	5	5	tr|A0A1D5PHC2|A0A1D5PHC2_CHICK Uncharacterized protein OS=Gallus gallus OX=9031 GN=NASP PE=4 SV=2	1	5	5	5	7.9	7.9	7.9	50.657	456	456	0	5.8892	90818	102480	92315	93855	100730	94057	84216	99264	79228	78791	90818	102480	92315	93855	100730	94057	84216	99264	79228	78791	7	7	7	7	7	7	7	7	7	7	378110000	7	GLLPEIK;SLLELAR;SVEVIDKR;VAELALK;YLEAHDR
A0A1D5PHE2	2	2	2	tr|A0A1D5PHE2|A0A1D5PHE2_CHICK Inositol-1-monophosphatase OS=Gallus gallus OX=9031 GN=IMPA1 PE=3 SV=1	1	2	2	2	8.6	8.6	8.6	30.142	278	278	0	14.452	6063.9	5386.1	4466.5	5657	6184.5	5881.8	5465.7	5558.6	4745.8	5162.8	6063.9	5386.1	4466.5	5657	6184.5	5881.8	5465.7	5558.6	4745.8	5162.8	2	2	2	2	2	2	2	2	2	2	217150000	3	ADPWQECMDYAVTLAK;IVLSNMER
A0A1D5PHE4	1	1	1	tr|A0A1D5PHE4|A0A1D5PHE4_CHICK Uncharacterized protein OS=Gallus gallus OX=9031 GN=PLEKHA1 PE=4 SV=2	1	1	1	1	3.1	3.1	3.1	40.13	351	351	0.0028638	1.5236	4750.2	5671.8	4343.2	6149	5848.1	4783	4848.6	4545.7	3830.6	3616.1	4750.2	5671.8	4343.2	6149	5848.1	4783	4848.6	4545.7	3830.6	3616.1	1	1	1	1	1	1	1	1	1	1	15639000	1	DNLFEIVTTSR
A0A1D5PHE8	1	1	1	tr|A0A1D5PHE8|A0A1D5PHE8_CHICK Uncharacterized protein OS=Gallus gallus OX=9031 GN=LEO1 PE=4 SV=1	1	1	1	1	2	2	2	74.772	657	657	0.00027894	2.1517	2394.8	2234.3	2468.5	2381.4	2631.8	3016.9	2552.4	2787.4	2543.9	2418.5	2394.8	2234.3	2468.5	2381.4	2631.8	3016.9	2552.4	2787.4	2543.9	2418.5	1	1	1	1	1	1	1	1	1	1	46263000	1	ILPMAGRDPESQR
A0A1D5PHH8	4	4	4	tr|A0A1D5PHH8|A0A1D5PHH8_CHICK Uncharacterized protein OS=Gallus gallus OX=9031 GN=DCPS PE=4 SV=1	1	4	4	4	17	17	17	26.996	230	230	0	10.49	25852	27010	27105	24748	28754	25848	22618	28834	24801	22551	25852	27010	27105	24748	28754	25848	22618	28834	24801	22551	7	7	7	7	7	7	7	7	7	7	138350000	7	ADEPLLK;ATVVYPATEK;DLTAEHLPLLR;LYPPPALSEIK
A0A1D5PHK9	5	5	5	tr|A0A1D5PHK9|A0A1D5PHK9_CHICK Uncharacterized protein OS=Gallus gallus OX=9031 GN=HTRA2 PE=4 SV=1	1	5	5	5	26.5	26.5	26.5	21.699	200	200	0	19.951	18828	17591	14430	20041	19428	20247	17640	19625	14478	16659	18828	17591	14430	20041	19428	20247	17640	19625	14478	16659	7	7	7	7	7	7	7	7	7	7	313730000	7	AGDVVLEINGQATR;RAEDVYEAVR;RSYDTLLVSVVPEVTE;SYDTLLVSVVPEVTE;VTSGISFAIPSDR
A0A1D5PHL0	6	6	6	tr|A0A1D5PHL0|A0A1D5PHL0_CHICK Proteasome subunit alpha type OS=Gallus gallus OX=9031 GN=PSMA2 PE=3 SV=1	1	6	6	6	37.2	37.2	37.2	25.919	234	234	0	27.44	21496	21944	16998	24165	21565	22748	19857	22557	17262	16460	21496	21944	16998	24165	21565	22748	19857	22557	17262	16460	8	8	8	8	8	8	8	8	8	8	1.6341e+09	8	DYLAAIA;ESFEGQMTEDNIEVGICNEAGFRR;GYSFSLTTFSPSGK;HIGLVYSGMGPDYR;LAQQYFLVYHEPIPTAQLVQR;SILYDER
A0A1D5PHL1	8	8	8	tr|A0A1D5PHL1|A0A1D5PHL1_CHICK Uncharacterized protein OS=Gallus gallus OX=9031 GN=RBM14 PE=4 SV=2	1	8	8	8	15.5	15.5	15.5	77.306	750	750	0	111.24	53967	57175	44428	54740	63780	61541	56370	56436	43112	44428	53967	57175	44428	54740	63780	61541	56370	56436	43112	44428	15	15	14	15	15	15	15	15	15	15	612970000	15	AQPSASLGAAYR;IFVGNVSAACTSGELR;LADSAFPSAAAGYAAASSSSLYDYQQR;LSELSDYR;LSELSDYRR;RLPEAHADYAR;SLFQQYGTVVECDVVK;YSGAYGDYLPAAR
A0A1D5PHP4	6	5	5	tr|A0A1D5PHP4|A0A1D5PHP4_CHICK 1-phosphatidylinositol 4,5-bisphosphate phosphodiesterase gamma OS=Gallus gallus OX=9031 GN=PLCG2 PE=4 SV=1	1	6	5	5	4.9	4.3	4.3	148.11	1265	1265	0	53.422	54826	57326	47513	64251	70750	58116	48838	52424	36331	44399	54826	57326	47513	64251	70750	58116	48838	52424	36331	44399	8	8	8	8	8	8	8	8	8	8	239270000	8	APTPAITESWLR;DGTFLVR;DWYYSNLSR;ESEAFPNDCTLSFWR;GEAEDMLMR;SESSTEAYIR
A0A1D5PHQ3	1	1	1	tr|A0A1D5PHQ3|A0A1D5PHQ3_CHICK Uncharacterized protein OS=Gallus gallus OX=9031 GN=MANSC1 PE=4 SV=2	1	1	1	1	3.8	3.8	3.8	47.945	448	448	0.0026219	1.5972	122.98	112.23	153.9	348.07	142.14	316.2	147.38	320.43	147.87	96.669	122.98	112.23	153.9	348.07	142.14	316.2	147.38	320.43	147.87	96.669	1	1	1	1	1	1	1	1	1	1	9075900	1	MDNAIIDINLSLPMGIR
A0A1D5PHS2;CON__Q14525;CON__Q148H6;F1NDN6;F1NDP8;CON__Q2M2I5;CON__Q7Z3Y7;CON__REFSEQ:XP_986630;CON__O76014;CON__O76013;CON__O76015;CON__Q15323;CON__Q497I4;CON__A2AB72;CON__Q14532;CON__P08730-1;CON__P05784;CON__Q9UE12;CON__A2A5Y0;CON__P02535-1	3;1;1;1;1;1;1;1;1;1;1;1;1;1;1;1;1;1;1;1	3;1;1;1;1;1;1;1;1;1;1;1;1;1;1;1;1;1;1;1	2;0;0;0;0;0;0;0;0;0;0;0;0;0;0;0;0;0;0;0	tr|A0A1D5PHS2|A0A1D5PHS2_CHICK Uncharacterized protein OS=Gallus gallus OX=9031 GN=KRT18 PE=3 SV=2	20	3	3	2	7.3	7.3	5.6	46.849	427	427;404;464;539;538;525;486;476;471;467;456;416;455;453;448;437;423;416;416;570	0.00027902	2.1531	11654	13496	11049	30897	12280	13967	12527	13218	9939	10185	11654	13496	11049	30897	12280	13967	12527	13218	9939	10185	3	3	3	3	3	3	3	3	3	3	1318000000	4	GEEELAQARAELQR;IYDSAVENAR;LAADDFR
A0A1D5PHT2	6	6	2	tr|A0A1D5PHT2|A0A1D5PHT2_CHICK Uncharacterized protein OS=Gallus gallus OX=9031 GN=GIMAP7L6 PE=4 SV=1	1	6	6	2	30.2	30.2	13.1	24.882	222	222	0	130.49	112950	89991	80776	85843	94995	111340	86606	96197	76699	90942	112950	89991	80776	85843	94995	111340	86606	96197	76699	90942	12	12	12	12	12	12	12	12	12	12	1183500000	12	AEDCFAGRPIEVVDTPGLFDTR;AEELEHPEALK;AFIEGSSYLK;EMLEEDR;SATGNTILGK;YIGFSNK
A0A1D5PHU2;Q6R748	8;7	8;7	8;7	tr|A0A1D5PHU2|A0A1D5PHU2_CHICK Syntaxin-binding protein 1 OS=Gallus gallus OX=9031 GN=STXBP1 PE=3 SV=2;sp|Q6R748|STXB1_CHICK Syntaxin-binding protein 1 OS=Gallus gallus OX=9031 GN=STXBP1 PE=2 SV=1	2	8	8	8	13.9	13.9	13.9	68.584	603	603;594	0	78.495	59631	65837	50019	67389	66194	62348	60727	58900	45348	47271	59631	65837	50019	67389	66194	62348	60727	58900	45348	47271	10	10	10	10	10	10	10	10	10	10	844400000	10	EVLLDEDDDLWVSLR;HIAEVSQEVTR;IMHDVIR;ISEQTYQLSR;SQLLILDR;SSASFSTTAVSAR;VLVVDQLSMR;YETSGIGEAR
A0A1D5PHV9	7	7	7	tr|A0A1D5PHV9|A0A1D5PHV9_CHICK Uncharacterized protein OS=Gallus gallus OX=9031 GN=EEA1 PE=4 SV=1	1	7	7	7	5.1	5.1	5.1	166.31	1450	1450	0	39.511	43894	48626	44086	52242	58118	50519	46037	47137	40061	41998	43894	48626	44086	52242	58118	50519	46037	47137	40061	41998	6	6	6	6	6	6	6	6	6	6	189240000	7	AAVAEMEK;EAQNDLEQVLR;EQALQELQQQR;ESELLATR;GGEGHLSPERDEVSLLR;LSASEASVQR;MLQDLQNER
Q5ZM96;A0A1D5PHZ2	2;2	2;2	2;2	sp|Q5ZM96|QTRT2_CHICK Queuine tRNA-ribosyltransferase accessory subunit 2 OS=Gallus gallus OX=9031 GN=QTRT2 PE=2 SV=1;tr|A0A1D5PHZ2|A0A1D5PHZ2_CHICK Queuine tRNA-ribosyltransferase accessory subunit 2 OS=Gallus gallus OX=9031 GN=QTRT2 PE=3 SV=1	2	2	2	2	8.9	8.9	8.9	47.064	425	425;425	0	26.971	3817.2	3450.5	3008.9	4341	4693.7	4127	3875.3	4024.4	3188.1	3276.1	3817.2	3450.5	3008.9	4341	4693.7	4127	3875.3	4024.4	3188.1	3276.1	3	3	3	3	3	3	3	3	3	3	105440000	3	AIQPDWFQCIADGDTISGEVTR;GVDIFESFFPFQVTER
A0A1D5PI06	3	3	3	tr|A0A1D5PI06|A0A1D5PI06_CHICK Uncharacterized protein OS=Gallus gallus OX=9031 GN=NDUFV2 PE=4 SV=1	1	3	3	3	15.1	15.1	15.1	26.893	245	245	0	7.7591	6677.5	7375	6907.1	8343.2	7593.7	6670.5	6577.2	7487.8	6305.3	6030.9	6677.5	7375	6907.1	8343.2	7593.7	6670.5	6577.2	7487.8	6305.3	6030.9	4	4	3	4	4	4	4	4	4	4	28555000	4	SAAVMAVLDLAQR;VAEILEMPPMR;VYEVATFYTMYNR
A0A1D5PI21	2	2	2	tr|A0A1D5PI21|A0A1D5PI21_CHICK Uncharacterized protein OS=Gallus gallus OX=9031 GN=EIF2B5 PE=4 SV=1	1	2	2	2	4.2	4.2	4.2	80.513	711	711	0	81.584	6535.3	6304.8	5626.8	8180.6	7666.3	7618.6	7272.8	6714.2	5716.9	5894.9	6535.3	6304.8	5626.8	8180.6	7666.3	7618.6	7272.8	6714.2	5716.9	5894.9	3	3	3	3	3	3	3	3	3	3	54350000	3	GSEPQEEPPPPLQAVLVADSFNR;SLGDVLR
A0A1D5PI23	2	2	2	tr|A0A1D5PI23|A0A1D5PI23_CHICK Uncharacterized protein OS=Gallus gallus OX=9031 GN=DUSP3 PE=3 SV=1	1	2	2	2	11.4	11.4	11.4	20.694	184	184	0	9.1064	13849	13999	10350	15489	13822	14383	12397	13553	10452	9985.1	13849	13999	10350	15489	13822	14383	12397	13553	10452	9985.1	2	2	2	2	2	2	2	2	2	2	70865000	2	ANDTQEFNLSR;EIGPNDGFLR
Q5F418;A0A1D5PI39	10;10	10;10	10;10	sp|Q5F418|PSMD1_CHICK 26S proteasome non-ATPase regulatory subunit 1 OS=Gallus gallus OX=9031 GN=PSMD1 PE=2 SV=1;tr|A0A1D5PI39|A0A1D5PI39_CHICK 26S proteasome non-ATPase regulatory subunit 1 OS=Gallus gallus OX=9031 GN=PSMD1 PE=3 SV=1	2	10	10	10	12.7	12.7	12.7	106.06	955	955;955	0	213.93	53312	49427	42794	50912	56923	56807	51347	53675	43801	44014	53312	49427	42794	50912	56923	56807	51347	53675	43801	44014	17	17	17	17	17	17	17	17	17	17	777310000	17	EAINLLEPMTNDPVNYVR;LLHVAVSDVNDDVR;LLHVAVSDVNDDVRR;MEEADALIESLCR;MITSAAGIISLLDEEEPQLK;NASNDIVR;QAIGIALETR;RLDIFEK;TPEQCPSVVSLLSESYNPHVR;VLTMTESCR
A0A1D5PI87	6	6	6	tr|A0A1D5PI87|A0A1D5PI87_CHICK Uncharacterized protein OS=Gallus gallus OX=9031 GN=HSD17B10 PE=3 SV=2	1	6	6	6	20.1	20.1	20.1	43.384	418	418	0	70.834	36792	39011	30713	44058	39680	41088	34856	42442	29525	29770	36792	39011	30713	44058	39680	41088	34856	42442	29525	29770	10	10	9	8	10	10	10	9	10	9	837650000	10	DLAPLGIR;LGNPSEYAHLVQALAENPMINGEVVR;LMSQNTPDPDGHR;LVEQGAR;VHELEDFQR;VVLLDLPSSQGAQLAAELGER
A0A1D5PIB1	2	2	2	tr|A0A1D5PIB1|A0A1D5PIB1_CHICK Uncharacterized protein OS=Gallus gallus OX=9031 GN=NR3C1 PE=3 SV=2	1	2	2	2	3.6	3.6	3.6	90.884	837	837	0	35.029	15425	21529	15059	22009	21115	17167	15821	15712	8926.1	11860	15425	21529	15059	22009	21115	17167	15821	15712	8926.1	11860	3	3	3	3	3	3	3	3	3	3	150530000	4	GAVSSEAPLEPDFVGMAGR;GIQQTTATGTR
A0A1D5PIE6	1	1	1	tr|A0A1D5PIE6|A0A1D5PIE6_CHICK Uncharacterized protein OS=Gallus gallus OX=9031 GN=SCRN2 PE=4 SV=1	1	1	1	1	3.8	3.8	3.8	46.827	424	424	0.00028752	2.4775	692.65	759.15	642.69	925.94	985.02	891.06	872.12	451.91	543.38	517.53	692.65	759.15	642.69	925.94	985.02	891.06	872.12	451.91	543.38	517.53	1	1	1	1	1	1	1	1	1	1	2929000	1	EPVGEGEALLGMDLVR
Q9YHT2;A0A1D5PIF0	6;6	6;6	6;6	sp|Q9YHT2|SDHB_CHICK Succinate dehydrogenase [ubiquinone] iron-sulfur subunit, mitochondrial OS=Gallus gallus OX=9031 GN=SDHB PE=1 SV=1;tr|A0A1D5PIF0|A0A1D5PIF0_CHICK Succinate dehydrogenase [ubiquinone] iron-sulfur subunit, mitochondrial OS=Gallus gallus	2	6	6	6	20.3	20.3	20.3	32.597	290	290;290	0	46.337	45668	49644	38543	53521	52614	50290	44155	55998	40962	41850	45668	49644	38543	53521	52614	50290	44155	55998	40962	41850	9	9	9	9	9	9	9	9	9	9	586720000	9	DDYTEER;DLVPDLSNFYAQYK;EQYLQSIEDR;LAQLQDPFSLYR;NELDSTLTFR;WMIDSRDDYTEER
A0A1D5PII6	13	13	13	tr|A0A1D5PII6|A0A1D5PII6_CHICK RuvB-like helicase OS=Gallus gallus OX=9031 GN=RUVBL2 PE=3 SV=2	1	13	13	13	32.9	32.9	32.9	53.836	490	490	0	92.613	77579	77662	65431	88091	82991	85784	76491	84339	66542	67484	77579	77662	65431	88091	82991	85784	76491	84339	66542	67484	23	23	23	23	23	23	23	23	23	23	2636800000	23	AAGVILEMIK;ALESDMAPVLIMATNR;ATATTKVPEVR;EVVHTVSLHEIDVINSR;GLGLDDALEPR;GTNYQSPHGLPIDLLDR;IGLETSLR;IRCEEEDVEMTEDAYSVLTR;LLIISTAPYSDK;MIESLTK;QVSQGMVGQLAAR;TEALTQAFR;VYSLFLDESR
A0A1D5PIK2	2	2	2	tr|A0A1D5PIK2|A0A1D5PIK2_CHICK Uncharacterized protein OS=Gallus gallus OX=9031 GN=ZC3H7B PE=4 SV=3	1	2	2	2	2.3	2.3	2.3	113.94	1011	1011	0	5.4886	6541.5	5745.7	5183.8	6797.7	7493.5	7608	6167.5	6978.1	4673.6	5307	6541.5	5745.7	5183.8	6797.7	7493.5	7608	6167.5	6978.1	4673.6	5307	2	2	2	2	2	2	2	2	2	2	13461000	2	ACPEGEECR;YAHGQDELTEWLDR
A0A1D5PIN1	1	1	1	tr|A0A1D5PIN1|A0A1D5PIN1_CHICK Protein-L-isoaspartate O-methyltransferase OS=Gallus gallus OX=9031 GN=PCMT1L PE=3 SV=1	1	1	1	1	6.9	6.9	6.9	27.159	248	248	0	55.45	7360.8	7928.7	6159	13074	9043.5	10371	7233.8	8793.8	5938.5	7108.8	7360.8	7928.7	6159	13074	9043.5	10371	7233.8	8793.8	5938.5	7108.8	3	3	3	3	3	3	3	3	3	3	24944000	3	ALDVGSGSGYLTACFAR
A0A1D5PIN2	1	1	1	tr|A0A1D5PIN2|A0A1D5PIN2_CHICK Uncharacterized protein OS=Gallus gallus OX=9031 GN=ZNRF2 PE=4 SV=1	1	1	1	1	4.7	4.7	4.7	23.161	232	232	0	8.3536	4304.6	3635.8	2856.7	3606.1	4521.9	3905.2	4335.3	4001.6	2984.3	3502.6	4304.6	3635.8	2856.7	3606.1	4521.9	3905.2	4335.3	4001.6	2984.3	3502.6	1	1	1	1	1	1	1	1	1	1	17360000	1	GCIDEWFEVNR
A0A1D5PIN3	1	1	1	tr|A0A1D5PIN3|A0A1D5PIN3_CHICK Nucleolar protein 6 OS=Gallus gallus OX=9031 GN=NOL6 PE=3 SV=2	1	1	1	1	1.1	1.1	1.1	129.6	1146	1146	0	4.18	13680	14006	12795	13936	16019	14854	13343	14400	10878	12537	13680	14006	12795	13936	16019	14854	13343	14400	10878	12537	1	1	1	1	1	1	1	1	1	1	55002000	1	GPQADRPEAADFR
A0A1D5PIQ5	8	8	8	tr|A0A1D5PIQ5|A0A1D5PIQ5_CHICK Mitogen-activated protein kinase OS=Gallus gallus OX=9031 GN=MAPK14 PE=4 SV=2	1	8	8	8	37.2	37.2	37.2	41.458	360	360	0	46.411	21954	21842	17501	25281	23228	24597	21377	25178	21020	20071	21954	21842	17501	25281	23228	24597	21377	25178	21020	20071	10	10	9	10	10	10	8	10	10	10	894030000	10	HTDDEMTGYVATR;ITAAEALAHAYFAQYHDPDDEPVADPYDQSFESR;LTDDHVQFLIYQILR;LVGTPGPELLK;MLVLDTDKR;SLTYDEVISFVPPPLDQEEMES;TVWEVPER;YQNLSPVGSGAYGSVCSAFDTK
A0A1D5PIR3	3	3	3	tr|A0A1D5PIR3|A0A1D5PIR3_CHICK Uncharacterized protein OS=Gallus gallus OX=9031 GN=WASHC5 PE=4 SV=1	1	3	3	3	2.9	2.9	2.9	134.05	1159	1159	0	6.2492	13406	12898	10554	15085	15589	14035	12631	13535	11238	10686	13406	12898	10554	15085	15589	14035	12631	13535	11238	10686	5	5	5	5	5	5	5	5	5	5	55951000	5	FTPVDESVTFIGR;LASALDLPLLR;LSEFIPGVFR
A0A1D5PIV4	1	1	1	tr|A0A1D5PIV4|A0A1D5PIV4_CHICK Signal transducer and activator of transcription OS=Gallus gallus OX=9031 GN=STAT2 PE=3 SV=2	1	1	1	1	1.7	1.7	1.7	106.39	961	961	0	9.1121	1249.9	621.77	660.17	1173.5	895.34	1117	1214.2	774.78	1038.7	985.44	1249.9	621.77	660.17	1173.5	895.34	1117	1214.2	774.78	1038.7	985.44	2	2	2	2	2	2	2	2	2	2	13386000	2	AQWQEVQQLPPTHLER
A0A1D5PIX0	34	1	1	tr|A0A1D5PIX0|A0A1D5PIX0_CHICK Alpha-actinin-4 OS=Gallus gallus OX=9031 GN=ACTN4 PE=4 SV=2	1	34	1	1	35.5	1.4	1.4	118.42	1045	1045	0	2.9022	5834	5873.1	5874.8	6183.4	5872.9	5987.7	5092.2	5450.1	5684.8	5153.4	5834	5873.1	5874.8	6183.4	5872.9	5987.7	5092.2	5450.1	5684.8	5153.4	2	2	2	2	2	2	2	2	2	2	56478000	2	AETAANR;AGTQIENIDEDFR;AGTQIENIDEDFRDGLK;ALDFIASK;ALQDEQSR;ASFNHFDK;ASIHEAWTEGK;ATLPDADR;ATLPDADRER;CQLEINFNTLQTK;DGLAFNALIHR;EAILGIQR;EGLLLWCQR;FAIQDISVEETSAK;GISQEQMQEFR;GYEEWLLNEIR;GYEEWLLNEIRR;HTNYTMEHIR;IADLHSIK;ICDQWDVLGSLTHSR;LASDLLEWIR;LDHLAEK;LEDFRDYR;LMLLLEVISGER;LSGNNPYTSVTPQVINSK;LVSIGAEEIVDGNAK;MLDAEDIVNTARPDEK;MVSDINTGWQHLEQAEK;QLETIDELHLEYAK;TINEVENQILTR;TIPWLEDR;VEQIAAIAQELNELDYYDS…
A0A1D5PIY2	8	4	4	tr|A0A1D5PIY2|A0A1D5PIY2_CHICK Uncharacterized protein OS=Gallus gallus OX=9031 GN=SEPT8 PE=3 SV=2	1	8	4	4	17.7	11.5	11.5	55.618	479	479	0	91.818	13304	14946	13589	14913	15024	14574	13097	15440	15212	12814	13304	14946	13589	14913	15024	14574	13097	15440	15212	12814	3	3	3	3	3	3	3	3	3	3	100390000	4	AATDLER;ELEEEMNAFNR;SLDLVTMK;SLFNYHDTR;STLMNTLFNTTFETEEASHYESTVR;TYDLQESNVHLK;VNMEDLR;VNMEDLREQTHTR
A0A1D5PIZ1	14	14	14	tr|A0A1D5PIZ1|A0A1D5PIZ1_CHICK Uncharacterized protein OS=Gallus gallus OX=9031 GN=THOP1 PE=3 SV=1	1	14	14	14	24.5	24.5	24.5	78.308	685	685	0	93.085	102760	109590	96861	101520	115400	105730	94925	111910	93500	93331	102760	109590	96861	101520	115400	105730	94925	111910	93500	93331	17	17	17	17	17	17	17	17	17	17	1076600000	17	ALADVEVEYTVR;AVILDLK;CYVPETR;EELGGLPEDFLNSLEK;IVWLQEK;LSEFDVEMSMR;MAAELTER;NCILHPGGSLDASDMLR;NLNEDTTFLPFSR;TGSPIPDELLEK;TVATFLDELAQK;VDQALHTQTK;VGSQEQGEVSYENTLK;YGHAACFGLQPGCLLPDSSR
A0A1D5PIZ8	42	42	41	tr|A0A1D5PIZ8|A0A1D5PIZ8_CHICK Uncharacterized protein OS=Gallus gallus OX=9031 GN=IQGAP3 PE=4 SV=1	1	42	42	41	34	34	33.5	189.62	1658	1658	0	323.31	245570	236840	213530	240320	277060	270170	235620	264520	220820	229040	245570	236840	213530	240320	277060	270170	235620	264520	220820	229040	86	86	87	87	86	87	87	87	85	86	4828800000	87	AAEEMDGLGMSRPHYGSVLDNER;AAEEMDGLGMSRPHYGSVLDNERLTAEEMDER;AAQQYQQR;ALDSGDVSTVWK;AQDTQDETAVLWLDEIQDGIQR;AQMHAEENEFITWNDIQSCVDR;ATFYGEQVDYYK;DHINDVIK;EDLQLGVDAANR;EEIQSTISGVTAAYNR;EGGWDEPTEFVQNDTQLSR;ENCDWYFK;ERDVYEELLTQAEIQGNINK;FDVPGDENAEMDAR;FLSAIVSSVDK;FQPGETLTEILDTPATSEQEAEHQR;FSLGILAINEAVDHGDTGCTLSALR;IFYPETTDIYDR;ISSENSER;ISSENSERER;IYDREQTR;LEGVTPK;LPYDVTPEQALNHEEVR;LQQTYSALNSK;LREEVVTLIR;LT…
A0A1D5PJ08	14	14	13	tr|A0A1D5PJ08|A0A1D5PJ08_CHICK Uncharacterized protein OS=Gallus gallus OX=9031 GN=NID1 PE=4 SV=3	1	14	14	13	16.8	16.8	16	126.52	1153	1153	0	323.31	96666	105530	87515	118510	119560	105190	97190	84986	70063	77328	96666	105530	87515	118510	119560	105190	97190	84986	70063	77328	25	25	25	25	25	25	25	25	25	25	1.8629e+09	25	AIVVDPVR;ALLHIPDK;ASLHGGEPTTIIR;DAVVAVDR;EVALGSGGTFFQR;EYTVTEPERDGVASTYTGAYQWR;GNLYWTDWNR;IETSYMDGTNR;ILFDTGLVNPR;IVEGIQYPFGVTSYGK;MVYWTDISGPSISR;NIFWTDSQLDR;TDLGSPEGIALDHLGR;VPEVPSGASVHIEPYTELYHASSSVITSSSTR
A0A1D5PJ10;A0A1D5PQJ2	2;1	2;1	2;1	tr|A0A1D5PJ10|A0A1D5PJ10_CHICK Uncharacterized protein OS=Gallus gallus OX=9031 GN=SRGAP3 PE=4 SV=2;tr|A0A1D5PQJ2|A0A1D5PQJ2_CHICK Uncharacterized protein OS=Gallus gallus OX=9031 GN=SRGAP1 PE=4 SV=2	2	2	2	2	1.6	1.6	1.6	124.04	1099	1099;1087	0.0065806	1.1937	11457	11555	11536	12676	13573	11755	11168	10251	8163.6	9625.1	11457	11555	11536	12676	13573	11755	11168	10251	8163.6	9625.1	2	2	2	2	2	2	2	2	2	2	26489000	2	ASEDWWEGR;GLENPLFPK
A0A1D5PJ28	1	1	1	tr|A0A1D5PJ28|A0A1D5PJ28_CHICK Uncharacterized protein OS=Gallus gallus OX=9031 GN=L3MBTL4 PE=4 SV=2	1	1	1	1	0.9	0.9	0.9	88.057	785	785	0.0065623	1.1815	4216.7	5240.1	3904.2	5836.4	5559.6	4760.5	4510.4	4426.7	3256.9	3287.6	4216.7	5240.1	3904.2	5836.4	5559.6	4760.5	4510.4	4426.7	3256.9	3287.6	1	1	1	1	1	1	1	1	1	1	40457000	1	VATITDR
A0A1D5PJ47	3	3	3	tr|A0A1D5PJ47|A0A1D5PJ47_CHICK Uncharacterized protein OS=Gallus gallus OX=9031 GN=MGAT2 PE=4 SV=1	1	3	3	3	4.8	4.8	4.8	52.848	478	478	0	3.1478	32655	31680	26345	31751	33683	38187	32671	36454	26107	26774	32655	31680	26345	31751	33683	38187	32671	36454	26107	26774	4	4	4	4	4	4	4	4	4	4	152870000	4	LLLESLR;LNFDQPLR;VLVPEIPR
A0A1D5PJ49	6	6	6	tr|A0A1D5PJ49|A0A1D5PJ49_CHICK Uncharacterized protein OS=Gallus gallus OX=9031 GN=CD14 PE=4 SV=1	1	6	6	6	17	17	17	49.8	465	465	0	38.742	18614	17221	13384	17018	18088	19223	17658	21885	18676	17108	18614	17221	13384	17018	18088	19223	17658	21885	18676	17108	5	5	5	5	5	5	5	5	5	5	98917000	6	EQDLSPLSR;IIFSDLLVPEVLLAR;LHAVDISLR;SSWADMAGR;WLGALQELSVTASR;YADFPIEDLDDSTIDMLGSLQIR
A0A1D5PJ54	2	2	2	tr|A0A1D5PJ54|A0A1D5PJ54_CHICK Uncharacterized protein OS=Gallus gallus OX=9031 PE=4 SV=2	1	2	2	2	22.1	22.1	22.1	14.166	136	136	0	206.16	10562	11170	8765.1	10717	11653	12875	11338	11392	9089.3	9981.6	10562	11170	8765.1	10717	11653	12875	11338	11392	9089.3	9981.6	4	5	5	5	5	5	5	5	5	4	203600000	5	AAGGWQEAAAQQAEETAAR;DVLSGGLGLLR
A0A1D5PJ79;P05300	1;1	1;1	1;1	tr|A0A1D5PJ79|A0A1D5PJ79_CHICK Lysosome-associated membrane glycoprotein 1 OS=Gallus gallus OX=9031 GN=LAMP1 PE=3 SV=2;sp|P05300|LAMP1_CHICK Lysosome-associated membrane glycoprotein 1 OS=Gallus gallus OX=9031 GN=LAMP1 PE=2 SV=1	2	1	1	1	2	2	2	43.863	406	406;414	0	3.7029	14856	18999	15329	12262	14385	16401	14247	15024	15085	14981	14856	18999	15329	12262	14385	16401	14247	15024	15085	14981	2	2	2	2	2	2	2	2	2	2	411520000	2	ATVGNSYK
A0A1D5PJC6	3	3	3	tr|A0A1D5PJC6|A0A1D5PJC6_CHICK Uncharacterized protein OS=Gallus gallus OX=9031 GN=CPPED1 PE=4 SV=1	1	3	3	3	13.3	13.3	13.3	35.894	315	315	0	29.982	6837.7	7632	7274.4	9411.4	7699	9476.5	6950.6	10157	10284	9495.4	6837.7	7632	7274.4	9411.4	7699	9476.5	6950.6	10157	10284	9495.4	4	4	4	4	4	4	4	4	4	4	90972000	4	NTDQDIPLVFVSGNHDIGNTPTR;QGDEYQWK;SVMAAVGDVFR
A0A1D5PJI5	10	5	4	tr|A0A1D5PJI5|A0A1D5PJI5_CHICK Uncharacterized protein OS=Gallus gallus OX=9031 GN=SEPT11 PE=3 SV=2	1	10	5	4	21	11.5	9.5	50.782	442	442	0	43.672	27951	34324	27098	35829	32244	32350	27188	28945	22163	20000	27951	34324	27098	35829	32244	32350	27188	28945	22163	20000	7	7	7	7	7	7	7	7	7	7	2416000000	7	AANDDLR;ELEEELNNFQK;FESEPATHNEPGVR;RNEFLGELQK;SLDLVTMK;SLFNYHDTR;STLMDTLFNTK;SYELQESNVR;VNMEDLR;VNMEDLREQTHTR
A0A1D5PJJ8	6	6	6	tr|A0A1D5PJJ8|A0A1D5PJJ8_CHICK Uncharacterized protein OS=Gallus gallus OX=9031 GN=HIP1 PE=4 SV=2	1	6	6	6	8	8	8	113.05	1008	1008	0	23.273	20750	22667	18689	24721	25681	24617	21425	21333	17329	17968	20750	22667	18689	24721	25681	24617	21425	21333	17329	17968	7	7	7	7	7	7	7	7	7	7	258880000	7	EMAATSAAIETAAAR;GLDVEQEELGDLVDK;ISAIGEELRPR;LEDPAHISCTGSADYLLSR;LIEQLYR;RAEEQFALLQGSAR
A0A1D5PJL7	2	2	2	tr|A0A1D5PJL7|A0A1D5PJL7_CHICK Uncharacterized protein OS=Gallus gallus OX=9031 GN=NOMO3 PE=4 SV=1	1	2	2	2	2.3	2.3	2.3	132.88	1208	1208	0	64.284	16334	15257	13792	18423	18377	18988	17078	16867	13818	13222	16334	15257	13792	18423	18377	18988	17078	16867	13818	13222	3	3	3	3	3	3	3	3	3	3	80840000	3	AIEVGNSDIDDVNIIAFR;EQQLAEIETR
A0A1D5PJM6	7	7	7	tr|A0A1D5PJM6|A0A1D5PJM6_CHICK Uncharacterized protein OS=Gallus gallus OX=9031 GN=NUP214 PE=4 SV=3	1	7	7	7	5.3	5.3	5.3	206.89	1985	1985	0	57.319	23475	22740	18217	25624	26214	24005	23451	25399	16903	19972	23475	22740	18217	25624	26214	24005	23451	25399	16903	19972	8	8	7	8	8	8	7	8	7	8	130840000	8	FAVQDVNDVLDLEWDRHLEQER;GEDGDLVPER;LYNQTSQWSVPSDTSSPSSTQSFDSDLESLR;SEAQLQEIR;SLLVTPEPLPAAGER;TTLLEGFAGVEEAR;TTLLEGFAGVEEAREQNER
A0A1D5PJP2	1	1	1	tr|A0A1D5PJP2|A0A1D5PJP2_CHICK Uncharacterized protein OS=Gallus gallus OX=9031 PE=4 SV=2	1	1	1	1	8.7	8.7	8.7	28.186	252	252	0	8.622	324.29	376.02	344.27	584.52	480.08	440.29	525.23	367.12	179.69	193.48	324.29	376.02	344.27	584.52	480.08	440.29	525.23	367.12	179.69	193.48	1	1	1	1	1	1	1	1	1	1	5142600	1	TVLQELLDTDLSNEAFPFSTHR
Q5ZHQ6;A0A1D5PJP5	1;1	1;1	1;1	sp|Q5ZHQ6|ACBD5_CHICK Acyl-CoA-binding domain-containing protein 5 OS=Gallus gallus OX=9031 GN=ACBD5 PE=2 SV=1;tr|A0A1D5PJP5|A0A1D5PJP5_CHICK Acyl-CoA-binding domain-containing protein 5 OS=Gallus gallus OX=9031 GN=ACBD5 PE=4 SV=2	2	1	1	1	2	2	2	54.454	492	492;503	0.0016043	1.7861	3805.5	4825.7	2927.6	3046.6	3406.2	4261	3718.7	3519.2	2558.7	3658.7	3805.5	4825.7	2927.6	3046.6	3406.2	4261	3718.7	3519.2	2558.7	3658.7	1	1	1	1	1	1	1	1	1	1	60197000	1	AETGSVHATR
A0A1D5PJQ8;E1BVW8;Q8UUW7	2;1;1	1;0;0	1;0;0	tr|A0A1D5PJQ8|A0A1D5PJQ8_CHICK KH domain-containing, RNA-binding, signal transduction-associated protein 1 OS=Gallus gallus OX=9031 GN=KHDRBS1 PE=4 SV=2;tr|E1BVW8|E1BVW8_CHICK Uncharacterized protein OS=Gallus gallus OX=9031 GN=KHDRBS2 PE=4 SV=1;sp|Q8UUW7|	3	2	1	1	4.1	2	2	46.961	442	442;348;433	0	2.7089	6116.3	6715.3	6555.3	7668.9	8502.5	7737.4	6953.9	5954.7	4902.6	5634.5	6116.3	6715.3	6555.3	7668.9	8502.5	7737.4	6953.9	5954.7	4902.6	5634.5	1	1	1	1	1	1	1	1	1	1	191340000	1	GPGGPGGAR;YLPELMAEK
A0A1D5PJR5;Q5ZM11	12;11	12;11	12;11	tr|A0A1D5PJR5|A0A1D5PJR5_CHICK Arginine--tRNA ligase, cytoplasmic OS=Gallus gallus OX=9031 GN=RARS PE=3 SV=1;sp|Q5ZM11|SYRC_CHICK Arginine--tRNA ligase, cytoplasmic OS=Gallus gallus OX=9031 GN=RARS PE=2 SV=1	2	12	12	12	21	21	21	75.471	661	661;661	0	33.576	65451	64902	59130	66638	68391	69488	61463	73846	57887	57344	65451	64902	59130	66638	68391	69488	61463	73846	57887	57344	15	15	15	15	15	15	15	15	15	15	910890000	15	AWELICDVSR;FPEILQK;GESFYQDMMK;LANIDEEMLR;LFEFAGYDVLR;LQEIFGAAIQAAYPELENPPLVVTPSQQPK;SDGGYTYDTSDLAALR;SLQEEQSK;STIIGESMCR;VAEAAAR;VILDFSSPNIAK;YADLSHNR
A0A1D5PJV0	2	2	2	tr|A0A1D5PJV0|A0A1D5PJV0_CHICK Uncharacterized protein OS=Gallus gallus OX=9031 GN=HCFC2 PE=4 SV=1	1	2	2	2	2.2	2.2	2.2	88.034	807	807	0	7.554	36976	39140	32859	41233	42427	38565	37566	36261	27580	31415	36976	39140	32859	41233	42427	38565	37566	36261	27580	31415	5	5	5	5	5	5	5	5	5	5	680280000	5	AWNNQVCCK;GYGPATQVR
A0A1D5PJV7	5	5	5	tr|A0A1D5PJV7|A0A1D5PJV7_CHICK Uncharacterized protein OS=Gallus gallus OX=9031 GN=SKAP2 PE=4 SV=2	1	5	5	5	13.3	13.3	13.3	44.622	391	391	0	11.834	36214	29228	27238	30391	33105	35908	32615	42386	36116	33061	36214	29228	27238	30391	33105	35908	32615	42386	36116	33061	11	11	11	11	11	11	11	11	11	11	536800000	11	ASYPQEFQDK;EAEEWVQQVK;GEFALEGYTIR;IYQFTAATPK;MHGAAIPEDVR
A0A1D5PJW1	1	1	1	tr|A0A1D5PJW1|A0A1D5PJW1_CHICK Dimethylaniline monooxygenase [N-oxide-forming] OS=Gallus gallus OX=9031 GN=FMO3 PE=3 SV=1	1	1	1	1	1.9	1.9	1.9	60.291	530	530	0	2.7289	676.12	636.86	693.69	1404.1	762.23	827.55	648.09	947.7	656.92	621.18	676.12	636.86	693.69	1404.1	762.23	827.55	648.09	947.7	656.92	621.18	1	1	1	1	1	1	1	1	1	1	6295300	1	DYAQHFDLLR
A0A1D5PJW4;O13268	6;5	6;5	6;5	tr|A0A1D5PJW4|A0A1D5PJW4_CHICK Proteasome subunit alpha type OS=Gallus gallus OX=9031 GN=PSMA7 PE=3 SV=1;sp|O13268|PSA7_CHICK Proteasome subunit alpha type-7 OS=Gallus gallus OX=9031 GN=PSMA7 PE=2 SV=1	2	6	6	6	30.2	30.2	30.2	27.872	248	248;249	0	35.959	78657	80538	75300	77136	78545	82223	69340	84216	76546	68264	78657	80538	75300	77136	78545	82223	69340	84216	76546	68264	19	19	19	19	19	19	19	19	19	19	1.6013e+09	19	ALLEVVQSGGK;ICALDDNVCMAFAGLTADAR;ILSPEEIEK;LTVEDPVTVEYITR;LYQTDPSGTYHAWK;YVAEIEK
A0A1D5PJW5	1	1	1	tr|A0A1D5PJW5|A0A1D5PJW5_CHICK Uncharacterized protein OS=Gallus gallus OX=9031 GN=ARID3C PE=4 SV=2	1	1	1	1	1.7	1.7	1.7	51.308	472	472	0.0065524	1.172	1502.6	1591.5	1066.7	1591	1836.1	1013.6	1312.9	1355.9	1086.3	1303.1	1502.6	1591.5	1066.7	1591	1836.1	1013.6	1312.9	1355.9	1086.3	1303.1	1	1	1	1	1	1	1	1	1	1	49549000	1	RDGPEGFR
A0A1D5PJY0	1	1	1	tr|A0A1D5PJY0|A0A1D5PJY0_CHICK Uncharacterized protein OS=Gallus gallus OX=9031 GN=WDR81 PE=4 SV=2	1	1	1	1	0.7	0.7	0.7	215.07	1946	1946	0.00028736	2.4759	11852	13082	13004	11746	12439	12613	12708	13913	12299	13369	11852	13082	13004	11746	12439	12613	12708	13913	12299	13369	1	1	1	1	1	1	1	1	1	1	18519000	1	GGGAETLHGFMQR
A0A1D5PJY1	49	49	49	tr|A0A1D5PJY1|A0A1D5PJY1_CHICK Spectrin beta chain OS=Gallus gallus OX=9031 GN=SPTBN1 PE=3 SV=1	1	49	49	49	21.8	21.8	21.8	274.11	2362	2362	0	323.31	238900	302160	268280	316620	347080	282750	251440	260200	217500	237790	238900	302160	268280	316620	347080	282750	251440	260200	217500	237790	66	66	66	66	66	66	66	66	65	65	4.149e+09	66	AAASGIPYHNEIPVSLK;AELFTQSCADLDK;AFEDEMSGR;ALLDACEGR;ALLDACEGRR;ALPQEHAGSPDVQGR;DASVAEAWLLGQEPYLSSR;DGMAFNALIHK;DIREQWANLEQLSAIR;DLDDFQSWLSR;DLMLWMEDVIR;DLTSVNILLK;DLTSVVR;DMGEMVTQGQTDAQYMFLR;DQNTVETLQR;DVEDEILWVGER;EAASELLMR;EAVCEIAVDYK;EIEELQSQAR;EIHQFNR;EIHQFNRDVEDEILWVGER;EIQGHQPR;EQILSSDDYGK;EQWANLEQLSAIR;ETWLSENQR;EVDDLEQWIAER;FESLEPEMNNQASR;FLELLEPLNER;GEQVSQNGLPSDQESPR;GNLEVLLFTIQSK;GVNASA…
A0A1D5PJZ1	7	7	7	tr|A0A1D5PJZ1|A0A1D5PJZ1_CHICK Uncharacterized protein OS=Gallus gallus OX=9031 GN=VRK3 PE=4 SV=2	1	7	7	7	19.4	19.4	19.4	50.636	453	453	0	93.138	45098	45299	35995	51786	49923	48149	40460	42821	30069	27468	45098	45299	35995	51786	49923	48149	40460	42821	30069	27468	8	8	8	8	8	8	8	8	8	8	202520000	8	ASAYDSVDIMIVP;DAAGPPLQQAPSPAAAAGGVR;FCPACGDR;FCPQCGGGVEPTFR;FLVFSDLGR;IYNEQNFFQR;SEPWPGLSSPAAR
A0A1D5PJZ8	2	2	2	tr|A0A1D5PJZ8|A0A1D5PJZ8_CHICK Uncharacterized protein OS=Gallus gallus OX=9031 GN=PATL1 PE=4 SV=2	1	2	2	2	4.4	4.4	4.4	84.371	754	754	0	10.147	1184.1	1093.3	897.11	1552.3	1324.3	1387.5	1477.1	1157.3	862.63	1134.9	1184.1	1093.3	897.11	1552.3	1324.3	1387.5	1477.1	1157.3	862.63	1134.9	2	2	2	2	2	2	2	2	2	2	16027000	2	IIPFLSPEQAADLLLATAR;LVIESELEDPAIMR
A0A1D5PK19	1	1	1	tr|A0A1D5PK19|A0A1D5PK19_CHICK Uncharacterized protein OS=Gallus gallus OX=9031 GN=TRIM58 PE=4 SV=1	1	1	1	1	3.9	3.9	3.9	63.448	559	559	0	31.449	1036.7	916.18	903.26	1682.8	1000.3	1305.3	1230.3	1119.7	762.87	1084.5	1036.7	916.18	903.26	1682.8	1000.3	1305.3	1230.3	1119.7	762.87	1084.5	1	1	1	1	1	1	1	1	1	1	20100000	1	GSVGTATETGAGTPLCPLHNER
A0A1D5PK36	1	1	1	tr|A0A1D5PK36|A0A1D5PK36_CHICK Mitogen-activated protein kinase kinase kinase kinase OS=Gallus gallus OX=9031 GN=MAP4K5 PE=3 SV=2	1	1	1	1	1.9	1.9	1.9	98.204	876	876	0	4.2764	3308.3	3895.1	3511.8	10556	5743	5812.3	3244.5	4297.3	4071.3	4973.2	3308.3	3895.1	3511.8	10556	5743	5812.3	3244.5	4297.3	4071.3	4973.2	1	1	1	1	1	1	1	1	1	1	19466000	1	LIEENAEGSGQIPQLPR
A0A1D5PK41	8	8	6	tr|A0A1D5PK41|A0A1D5PK41_CHICK Rho-associated protein kinase OS=Gallus gallus OX=9031 GN=ROCK1 PE=3 SV=1	1	8	8	6	6.1	6.1	4.8	161.87	1384	1384	0	34.739	46251	50191	41945	53903	58404	51791	48430	47638	35480	40540	46251	50191	41945	53903	58404	51791	48430	47638	35480	40540	9	9	9	9	9	9	9	9	9	9	350160000	9	DYYQLQAALESER;GAFGEVQLVR;IFQILYANEGECR;ITTLQEELK;LAEIMNR;QLEEANDLLR;STGESFESR;YLSVSAENSNDNR
A0A1D5PK72	6	6	6	tr|A0A1D5PK72|A0A1D5PK72_CHICK Uncharacterized protein OS=Gallus gallus OX=9031 GN=ARHGAP25 PE=4 SV=1	1	6	6	6	10.1	10.1	10.1	74.878	664	664	0	26.819	23826	23577	20140	22611	25206	27676	22938	30362	24113	25425	23826	23577	20140	22611	25206	27676	22938	30362	24113	25425	8	8	8	8	8	8	8	8	8	8	307600000	8	AESSVQR;APSEDTGLQPSK;DNYNLLSYICR;EHGVNEEGIFR;EVSGNPEEGGK;FIFEIIPGVSGDQNR
A0A1D5PKC2	3	3	3	tr|A0A1D5PKC2|A0A1D5PKC2_CHICK Uncharacterized protein OS=Gallus gallus OX=9031 GN=DTYMK PE=3 SV=1	1	3	3	3	12.7	12.7	12.7	24.082	212	212	0	10.194	21203	22580	19140	29649	25302	22770	20539	19080	15283	14243	21203	22580	19140	29649	25302	22770	20539	19080	15283	14243	5	5	4	5	5	5	5	5	4	4	421420000	5	GALIVLEGMDR;GNFGGER;YENGAFQEK
A0A1D5PKE1	2	2	2	tr|A0A1D5PKE1|A0A1D5PKE1_CHICK Uncharacterized protein OS=Gallus gallus OX=9031 GN=NDUFS2 PE=3 SV=2	1	2	2	2	3.4	3.4	3.4	91.453	832	832	0	19.102	7708.2	8625.1	6240.7	8576.5	9141.8	7774.2	7613.7	8628.1	5914.5	6699.6	7708.2	8625.1	6240.7	8576.5	9141.8	7774.2	7613.7	8628.1	5914.5	6699.6	3	3	3	3	3	3	3	3	3	3	83064000	3	GSGIHWDLR;TQPYDVYDQVEFDVPIGSR
A0A1D5PKE9	2	2	2	tr|A0A1D5PKE9|A0A1D5PKE9_CHICK Uncharacterized protein OS=Gallus gallus OX=9031 GN=CERS2 PE=4 SV=2	1	2	2	2	3.8	3.8	3.8	55.063	473	473	0	3.3449	17127	15303	14895	15173	16592	17945	15694	16920	13711	14165	17127	15303	14895	15173	16592	17945	15694	16920	13711	14165	2	2	2	2	2	2	2	2	2	2	153830000	2	AAPNAVLER;QADVEMLSR
O93257;A0A1D5PKF7	2;2	2;2	2;2	sp|O93257|XRCC6_CHICK X-ray repair cross-complementing protein 5 OS=Gallus gallus OX=9031 GN=XRCC6 PE=2 SV=1;tr|A0A1D5PKF7|A0A1D5PKF7_CHICK X-ray repair cross-complementing protein 5 OS=Gallus gallus OX=9031 GN=XRCC6 PE=4 SV=2	2	2	2	2	2.5	2.5	2.5	72.288	632	632;647	0	3.3549	23011	21235	17753	24326	21867	25565	21781	21235	20138	18527	23011	21235	17753	24326	21867	25565	21781	21235	20138	18527	2	2	2	2	2	2	2	2	2	2	70297000	2	AQTYGNR;IEISEDSLR
A0A1D5PKG3;Q91348;A0A3Q2UF77;A0A3Q2U869	2;1;1;1	1;0;0;0	1;0;0;0	tr|A0A1D5PKG3|A0A1D5PKG3_CHICK Uncharacterized protein OS=Gallus gallus OX=9031 GN=PFKFB3 PE=4 SV=2;sp|Q91348|F26L_CHICK 6-phosphofructo-2-kinase/fructose-2,6-bisphosphatase OS=Gallus gallus OX=9031 PE=2 SV=2;tr|A0A3Q2UF77|A0A3Q2UF77_CHICK Uncharacterized	4	2	1	1	4.3	2.4	2.4	62.076	539	539;470;626;658	0	3.6998	12511	3717.2	3245.6	4184	4930.4	11890	11734	5571.8	5560.9	5135.6	12511	3717.2	3245.6	4184	4930.4	11890	11734	5571.8	5560.9	5135.6	1	1	1	1	1	1	1	1	1	1	40272000	1	LEPVIMELER;YPSGESYQDLVQR
A0A1D5PKG4	3	3	3	tr|A0A1D5PKG4|A0A1D5PKG4_CHICK Uncharacterized protein OS=Gallus gallus OX=9031 GN=WDR18 PE=4 SV=1	1	3	3	3	13	13	13	49.007	454	454	0	22.006	9522.8	10169	9778.3	11167	11311	10774	10685	11362	9189.7	8684.8	9522.8	10169	9778.3	11167	11311	10774	10685	11362	9189.7	8684.8	3	3	3	3	3	4	4	3	2	2	94055000	4	AAPMEVALVSDAAGPLCNCSVWELHSGSALPGYR;LGLHQQESGESYLEK;SYINVWELQR
A0A1D5PKH3	5	5	5	tr|A0A1D5PKH3|A0A1D5PKH3_CHICK Uncharacterized protein OS=Gallus gallus OX=9031 GN=GRSF1 PE=4 SV=2	1	5	5	5	16.1	16.1	16.1	52.103	467	467	0	104.54	30698	32904	26594	32630	33934	32989	30486	33443	25466	28625	30698	32904	26594	32630	33934	32989	30486	33443	25466	28625	8	8	8	8	8	8	8	8	8	8	328760000	8	ELGSTAEER;EVASEAAESSGLSSQSGSILSSLR;GLPFDSTEDDIADFFAGLR;ITDMTFVYR;YESEVMSDGVVLLR
A0A1D5PKH6;A0A3Q2UAZ8	2;1	2;1	2;1	tr|A0A1D5PKH6|A0A1D5PKH6_CHICK Uncharacterized protein OS=Gallus gallus OX=9031 GN=NAT8B PE=4 SV=1;tr|A0A3Q2UAZ8|A0A3Q2UAZ8_CHICK Uncharacterized protein OS=Gallus gallus OX=9031 GN=NAT8 PE=4 SV=1	2	2	2	2	9.9	9.9	9.9	24.648	223	223;219	0	3.6964	21358	20764	19364	25616	25544	24362	23351	23970	18533	21113	21358	20764	19364	25616	25544	24362	23351	23970	18533	21113	4	4	4	4	4	4	4	4	4	4	174860000	4	GILEHAPAIYR;LYRDEDYDAVR
A0A1D5PKI0	6	6	6	tr|A0A1D5PKI0|A0A1D5PKI0_CHICK H1 histone family member X OS=Gallus gallus OX=9031 PE=3 SV=2	1	6	6	6	33.5	33.5	33.5	22.541	215	215	0	38.157	54361	60155	52876	63538	56907	46037	41067	66425	47996	57441	54361	60155	52876	63538	56907	46037	41067	66425	47996	57441	6	6	6	6	6	6	6	6	6	6	430080000	7	AGGSSLSPSK;ALVQNDTLLQVK;GAGGAAAR;GTGANGSFK;SVDLEEADLPLTEAEEAPLAAEK;YSQLVVETIR
A0A1D5PKJ9	1	1	1	tr|A0A1D5PKJ9|A0A1D5PKJ9_CHICK RNA binding motif protein 47 OS=Gallus gallus OX=9031 PE=4 SV=2	1	1	1	1	4.2	4.2	4.2	42.493	377	377	0	8.6632	1192.6	1285.8	1018	1332.1	1121.6	1067.4	1027.7	1528.5	1110.7	1002.9	1192.6	1285.8	1018	1332.1	1121.6	1067.4	1027.7	1528.5	1110.7	1002.9	1	1	1	1	1	1	1	1	1	1	6982000	1	DVYEDELVPVFESVGR
A0A1D5PKL5	1	1	1	tr|A0A1D5PKL5|A0A1D5PKL5_CHICK Uncharacterized protein OS=Gallus gallus OX=9031 GN=PTPRM PE=4 SV=2	1	1	1	1	1.1	1.1	1.1	168.38	1494	1494	0	44.697	1784.8	1627.4	1191	1752.7	1825.7	1635.4	1662.6	1795.6	883.03	1234.5	1784.8	1627.4	1191	1752.7	1825.7	1635.4	1662.6	1795.6	883.03	1234.5	1	1	1	1	1	1	1	1	1	1	17840000	1	GAPVSVYQIVVEEERPR
A0A1D5PKL6	1	1	1	tr|A0A1D5PKL6|A0A1D5PKL6_CHICK Uncharacterized protein OS=Gallus gallus OX=9031 GN=PRKG1 PE=3 SV=2	1	1	1	1	3.7	3.7	3.7	51.58	455	455	0.0021316	1.7713	573.04	485.27	363.85	525.85	474.52	521.46	400.44	472.82	309.54	535.5	573.04	485.27	363.85	525.85	474.52	521.46	400.44	472.82	309.54	535.5	1	1	1	1	1	1	1	1	1	1	2084000	1	LSDFNIIDTLGVGGFGR
A0A1D5PKL9	1	1	1	tr|A0A1D5PKL9|A0A1D5PKL9_CHICK Uncharacterized protein OS=Gallus gallus OX=9031 GN=ITGA4 PE=3 SV=1	1	1	1	1	1.4	1.4	1.4	113.97	1021	1021	0	146.44	7063.8	8566.5	6074.8	9056.5	8712.9	7630.8	6010.9	6601.2	5114.4	5552.5	7063.8	8566.5	6074.8	9056.5	8712.9	7630.8	6010.9	6601.2	5114.4	5552.5	1	1	1	1	1	1	1	1	1	1	39897000	1	LDLSFPLDTSSFTR
F1NLI6;A0A1D5PKM1	3;3	3;3	3;3	tr|F1NLI6|F1NLI6_CHICK Uncharacterized protein OS=Gallus gallus OX=9031 GN=ZFR2 PE=4 SV=4;tr|A0A1D5PKM1|A0A1D5PKM1_CHICK Uncharacterized protein OS=Gallus gallus OX=9031 GN=ZFRL1 PE=4 SV=2	2	3	3	3	3.9	3.9	3.9	116.42	1067	1067;1096	0	43.76	16312	17876	16300	17361	18297	18004	16686	18922	15317	16987	16312	17876	16300	17361	18297	18004	16686	18922	15317	16987	3	3	3	3	3	3	3	3	3	3	55027000	3	AGYSQGATQYTQAQQTR;AISSATGPQSPGDALR;RYEEDMYWR
A0A1D5PWR3;A0A3Q2U5Y0;A0A1D5PKM2	1;1;1	1;1;1	1;1;1	tr|A0A1D5PWR3|A0A1D5PWR3_CHICK Uncharacterized protein OS=Gallus gallus OX=9031 GN=LOC420807 PE=3 SV=1;tr|A0A3Q2U5Y0|A0A3Q2U5Y0_CHICK Uncharacterized protein OS=Gallus gallus OX=9031 GN=2KTGRL PE=3 SV=1;tr|A0A1D5PKM2|A0A1D5PKM2_CHICK Uncharacterized protei	3	1	1	1	4.3	4.3	4.3	36.382	327	327;331;343	0	5.0791	3226	3212.9	2507.9	3724.7	3428.9	3220.6	3060.1	3325.6	2279.9	2530.7	3226	3212.9	2507.9	3724.7	3428.9	3220.6	3060.1	3325.6	2279.9	2530.7	1	1	1	1	1	1	1	1	1	1	7558000	1	AAALDVTYPEPLPR
A0A1D5PKN8	6	6	6	tr|A0A1D5PKN8|A0A1D5PKN8_CHICK Uncharacterized protein OS=Gallus gallus OX=9031 GN=MPST PE=4 SV=1	1	6	6	6	27.3	27.3	27.3	33.222	297	297	0	70.786	26562	29903	30170	28697	28473	28153	23877	33105	26984	23462	26562	29903	30170	28697	28473	28153	23877	33105	26984	23462	7	7	7	7	7	7	7	7	7	7	265570000	8	AQPENIISEGK;HIPGAVFFDIDQCSDR;LGVGNDSHVVVYDGSDQGLFSAPR;TYEDILDNLDSHR;VVDASWYLPK;WLSEAIK
A0A1D5PKQ5	2	2	2	tr|A0A1D5PKQ5|A0A1D5PKQ5_CHICK Uncharacterized protein OS=Gallus gallus OX=9031 GN=ASCC1 PE=4 SV=2	1	2	2	2	5.4	5.4	5.4	40.08	355	355	0	5.719	3636.2	3761	2788.6	3869.5	4242.2	4796.5	3338.7	4170.2	2661.6	3019.8	3636.2	3761	2788.6	3869.5	4242.2	4796.5	3338.7	4170.2	2661.6	3019.8	2	2	2	2	2	2	2	2	2	2	36670000	2	IDVLLDSFR;MDVLRPTLVR
A0A1D5PL07	1	1	1	tr|A0A1D5PL07|A0A1D5PL07_CHICK Uncharacterized protein OS=Gallus gallus OX=9031 GN=AUP1 PE=4 SV=2	1	1	1	1	2.7	2.7	2.7	44.618	406	406	0	6.0489	0	0	0	0	0	0	0	0	0	0	0	0	0	0	0	0	0	0	0	0	0	0	0	0	0	0	0	0	0	0	0	1	GFMELGVTGSR
Q5ZKF4;A0A1D5PL23	2;2	2;2	2;2	sp|Q5ZKF4|HM20A_CHICK High mobility group protein 20A OS=Gallus gallus OX=9031 GN=HMG20A PE=2 SV=1;tr|A0A1D5PL23|A0A1D5PL23_CHICK High mobility group protein 20A OS=Gallus gallus OX=9031 GN=HMG20A PE=4 SV=1	2	2	2	2	5.7	5.7	5.7	40.12	348	348;348	0	6.0326	6263.9	6778.8	5351.5	7099.2	7611	7280.7	6620.5	6591.6	5012	5313	6263.9	6778.8	5351.5	7099.2	7611	7280.7	6620.5	6591.6	5012	5313	2	2	2	2	2	2	2	2	2	2	41020000	2	LEVDVIQER;RPEVPFPEITR
A0A1D5PL36	9	9	9	tr|A0A1D5PL36|A0A1D5PL36_CHICK Uncharacterized protein OS=Gallus gallus OX=9031 GN=ACAA2 PE=3 SV=2	1	9	9	9	31.2	31.2	31.2	44.293	423	423	0	155.29	112620	148100	128580	139840	144780	115720	114260	119300	112290	113550	112620	148100	128580	139840	144780	115720	114260	119300	112290	113550	25	25	25	25	25	25	25	25	25	25	3.3071e+09	25	AALAAGK;AAQDAGHFNAEMAPIEVK;DMDLVEVNEAFAPQYLAVEK;EDCDQYALK;GLSATDLTEHAAR;IPMAITAENLAAK;ITAHLVHELR;IVAYHSSGCDPSIMGIGPVPAITEVLK;LEDTLWEGLTDTYVK
A0A1D5PL38	5	5	5	tr|A0A1D5PL38|A0A1D5PL38_CHICK Delta-1-pyrroline-5-carboxylate synthase OS=Gallus gallus OX=9031 GN=ALDH18A1 PE=3 SV=2	1	5	5	5	8.7	8.7	8.7	87.902	802	802	0	42.826	8544.4	9456	7782.1	9688.1	9851.4	9728.7	8956.2	9412.4	6617	7620.6	8544.4	9456	7782.1	9688.1	9851.4	9728.7	8956.2	9412.4	6617	7620.6	5	5	5	5	5	5	5	5	5	5	60886000	5	DAVQLVNTREEVEDLCR;GPVGIEGLLTTK;LIDIFYPGDQQSVTFGTK;QIAASSQDSVGR;YLHENLPLPHR
A0A1D5PL53	5	5	5	tr|A0A1D5PL53|A0A1D5PL53_CHICK Uncharacterized protein OS=Gallus gallus OX=9031 GN=TXNRD3 PE=3 SV=1	1	5	5	5	8.9	8.9	8.9	66.4	604	604	0	58.293	48663	47679	36275	45443	48605	53301	45452	49950	38847	38564	48663	47679	36275	45443	48605	53301	45452	49950	38847	38564	5	5	5	5	5	5	5	5	5	5	251370000	5	AIEEYGK;AYENGTLQR;SSGQDITQR;STEGPEFFEGEYNTVLIAIGR;VPVNDEER
A0A1D5PL70	8	8	8	tr|A0A1D5PL70|A0A1D5PL70_CHICK Uncharacterized protein OS=Gallus gallus OX=9031 GN=MCAM PE=4 SV=2	1	8	8	8	13.9	13.9	13.9	69.001	626	626	0	51.962	46944	52659	48450	47815	55714	51935	44781	50905	44950	42099	46944	52659	48450	47815	55714	51935	44781	50905	44950	42099	10	10	10	10	10	10	10	10	10	10	374300000	11	ESNGLYTVVSTLFSK;IDETEYSER;LVCDADGNPAPVFSFFR;MEPSSPLHEGDSVR;SVPGLEQSK;TELYTYK;VATNAGIVK;VSHDLLR
A0A1D5PL88	4	3	3	tr|A0A1D5PL88|A0A1D5PL88_CHICK Clathrin light chain OS=Gallus gallus OX=9031 GN=CLTB PE=3 SV=1	1	4	3	3	14	9.6	9.6	25.116	228	228	0	4.7892	25305	25429	21866	26511	26841	28214	25196	28668	23847	21948	25305	25429	21866	26511	26841	28214	25196	28668	23847	21948	7	7	7	7	7	7	7	7	7	7	559820000	7	ADRLTQEPESIR;LTQEPESIR;RLEELDAASK;VAQLCDFNPK
A0A1D5PLA1	7	7	7	tr|A0A1D5PLA1|A0A1D5PLA1_CHICK Uncharacterized protein OS=Gallus gallus OX=9031 GN=CNP PE=4 SV=2	1	7	7	7	14.2	14.2	14.2	58.372	534	534	0	149.34	39927	38490	34390	39091	39881	43197	40205	44805	33962	34179	39927	38490	34390	39091	39881	43197	40205	44805	33962	34179	7	7	7	7	7	7	7	7	7	7	447730000	8	AAGAEDYAQQEAVR;DVSVIVLDDTHHER;ERPDSLRFPFLDDEETIATLR;FPFLDDEETIATLR;IDLTSYFVK;STLAQAIQER;VIAAENYK
A0A1D5PLC3	2	2	2	tr|A0A1D5PLC3|A0A1D5PLC3_CHICK Uncharacterized protein OS=Gallus gallus OX=9031 GN=ATXN10 PE=4 SV=2	1	2	2	2	4	4	4	54.121	480	480	0.00027933	2.1693	4353.4	5236	4651.5	5188.2	5379.5	5428.5	5497.3	5165.7	4206.2	5571	4353.4	5236	4651.5	5188.2	5379.5	5428.5	5497.3	5165.7	4206.2	5571	1	1	1	1	1	1	1	1	1	1	14079000	2	EGALPEAAAR;GEPLLTAFR
A0A1D5PLD2	4	4	4	tr|A0A1D5PLD2|A0A1D5PLD2_CHICK Uncharacterized protein OS=Gallus gallus OX=9031 GN=COG1 PE=4 SV=1	1	4	4	4	5.4	5.4	5.4	106.38	957	957	0	20.375	17895	16087	13767	17073	18388	18018	16339	17521	13397	14097	17895	16087	13767	17073	18388	18018	16339	17521	13397	14097	4	4	4	4	4	4	4	4	4	4	118090000	4	GAEAEALFETHTAAELR;LLLDIPER;YADTSMVEGLLR;YRDLIEAADTIAEMR
A0A1D5PLG6	1	1	1	tr|A0A1D5PLG6|A0A1D5PLG6_CHICK Uncharacterized protein OS=Gallus gallus OX=9031 GN=KIAA1429 PE=4 SV=1	1	1	1	1	0.8	0.8	0.8	202.92	1821	1821	0	65.866	9471.5	10101	10606	10484	13537	11364	9476.5	8921	9502.4	9959.4	9471.5	10101	10606	10484	13537	11364	9476.5	8921	9502.4	9959.4	2	2	2	2	2	2	2	2	2	2	24064000	2	AVDTATELLFLDTFK
Q5ZHX5;A0A1D5PLG9	1;1	1;1	1;1	sp|Q5ZHX5|MSD2_CHICK Myb/SANT-like DNA-binding domain-containing protein 2 OS=Gallus gallus OX=9031 GN=MSANTD2 PE=2 SV=1;tr|A0A1D5PLG9|A0A1D5PLG9_CHICK Myb/SANT-like DNA-binding domain-containing protein 2 OS=Gallus gallus OX=9031 GN=MSANTD2 PE=4 SV=1	2	1	1	1	1.6	1.6	1.6	61.021	556	556;556	0.006569	1.1862	2769.8	3029.1	2620.5	2998.8	3796.4	3737.9	3207.7	2677.5	2166.7	2468.7	2769.8	3029.1	2620.5	2998.8	3796.4	3737.9	3207.7	2677.5	2166.7	2468.7	1	1	1	1	1	1	1	1	1	1	52987000	1	ALAELGYER
A0A1D5PLH7	10	10	10	tr|A0A1D5PLH7|A0A1D5PLH7_CHICK Uncharacterized protein OS=Gallus gallus OX=9031 GN=PRDX4 PE=4 SV=2	1	10	10	10	43	43	43	29.899	265	265	0	81.802	80216	83933	77730	77421	79482	85891	74724	89257	82014	75036	80216	83933	77730	77421	79482	85891	74724	89257	82014	75036	20	20	20	20	20	20	20	20	20	20	1429800000	20	AINTEVVACSVDSK;DYGVYLEDQGHALR;GDEQCHYYAGGQVYPGEAAR;GLFIIDDKR;IPLLSDLTHQISK;LTDYEGK;LVQAFQYTDK;QITMNDLPVGR;QRGDEQCHYYAGGQVYPGEAAR;VPVTDHSLHLSQAK
Q5ZLA6;A0A1D5PLI4;E1BXA7	18;18;1	18;18;1	18;18;1	sp|Q5ZLA6|MYO1C_CHICK Unconventional myosin-Ic OS=Gallus gallus OX=9031 GN=MYO1C PE=2 SV=1;tr|A0A1D5PLI4|A0A1D5PLI4_CHICK Unconventional myosin-Ic OS=Gallus gallus OX=9031 GN=MYO1C PE=3 SV=2	3	18	18	18	20	20	20	118.91	1028	1028;1083;1042	0	155.78	114940	124260	111660	121110	132860	123180	110330	118620	104840	96503	114940	124260	111660	121110	132860	123180	110330	118620	104840	96503	31	31	31	31	31	31	30	31	31	31	1.561e+09	32	CPENEYFLDYIR;DNYPQSVPR;EGIIDFISGSELLIAK;ELEIYSK;GEELISPLNLEQAAYAR;GVSFYEVSPHLYAIADNSYR;IICDLVEEK;ILQYYAVTCPASQQVETVK;LGNEEINAK;LLAVEGSVLR;LMEILMSK;QADRFDEVLIR;TLFATEDALEVR;VIASEIFK;VNNININQGSIK;VVHQNHGER;YLGLMENLR;YMDVQFDYR
A0A1D5PLI6	1	1	1	tr|A0A1D5PLI6|A0A1D5PLI6_CHICK Nuclear factor 1 OS=Gallus gallus OX=9031 GN=NFIX PE=3 SV=2	1	1	1	1	4.2	4.2	4.2	53.868	501	501	0	3.262	748.02	1327.4	1288.1	1482.6	1192.3	1131.5	1135.5	822.83	958.98	746.11	748.02	1327.4	1288.1	1482.6	1192.3	1131.5	1135.5	822.83	958.98	746.11	1	1	1	1	1	1	1	1	1	1	9325600	1	ALDEGDLEGPGDDVFYPGPGR
A0A1D5PLK6	17	17	17	tr|A0A1D5PLK6|A0A1D5PLK6_CHICK Uncharacterized protein OS=Gallus gallus OX=9031 GN=PDCD6IP PE=4 SV=1	1	17	17	17	22	22	22	97.44	887	887	0	323.31	116900	116160	103870	112570	124910	119550	113460	128830	98834	101660	116900	116160	103870	112570	124910	119550	113460	128830	98834	101660	23	23	23	23	23	23	23	23	23	23	1097400000	23	AVIEQGGVQTIDQLIK;AVQADGQVR;DLPELLQR;DLQQSIAR;DTVLSALSR;EGYQSHR;EILDESLRLLDEEETTDNELR;EVFPVLAAK;FIQQSYPSGDAQAEHCR;FLTALAQDGAINEEAISVTELDR;LALASLGYEK;LANQAADYYGDAYK;LLDEEETTDNELR;LQHAADLVK;QSNNESNLREEVLK;TLQGSEVVNVLK;TNFISVQLK
A0A1D5PLQ1	2	2	2	tr|A0A1D5PLQ1|A0A1D5PLQ1_CHICK Uncharacterized protein OS=Gallus gallus OX=9031 GN=FAM96A PE=4 SV=1	1	2	2	2	12.4	12.4	12.4	18.481	161	161	0.00028027	2.2155	5471.3	4604	3920.8	5711.7	5846.6	5609.3	5128.1	4944.2	4070.8	4164.2	5471.3	4604	3920.8	5711.7	5846.6	5609.3	5128.1	4944.2	4070.8	4164.2	2	2	2	2	2	2	2	2	2	2	28432000	2	ALEVYDIIR;EIVEQCVTEPD
A0A1D5PLS2;P23007	6;2	6;2	6;2	tr|A0A1D5PLS2|A0A1D5PLS2_CHICK Citrate synthase OS=Gallus gallus OX=9031 GN=CS PE=3 SV=2	2	6	6	6	11.3	11.3	11.3	52.056	467	467;433	0	191.12	67911	73822	63971	69743	72032	70097	66471	73564	63338	60672	67911	73822	63971	69743	72032	70097	66471	73564	63338	60672	23	23	23	23	23	23	23	23	23	23	3.0694e+09	23	AYAEGINR;GFSIPECQK;GLIYETSVLDPDEGIR;GLIYETSVLDPDEGIRFR;IVPNVLLEQGK;LPCVAAK
A0A1D5PLT1	2	2	2	tr|A0A1D5PLT1|A0A1D5PLT1_CHICK Uncharacterized protein OS=Gallus gallus OX=9031 GN=PPM1F PE=3 SV=3	1	2	2	2	5.5	5.5	5.5	57.185	531	531	0	16.107	11958	12689	10428	14189	13718	12879	11462	13831	9622.5	9249.6	11958	12689	10428	14189	13718	12879	11462	13831	9622.5	9249.6	2	2	2	2	2	2	2	2	2	2	162660000	2	GVSPLLAASLIHAAVDEVLR;SLEAGDDAR
A0A1D5PLU5	1	1	1	tr|A0A1D5PLU5|A0A1D5PLU5_CHICK Uncharacterized protein OS=Gallus gallus OX=9031 GN=TTC31 PE=4 SV=2	1	1	1	1	1.7	1.7	1.7	57.036	518	518	0.0021254	1.7463	7251.8	6844.4	4880.3	7428.7	7477.7	8366.3	7494	7552	5645.4	6376.2	7251.8	6844.4	4880.3	7428.7	7477.7	8366.3	7494	7552	5645.4	6376.2	1	1	1	1	1	1	1	1	1	1	12795000	1	LQQYQEALR
A0A1D5PLU6	1	1	1	tr|A0A1D5PLU6|A0A1D5PLU6_CHICK Uncharacterized protein OS=Gallus gallus OX=9031 GN=ZW10 PE=4 SV=1	1	1	1	1	2	2	2	88.564	781	781	0	3.9393	1772	1644.2	1395.5	2057.6	1887.6	1678.9	1443.2	1718.1	1004.3	1270.7	1772	1644.2	1395.5	2057.6	1887.6	1678.9	1443.2	1718.1	1004.3	1270.7	2	2	2	2	2	2	2	2	2	2	241840000	2	NFSNMDDEENYSAANK
A0A1D5PLX0	11	9	9	tr|A0A1D5PLX0|A0A1D5PLX0_CHICK Coatomer subunit gamma OS=Gallus gallus OX=9031 GN=COPG2 PE=3 SV=2	1	11	9	9	14.5	12.5	12.5	97.557	871	871	0	64.749	67995	67121	58736	71473	72842	75576	66317	76505	60130	61446	67995	67121	58736	71473	72842	75576	66317	76505	60130	61446	14	14	14	14	14	14	14	14	14	14	634310000	15	AAAVSALAK;FLGMQPCER;GGCDVLVR;HPSAVTACNLDLENLITDSNR;IFNETPINPR;ITDGTMLQAIER;LFQSNDQTLR;SAVLQEAR;SSEPVQLTEAETEYFVR;TVPLATAPIFEQK;VVLENEAVR
A0A1D5PM03	1	1	1	tr|A0A1D5PM03|A0A1D5PM03_CHICK Uncharacterized protein OS=Gallus gallus OX=9031 GN=PTGS1 PE=4 SV=1	1	1	1	1	3	3	3	68.182	607	607	0	6.7726	838.26	1143.2	912.62	952.78	956.14	1008.2	1030.1	866.33	645.8	867.55	838.26	1143.2	912.62	952.78	956.14	1008.2	1030.1	866.33	645.8	867.55	1	1	1	1	1	1	1	1	1	1	11105000	1	ALGHGVDLGHLYGDNLQR
A0A1D5PM09	1	1	1	tr|A0A1D5PM09|A0A1D5PM09_CHICK Uncharacterized protein OS=Gallus gallus OX=9031 GN=RCSD1 PE=4 SV=2	1	1	1	1	2.4	2.4	2.4	40.103	371	371	0	9.7148	13090	10333	8188.5	11017	13032	11123	10948	11336	9490.8	10196	13090	10333	8188.5	11017	13032	11123	10948	11336	9490.8	10196	1	1	1	1	1	1	1	1	1	1	81216000	1	ETSESTVTR
A0A1D5PM14	2	2	2	tr|A0A1D5PM14|A0A1D5PM14_CHICK Uncharacterized protein OS=Gallus gallus OX=9031 GN=ARID2 PE=4 SV=1	1	2	2	2	1	1	1	203.86	1886	1886	0	3.8011	8526.1	9476.3	7681.8	10706	10247	8401.5	8683.3	8656.8	5496.6	6442.5	8526.1	9476.3	7681.8	10706	10247	8401.5	8683.3	8656.8	5496.6	6442.5	3	3	3	3	3	3	3	3	3	3	32186000	3	ELDLHALYTR;GLAFLDELR
P14105;A0A1D5PM19;A0A1D5P600;F1NM49;P13538;A0A1D5PUR6;A0A1D5P603;A0A1D5NYC2;R4GIG1;P02565;F1P3X1;A0A1D5P525;A0A1D5NZY9;A0A1D5NVW6	99;99;1;1;1;1;1;1;1;1;1;1;1;1	99;99;1;1;1;1;1;1;1;1;1;1;1;1	81;81;0;0;0;0;0;0;0;0;0;0;0;0	sp|P14105|MYH9_CHICK Myosin-9 OS=Gallus gallus OX=9031 GN=MYH9 PE=2 SV=1;tr|A0A1D5PM19|A0A1D5PM19_CHICK Myosin-9 OS=Gallus gallus OX=9031 GN=MYH9 PE=3 SV=2	14	99	99	81	50.3	50.3	42.1	226.5	1959	1959;1960;1931;1937;1939;1939;1939;1939;1940;1940;1941;1941;1941;1944	0	323.31	1273100	1394900	1340900	1362600	1586300	1470300	1310800	1390800	1235800	1293900	1273100	1394900	1340900	1362600	1586300	1470300	1310800	1390800	1235800	1293900	349	349	347	348	349	347	348	348	349	348	43638000000	357	ADFCIIHYAGK;AELSNEVK;AGVLAHLEEER;AGVLAHLEEERDLK;ALEEAIEQK;ALEEAIEQKAELER;ALELDSNLYR;ALEQQVEEMK;ANLQIDQMNADLNAER;ATITALEAK;CNGVLEGIR;DEQNEEK;DFSALESQLQDTQELLQEETR;DILLQVDDER;DILLQVDDERR;DLESHIDTANK;DLESLTQR;DLESLTQRYEEK;DLLGRDEQNEEK;DMFQETMEAMR;DQGELER;DRAEAEAR;EEILAQAK;ELDDATETADAMNR;ELDDATETADAMNREVSSLK;ELESQITELQEDLESER;EMEVELEDER;EMEVELEDERK;EQADFAIEALAK;EQEVTVLK;EQLEEEEEAK;EQLEEEEEAKR;FLSNGHV…
Q5F499;A0A1D5PM27	6;6	6;6	6;6	sp|Q5F499|OPA1_CHICK Dynamin-like 120 kDa protein, mitochondrial OS=Gallus gallus OX=9031 GN=OPA1 PE=2 SV=1;tr|A0A1D5PM27|A0A1D5PM27_CHICK Dynamin-like 120 kDa protein, mitochondrial OS=Gallus gallus OX=9031 GN=OPA1 PE=3 SV=1	2	6	6	6	7.7	7.7	7.7	113.44	977	977;1014	0	39.81	33208	36372	26074	35840	39337	36079	32615	34913	27013	28217	33208	36372	26074	35840	39337	36079	32615	34913	27013	28217	9	9	9	9	9	9	9	9	9	9	233220000	10	AVEVAWETLQEEFSR;AYMQNPNAIILCIQDGSVDAER;ETIFSISK;QQLTNTEVR;TSVLEMIAQAR;VIQHNALEDR
A0A1D5PM44	1	1	1	tr|A0A1D5PM44|A0A1D5PM44_CHICK Uncharacterized protein OS=Gallus gallus OX=9031 GN=RMDN3 PE=4 SV=3	1	1	1	1	2.6	2.6	2.6	51.694	459	459	0.00028694	2.4648	1904.3	2221.9	1887.8	2120.9	2252.3	2180.8	1939.8	2045.5	1646.3	1800.6	1904.3	2221.9	1887.8	2120.9	2252.3	2180.8	1939.8	2045.5	1646.3	1800.6	1	1	1	1	1	1	1	1	1	1	15528000	1	LAYADQGDFLWR
A0A1D5PM49	1	1	1	tr|A0A1D5PM49|A0A1D5PM49_CHICK Galactosamine (N-acetyl)-6-sulfatase OS=Gallus gallus OX=9031 PE=4 SV=2	1	1	1	1	2.9	2.9	2.9	57.283	513	513	0	7.5262	1596	2077	2349.4	1753.7	2052.1	2068.5	1376.8	2029.9	1930.2	1564.4	1596	2077	2349.4	1753.7	2052.1	2068.5	1376.8	2029.9	1930.2	1564.4	1	1	1	1	1	1	1	1	1	1	7002300	1	QIDGIDLLPAILQGK
A0A1D5PM66	1	1	1	tr|A0A1D5PM66|A0A1D5PM66_CHICK Uncharacterized protein OS=Gallus gallus OX=9031 GN=TMEM127 PE=4 SV=3	1	1	1	1	4.4	4.4	4.4	26.932	252	252	0.001612	1.8096	11257	10939	10442	9104.1	11928	10574	9590.4	13545	10713	12073	11257	10939	10442	9104.1	11928	10574	9590.4	13545	10713	12073	1	1	1	1	1	1	1	1	1	1	11827000	1	GAAGGGGGLPK
A0A1D5PM72	5	5	5	tr|A0A1D5PM72|A0A1D5PM72_CHICK Uncharacterized protein OS=Gallus gallus OX=9031 GN=HSD17B12 PE=3 SV=2	1	5	5	5	10	10	10	42.67	401	401	0	65.051	26337	31868	23092	34657	24258	29511	24929	26687	28218	24974	26337	31868	23092	34657	24258	29511	24929	26687	28218	24974	6	6	6	6	6	6	6	6	6	6	760790000	6	AFVDYFSR;AYAEELAR;LVLPGMLER;VIVADFGER;VIVADFGEREGIYDR
A0A1D5PM87	4	4	4	tr|A0A1D5PM87|A0A1D5PM87_CHICK Uncharacterized protein OS=Gallus gallus OX=9031 GN=RAD21 PE=4 SV=1	1	4	4	4	6.6	6.6	6.6	72.05	633	633	0	41.56	14306	14345	14488	13300	17158	15287	12924	15294	13287	13773	14306	14345	14488	13300	17158	15287	12924	15294	13287	13773	3	3	3	3	3	3	3	3	3	3	25615000	4	DVIDEPILEEPSR;DVIDEPILEEPSRLQESMMEGSR;LIVDSVK;YLLADCNEAFIK
A0A1D5PM89	2	2	2	tr|A0A1D5PM89|A0A1D5PM89_CHICK Uncharacterized protein OS=Gallus gallus OX=9031 GN=CASC3 PE=4 SV=2	1	2	2	2	2.9	2.9	2.9	72.954	657	657	0	5.2953	5682.9	5691.6	5341.1	6735.7	7571.6	7507.3	7377.5	7015.3	5102.5	5730.1	5682.9	5691.6	5341.1	6735.7	7571.6	7507.3	7377.5	7015.3	5102.5	5730.1	2	2	2	2	2	2	2	2	2	2	42180000	2	ASEVSAQPSR;GLFFEHDLR
A0A1D5PME9	2	2	2	tr|A0A1D5PME9|A0A1D5PME9_CHICK Leucine rich repeat containing 15 OS=Gallus gallus OX=9031 PE=4 SV=2	1	2	2	2	4.1	4.1	4.1	62.151	563	563	0	3.5349	10353	9223.5	8689.1	10069	9874.7	12295	10917	9731.8	7792	8888.5	10353	9223.5	8689.1	10069	9874.7	12295	10917	9731.8	7792	8888.5	2	2	2	2	2	2	2	2	2	2	59028000	2	ELQLHGNNLR;VSPDAFQHLPDLR
A0A1D5PMH0	4	4	4	tr|A0A1D5PMH0|A0A1D5PMH0_CHICK Uncharacterized protein OS=Gallus gallus OX=9031 GN=VPS45 PE=3 SV=2	1	4	4	4	10.6	10.6	10.6	45.062	397	397	0	5.4182	5531.3	5714.6	4580.3	5930.1	5693.2	6002.9	5398.8	6206.8	4773.3	4344.2	5531.3	5714.6	4580.3	5930.1	5693.2	6002.9	5398.8	6206.8	4773.3	4344.2	4	4	4	4	4	4	4	4	4	4	41019000	5	AFVENYPQFK;SFLEEVTASGFR;TEVPPLLLILDR;VTELDAAR
Q5H7N8;A0A1D5PMI7	1;1	1;1	1;1	sp|Q5H7N8|ZC3HF_CHICK Zinc finger CCCH domain-containing protein 15 OS=Gallus gallus OX=9031 GN=ZC3H15 PE=1 SV=1;tr|A0A1D5PMI7|A0A1D5PMI7_CHICK Zinc finger CCCH domain-containing protein 15 OS=Gallus gallus OX=9031 GN=ZC3H15 PE=4 SV=1	2	1	1	1	3.3	3.3	3.3	48.996	429	429;429	0	47.269	9200.1	9880.4	7429.3	10569	11044	9803.9	9651.9	8204.5	5563.2	7033.3	9200.1	9880.4	7429.3	10569	11044	9803.9	9651.9	8204.5	5563.2	7033.3	1	1	1	1	1	1	1	1	1	1	96389000	1	AVDETGITVASPER
A0A1D5PMI8	2	2	2	tr|A0A1D5PMI8|A0A1D5PMI8_CHICK Uncharacterized protein OS=Gallus gallus OX=9031 GN=SCRN3 PE=4 SV=2	1	2	2	2	5	5	5	62.138	564	564	0	6.6547	8080.4	9119.8	6339	8870.8	9157	9394.3	8041.2	8172.7	5868.6	5692.9	8080.4	9119.8	6339	8870.8	9157	9394.3	8041.2	8172.7	5868.6	5692.9	3	3	3	3	3	3	3	3	3	3	43631000	3	EFDFAATYSYVNTAR;GAITAETMMEILR
A0A1D5PMM9	1	1	1	tr|A0A1D5PMM9|A0A1D5PMM9_CHICK Uncharacterized protein OS=Gallus gallus OX=9031 GN=AAGAB PE=4 SV=1	1	1	1	1	7.3	7.3	7.3	34.523	314	314	0	69.422	1085.4	1027.6	902.29	863.92	1134.1	924.44	1049.9	997.92	992.99	1037.8	1085.4	1027.6	902.29	863.92	1134.1	924.44	1049.9	997.92	992.99	1037.8	2	2	2	2	2	2	2	2	2	2	78910000	2	AAAGPYALLSSCDGGFAAEELVR
A0A1D5PMN3	22	22	22	tr|A0A1D5PMN3|A0A1D5PMN3_CHICK Uncharacterized protein OS=Gallus gallus OX=9031 GN=TPR PE=4 SV=2	1	22	22	22	10.2	10.2	10.2	279.51	2472	2472	0	258.33	116540	135670	117580	138530	156310	129360	122330	130640	101380	112470	116540	135670	117580	138530	156310	129360	122330	130640	101380	112470	26	26	26	26	26	26	26	26	26	26	1.0682e+09	27	ASTALSNEQQAR;ELEAAQDR;ELENANDLLSATK;EQQASMEER;EQQPSSASER;ESLLVEQR;FLADQQSEIDGLR;GNHVIRDEEVSSADISSSSEVISQHLVSYR;GQPGTSEDVDDLVSR;GSEILELK;ISTQLEFASK;LAQSQER;LQEQVTELR;LTEANTEK;NLQEQISQLQSELAR;QQLNNTEAQLASQSSQR;QSNENLQK;SAADDSEAK;SLSTLQSEVQEALQR;SQEQILEILR;TTQEEQLR;VLLMELEEAR
A0A1D5PMR2;Q5F454;E1BRQ3	1;1;1	1;1;1	1;1;1	tr|A0A1D5PMR2|A0A1D5PMR2_CHICK TRAF2 and NCK interacting kinase OS=Gallus gallus OX=9031 PE=4 SV=2;tr|Q5F454|Q5F454_CHICK Uncharacterized protein OS=Gallus gallus OX=9031 GN=NRK PE=2 SV=1;tr|E1BRQ3|E1BRQ3_CHICK Uncharacterized protein OS=Gallus gallus OX=9	3	1	1	1	2.4	2.4	2.4	60.081	510	510;1236;1319	0.002117	1.6899	2668.2	3658	2551.7	3833.7	3253.7	3050.1	2959.1	2890.3	2369.1	2257.8	2668.2	3658	2551.7	3833.7	3253.7	3050.1	2959.1	2890.3	2369.1	2257.8	1	1	1	1	1	1	1	1	1	1	7190200	1	LVDFGVSAQLDR
A0A1D5PMT8	4	4	4	tr|A0A1D5PMT8|A0A1D5PMT8_CHICK Uncharacterized protein OS=Gallus gallus OX=9031 GN=RPLP2 PE=3 SV=1	1	4	4	4	31.3	31.3	31.3	11.842	115	115	0	94.144	45914	41696	41115	42170	45127	47029	41476	52498	48968	42963	45914	41696	41115	42170	45127	47029	41476	52498	48968	42963	12	12	12	12	12	12	12	12	12	12	803350000	12	ILDSVGIETDDER;ILDSVGIETDDERLNK;NIEDVIAQGNGK;VISELNGK
A0A1D5PMV1	1	1	1	tr|A0A1D5PMV1|A0A1D5PMV1_CHICK Uncharacterized protein OS=Gallus gallus OX=9031 GN=MERTK PE=3 SV=2	1	1	1	1	0.9	0.9	0.9	108.52	990	990	0	2.6864	3806.7	4452.3	3393	4472.2	4677.9	5480.7	4682.7	5340	3901.5	4290.1	3806.7	4452.3	3393	4472.2	4677.9	5480.7	4682.7	5340	3901.5	4290.1	1	1	1	1	1	1	1	1	1	1	10012000	1	LLESLPAPR
Q5ZLP2;A0A1D5PMW3	3;3	3;3	3;3	sp|Q5ZLP2|MTNB_CHICK Methylthioribulose-1-phosphate dehydratase OS=Gallus gallus OX=9031 GN=APIP PE=2 SV=1;tr|A0A1D5PMW3|A0A1D5PMW3_CHICK Methylthioribulose-1-phosphate dehydratase OS=Gallus gallus OX=9031 GN=APIP PE=3 SV=1	2	3	3	3	13.6	13.6	13.6	26.821	242	242;242	0	7.3972	21314	22722	19707	23849	23655	26619	23744	25411	20949	23180	21314	22722	19707	23849	23655	26619	23744	25411	20949	23180	5	5	5	5	5	5	5	5	5	5	90078000	5	AMEEYPDSCAVLVR;GAGAVIHTHSK;NLIPELCR
A0A1D5PMY0	1	1	1	tr|A0A1D5PMY0|A0A1D5PMY0_CHICK Uncharacterized protein OS=Gallus gallus OX=9031 GN=FBXO2 PE=4 SV=1	1	1	1	1	4.5	4.5	4.5	28.318	247	247	0.00027847	2.1378	1275.7	1300.9	1155.2	1406.1	1355.1	969.77	1269.3	1215.8	855.74	1206.9	1275.7	1300.9	1155.2	1406.1	1355.1	969.77	1269.3	1215.8	855.74	1206.9	1	1	1	1	1	1	1	1	1	1	5154500	1	MESLPEAVLIR
A0A1D5PN24	1	1	1	tr|A0A1D5PN24|A0A1D5PN24_CHICK Uncharacterized protein OS=Gallus gallus OX=9031 GN=CAMK1 PE=3 SV=2	1	1	1	1	4.6	4.6	4.6	41.213	367	367	0	20.724	2604.8	2897.4	2303.4	2934.1	3077	2819.4	2876.3	2766	1814.6	2092.5	2604.8	2897.4	2303.4	2934.1	3077	2819.4	2876.3	2766	1814.6	2092.5	2	2	2	2	2	2	2	2	2	2	23034000	2	EVLGTGAFSEVVLAEER
Q06066;A0A1D5PN25	4;4	4;4	3;3	sp|Q06066|YBOX1_CHICK Nuclease-sensitive element-binding protein 1 OS=Gallus gallus OX=9031 GN=YBX1 PE=2 SV=1;tr|A0A1D5PN25|A0A1D5PN25_CHICK Nuclease-sensitive element-binding protein 1 OS=Gallus gallus OX=9031 GN=YBX1 PE=4 SV=1	2	4	4	3	25.5	25.5	20.2	35.799	321	321;322	0	254.18	27636	23139	20840	21878	23224	27571	23732	30762	24609	23474	27636	23139	20840	21878	23224	27571	23732	30762	24609	23474	7	7	7	7	7	7	7	7	7	7	360320000	8	NEGAENIPEGQAQQR;RPQYSNPPVQGEIVEGADNQGAGEQGRPVR;SVGDGETVEFDVVEGEK;TAEPPAENTSAPEAEQGGAE
A0A1D5PN34	2	2	2	tr|A0A1D5PN34|A0A1D5PN34_CHICK Uncharacterized protein OS=Gallus gallus OX=9031 GN=ZNF207 PE=4 SV=1	1	2	2	2	5.4	5.4	5.4	50.883	479	479	0	12.993	20381	22696	16789	23131	22531	24248	19932	21969	15679	17358	20381	22696	16789	23131	22531	24248	19932	21969	15679	17358	5	5	5	5	5	5	5	5	5	5	399570000	5	ETIDAVPNAIPGR;LIHPDEDISLEER
A0A1D5PN54;A0A1L1RZJ6;P0ABB0	26;24;1	26;24;1	26;24;1	tr|A0A1D5PN54|A0A1D5PN54_CHICK ATP synthase subunit alpha OS=Gallus gallus OX=9031 GN=ATP5A1Z PE=3 SV=1;tr|A0A1L1RZJ6|A0A1L1RZJ6_CHICK ATP synthase subunit alpha OS=Gallus gallus OX=9031 GN=ATP5A1W PE=3 SV=2	3	26	26	26	49.5	49.5	49.5	59.898	553	553;553;513	0	323.31	364740	389490	327950	390680	381050	374160	347470	410940	336510	312630	364740	389490	327950	390680	381050	374160	347470	410940	336510	312630	113	113	112	113	113	113	113	113	112	112	25704000000	117	AVDSLVPIGR;EAYPGDVFYLHSR;EIVTNFLSTFEA;ELIIGDR;EPMQTGIK;EVAAFAQFGSDLDAATQQLLNR;FNDGTDEK;GMSLNLEPDNVGVVVFGNDR;HALIIYDDLSK;ILGADTSAELEETGR;ISDQTEAK;LELAQYR;LTDADAMK;NVQAEEMVEFSSGLK;QGQYVPMAIEEQVAVIYAGVR;QVAGTMK;RFNDGTDEK;RLTDADAMK;RTGAIVDVPVGEELLGR;STVAQLVK;TGAIVDVPVGEELLGR;TGTAEVSSILEER;TSIAIDTIINQK;VGSAAQTR;VLSIGDGIAR;VVDALGNPIDGK
A0A1D5PN67	1	1	1	tr|A0A1D5PN67|A0A1D5PN67_CHICK Uncharacterized protein OS=Gallus gallus OX=9031 GN=PGPEP1 PE=4 SV=2	1	1	1	1	8.6	8.6	8.6	23.855	222	222	0	6.8501	1539.4	1515	1115.7	1973.2	1999.5	1753	1902.5	2016.9	1267.8	1532.4	1539.4	1515	1115.7	1973.2	1999.5	1753	1902.5	2016.9	1267.8	1532.4	1	1	1	1	1	1	1	1	1	1	30875000	1	DGVDLHVYEVPVEYQTVQR
A0A1D5PN95	1	1	1	tr|A0A1D5PN95|A0A1D5PN95_CHICK Uncharacterized protein OS=Gallus gallus OX=9031 GN=BCAS1 PE=4 SV=2	1	1	1	1	2.7	2.7	2.7	65.994	629	629	0	9.9961	2080.3	2323.1	1641.6	2541.6	2274	2093.7	2340.2	2399.1	2048.5	1837.2	2080.3	2323.1	1641.6	2541.6	2274	2093.7	2340.2	2399.1	2048.5	1837.2	1	1	1	1	1	1	1	1	1	1	21735000	1	APEPTAQQQAAATEAPR
A0A1D5PN97	12	12	11	tr|A0A1D5PN97|A0A1D5PN97_CHICK Methylthioribose-1-phosphate isomerase OS=Gallus gallus OX=9031 GN=MRI1 PE=3 SV=2	1	12	12	11	40.1	40.1	38	36.976	347	347	0	146.51	108460	104610	85949	114810	108750	112490	103190	110150	82437	85441	108460	104610	85949	114810	108750	112490	103190	110150	82437	85441	35	36	35	36	36	36	36	36	36	36	4436000000	37	AIAHLEALLQK;ALHSEGR;AWMDREPAVSEGELR;AWMDREPAVSEGELRDR;DARPTAVNVGR;DVEDNRR;ELTELQGVR;GDPEALVEFVEER;GVHAVVVGADR;LLPTELR;LTALEMLHEGVPTTLIADSAAAAAIR;YQTVLDADGAAAAVAAMEVR
A0A1D5PNA1	2	2	2	tr|A0A1D5PNA1|A0A1D5PNA1_CHICK Uncharacterized protein OS=Gallus gallus OX=9031 GN=PDCD11 PE=4 SV=2	1	2	2	2	2.5	2.5	2.5	161.39	1454	1454	0	11.982	5059	5912.5	5011	18643	9922.6	9801.1	5211	6507.5	5150.5	7307.6	5059	5912.5	5011	18643	9922.6	9801.1	5211	6507.5	5150.5	7307.6	2	2	2	2	2	2	2	2	2	2	25641000	2	ASMEENFPR;ENHVELSLLPEDTEMPSVLPESLGLPR
A0A1D5PNA3	2	2	2	tr|A0A1D5PNA3|A0A1D5PNA3_CHICK Uncharacterized protein OS=Gallus gallus OX=9031 GN=LNPK PE=4 SV=2	1	2	2	2	5.7	5.7	5.7	47.319	419	419	0	27.824	15243	14070	11224	14025	15941	14340	14035	14430	11195	11540	15243	14070	11224	14025	15941	14340	14035	14430	11195	11540	2	2	2	2	2	2	2	2	2	2	72497000	2	DASALSGPPER;LLVSSTPSPDLQR
A0A1D5PNA9	1	1	1	tr|A0A1D5PNA9|A0A1D5PNA9_CHICK Uncharacterized protein OS=Gallus gallus OX=9031 GN=GOLT1B PE=4 SV=2	1	1	1	1	6.5	6.5	6.5	15.268	138	138	0	3.3283	3244.1	3199.1	3012.8	3469.8	3536	3572.8	3560.5	3425.9	2940.3	3063.9	3244.1	3199.1	3012.8	3469.8	3536	3572.8	3560.5	3425.9	2940.3	3063.9	1	1	1	1	1	1	1	1	1	1	17093000	1	MISLSDTQK
A0A1D5PNG3	3	3	3	tr|A0A1D5PNG3|A0A1D5PNG3_CHICK Eukaryotic translation initiation factor 6 OS=Gallus gallus OX=9031 GN=EIF6 PE=3 SV=1	1	3	3	3	22.9	22.9	22.9	26.525	245	245	0	74.291	13962	13159	10623	16440	13692	15456	13440	15568	11882	11144	13962	13159	10623	16440	13692	15456	13440	15568	11882	11144	7	7	7	7	7	7	7	7	7	7	299810000	7	HGLLVPSSTTDQELQHIR;LNEAQPSTIATNMR;TSIEDQDELSSLLQVPLVAGTVNR
A0A1D5PNH0	5	5	5	tr|A0A1D5PNH0|A0A1D5PNH0_CHICK Uncharacterized protein OS=Gallus gallus OX=9031 GN=MECR PE=4 SV=2	1	5	5	5	15.2	15.2	15.2	48.766	455	455	0	88.62	35059	35297	28745	34337	34434	41387	36053	50453	35930	38796	35059	35297	28745	34337	34434	41387	36053	50453	35930	38796	12	12	12	12	12	12	12	12	12	12	735110000	12	DRPDLPQLVER;EALAASMQPFTSSK;GQLSAPACTAVPLEDFR;GTMVTYGGMAK;LLALGADHVVTEDALR
A0A1D5PNK0	3	3	3	tr|A0A1D5PNK0|A0A1D5PNK0_CHICK Enolase-phosphatase E1 OS=Gallus gallus OX=9031 GN=ENOPH1 PE=3 SV=2	1	3	3	3	9.4	9.4	9.4	48.069	437	437	0	25.594	38235	41521	34606	43166	38446	40440	36231	41739	33539	33144	38235	41521	34606	43166	38446	40440	36231	41739	33539	33144	6	6	6	6	6	6	6	6	6	6	205660000	6	AAYATGLVK;GEIFEDVVPAIR;IAASIGCDTNNILFLTDVPR
A0A1D5PNK3	9	9	9	tr|A0A1D5PNK3|A0A1D5PNK3_CHICK Uncharacterized protein OS=Gallus gallus OX=9031 GN=SLC25A11 PE=3 SV=2	1	9	9	9	34.2	34.2	34.2	33.165	304	304	0	96.545	66653	69270	57543	71647	71382	66279	57541	66568	53536	50805	66653	69270	57543	71647	71382	66279	57541	66568	53536	50805	13	13	13	13	13	13	13	13	13	13	758990000	13	AAERPQSSPK;AAVGMTAGATGAFVGTPAEVALIR;GCGPTMAR;IVREEGILTLWR;LGIYTVLLER;LSGADGTPPGFLTK;NVFDALVR;QATYTTTR;QFLLDSGYFR
A0A1D5PNM0	3	3	3	tr|A0A1D5PNM0|A0A1D5PNM0_CHICK Uncharacterized protein OS=Gallus gallus OX=9031 GN=NDUFB9 PE=3 SV=1	1	3	3	3	28.2	28.2	28.2	21.327	174	174	0	42.413	3349.5	3886.2	3795.9	3902.8	3690.6	3837.5	3246.9	4292.5	2633.6	3117.9	3349.5	3886.2	3795.9	3902.8	3690.6	3837.5	3246.9	4292.5	2633.6	3117.9	2	2	2	2	2	2	2	2	2	2	52491000	3	AAYLTHQQK;AGEEEFWANQHPQPYIFPDSPGGTSYER;QLEEETPADGPR
A0A1D5PNN0	1	1	1	tr|A0A1D5PNN0|A0A1D5PNN0_CHICK Uncharacterized protein OS=Gallus gallus OX=9031 GN=GPALPP1 PE=4 SV=1	1	1	1	1	3.7	3.7	3.7	39.199	350	350	0	25.488	17262	18397	17038	15255	20436	18526	18414	19278	16606	16146	17262	18397	17038	15255	20436	18526	18414	19278	16606	16146	1	1	1	1	1	1	1	1	1	1	51822000	1	GPVESDVTQEFER
A0A1D5PNP0	2	2	2	tr|A0A1D5PNP0|A0A1D5PNP0_CHICK Uncharacterized protein OS=Gallus gallus OX=9031 GN=AOAH PE=4 SV=2	1	2	2	2	3.1	3.1	3.1	72.172	639	639	0	4.5405	5800.8	5110.5	4266.5	5153.7	5624.8	5982.6	5958.7	7357.4	6128.3	5605.8	5800.8	5110.5	4266.5	5153.7	5624.8	5982.6	5958.7	7357.4	6128.3	5605.8	2	2	2	2	2	2	2	2	2	2	22414000	2	EMFSNVMQALR;FLWDNLHNR
A0A1D5PNR0	3	3	3	tr|A0A1D5PNR0|A0A1D5PNR0_CHICK RNA-binding protein 8A OS=Gallus gallus OX=9031 GN=RBM8A PE=3 SV=2	1	3	3	3	23.3	23.3	23.3	18.431	163	163	0	323.31	34435	37700	31689	36355	37246	36315	32806	37646	30930	29895	34435	37700	31689	36355	37246	36315	32806	37646	30930	29895	11	11	10	11	11	11	11	11	11	11	728730000	11	GYTLVEYETYK;NIHLNLDR;VREDYDSVEQDGDEPGPQR
A0A1D5PNR3	1	1	1	tr|A0A1D5PNR3|A0A1D5PNR3_CHICK Uncharacterized protein OS=Gallus gallus OX=9031 GN=ARHGEF11 PE=4 SV=2	1	1	1	1	0.5	0.5	0.5	196.44	1785	1785	0	2.6814	3847.1	4128.2	2985.2	4323.3	4446.2	3502.5	3488.2	3963.5	3323	3658.5	3847.1	4128.2	2985.2	4323.3	4446.2	3502.5	3488.2	3963.5	3323	3658.5	1	1	1	1	1	1	1	1	1	1	7030500	1	DIWNIFLDR
A0A1D5PNR4	7	7	7	tr|A0A1D5PNR4|A0A1D5PNR4_CHICK Uncharacterized protein OS=Gallus gallus OX=9031 GN=PRDX3 PE=4 SV=2	1	7	7	7	23.6	23.6	23.6	33.21	309	309	0	90.137	66403	71258	64063	71515	70964	69389	61697	71901	63544	57585	66403	71258	64063	71515	70964	69389	61697	71901	63544	57585	20	20	20	20	20	20	20	20	20	20	1.905e+09	20	DYGVLLEGPGIALR;ELTLDDFK;GLFIIDPNGIIK;GTAVVNGEFK;HLSINDLPVGR;MNIPVLSDLTK;SVEETLR
A0A1D5PNS4;CON__Q3SX14	21;2	1;0	1;0	tr|A0A1D5PNS4|A0A1D5PNS4_CHICK Gelsolin OS=Gallus gallus OX=9031 GN=GSN PE=4 SV=2	2	21	1	1	30.1	1	1	91.435	833	833;781	0.003112	1.4892	17495	17127	16738	16924	27474	9623.9	16350	9212.3	33143	9364.3	17495	17127	16738	16924	27474	9623.9	16350	9212.3	33143	9364.3	1	1	1	1	1	1	1	1	1	1	33555000	1	AGGVASGFR;AMADVDV;DQTEGLGEAYISGHVAK;EGGQTTPAQTR;EPGLQIWR;EVQGHESSTFLGYFK;FDLVPVPK;GAAAIFTVQMDDYLQGK;GSNSAELSGAQELLK;HTQVQVLPESGETPLFK;HVVPNEVTVQR;LFACSNK;NLYGDFFTGDSYLVLNTIR;RYIETDPASR;SGNLQYDLHFWLGDESSQDER;SSTSGATR;TATDFIEK;TPVTLVK;VPFDAATLHTSR;VPVDPATYGQFYGGDSYIILYDYR;YIETDPASR
A0A1D5PNU2	2	2	2	tr|A0A1D5PNU2|A0A1D5PNU2_CHICK Uncharacterized protein OS=Gallus gallus OX=9031 GN=APOH PE=4 SV=1	1	2	2	2	7	7	7	41.093	374	374	0	6.5704	15324	14930	12332	14190	15461	16231	14472	19564	17312	16525	15324	14930	12332	14190	15461	16231	14472	19564	17312	16525	2	2	2	2	2	2	2	2	2	2	49190000	2	AVVLYEGEK;SSLSFSCDPGYSLVGSR
A0A1D5PNV1	4	4	4	tr|A0A1D5PNV1|A0A1D5PNV1_CHICK Uncharacterized protein OS=Gallus gallus OX=9031 GN=GLS PE=3 SV=1	1	4	4	4	9	9	9	73.375	667	667	0	98.066	13369	11918	11041	13161	13121	13276	12900	12801	9638.3	10912	13369	11918	11041	13161	13121	13276	12900	12801	9638.3	10912	5	5	5	5	5	5	5	5	5	5	124910000	5	FSPDLWGVSLCTVDGQR;MAGNEYVGFSNATFQSER;VADYIPQLAK;YAIAVNDLGTEYVHR
A0A1D5PNW6	1	1	1	tr|A0A1D5PNW6|A0A1D5PNW6_CHICK Uncharacterized protein OS=Gallus gallus OX=9031 GN=NSMAF PE=4 SV=2	1	1	1	1	1.5	1.5	1.5	99.757	882	882	0	3.655	3339.4	3169.1	2494.1	3059.3	4064.8	3834.2	3619.4	3506.6	2530	2882.5	3339.4	3169.1	2494.1	3059.3	4064.8	3834.2	3619.4	3506.6	2530	2882.5	1	1	1	1	1	1	1	1	1	1	12854000	1	APEDNEANNPFLR
A0A1D5PNX4	1	1	1	tr|A0A1D5PNX4|A0A1D5PNX4_CHICK Uncharacterized protein OS=Gallus gallus OX=9031 GN=RABL6 PE=4 SV=2	1	1	1	1	1.1	1.1	1.1	78.032	709	709	0.0013514	1.8491	5197.5	6185.8	5133.6	5901.6	6432.1	5843.1	5904.6	6040.8	4706.6	4566.5	5197.5	6185.8	5133.6	5901.6	6432.1	5843.1	5904.6	6040.8	4706.6	4566.5	1	1	1	1	1	1	1	1	1	1	69533000	1	VILPGDVR
A0A1D5PP06	1	1	1	tr|A0A1D5PP06|A0A1D5PP06_CHICK Uncharacterized protein OS=Gallus gallus OX=9031 GN=ARMC8 PE=4 SV=1	1	1	1	1	1.9	1.9	1.9	75.329	673	673	0	45.95	4979.8	4938	4154.4	5353.1	5785.1	4948.7	5004.5	5344.9	4135.7	4326.4	4979.8	4938	4154.4	5353.1	5785.1	4948.7	5004.5	5344.9	4135.7	4326.4	1	1	1	1	1	1	1	1	1	1	20264000	1	LYASLGANDEDIR
A0A1D5PP23	2	2	2	tr|A0A1D5PP23|A0A1D5PP23_CHICK Uncharacterized protein OS=Gallus gallus OX=9031 GN=ELMO3 PE=4 SV=1	1	2	2	2	3.9	3.9	3.9	82.611	719	719	0	6.516	12995	11376	8926.2	11403	12575	12048	11604	14783	10959	11971	12995	11376	8926.2	11403	12575	12048	11604	14783	10959	11971	2	2	2	2	2	2	2	2	2	2	29811000	2	LASLSQDVTFAQEFINR;LTTSPDQEAER
A0A1D5PP34	3	3	3	tr|A0A1D5PP34|A0A1D5PP34_CHICK Exocyst complex component 7 OS=Gallus gallus OX=9031 GN=EXOC7 PE=3 SV=2	1	3	3	3	5	5	5	89.577	787	787	0	59.74	10624	11180	9756.1	12032	12617	11895	10860	11588	8398.4	8815.8	10624	11180	9756.1	12032	12617	11895	10860	11588	8398.4	8815.8	4	3	4	4	4	4	4	4	4	4	81231000	4	AVEYFQDNNPDSPELNR;AWAIPDVEQR;NMVSILSSFESR
A0A1D5PP57;P49712;A0A3Q3AGQ2	18;14;1	18;14;1	18;14;1	tr|A0A1D5PP57|A0A1D5PP57_CHICK Vacuolar proton pump subunit B OS=Gallus gallus OX=9031 GN=ATP6V1B2 PE=3 SV=2;sp|P49712|VATB_CHICK V-type proton ATPase subunit B OS=Gallus gallus OX=9031 GN=ATP6V1B PE=3 SV=1	3	18	18	18	51.5	51.5	51.5	55.635	503	503;453;721	0	219	141550	131800	105220	136420	137240	143500	139630	171980	131100	122090	141550	131800	105220	136420	137240	143500	139630	171980	131100	122090	45	43	42	44	45	43	43	45	42	43	5542700000	45	AAVAAAR;AVVGEEALTSDDLLYLEFLQK;AVVQVFEGTSGIDAK;DFLSQPR;EQAAALTR;GFPGYMYTDLATIYER;GPAVLAEDFLDIMGQPINPQCR;HVLVILTDMSSYAEALR;IPQTTLAEFYPR;IYPEEMIQTGISAIDGMNSIAR;LALTTAEFLAYQCEK;NFIAQGPYENR;SAIGEGMTR;SDFEENGSMDNVCLFLNLANDPTIER;TPVSEDMLGR;TSCEFTGDILR;TVSGVNGPLVILDQVK;YAEIVHLTLPDGTR
A0A1D5PP62	6	4	4	tr|A0A1D5PP62|A0A1D5PP62_CHICK Uncharacterized protein OS=Gallus gallus OX=9031 GN=SLC25A12 PE=3 SV=2	1	6	4	4	9.3	6.4	6.4	74.416	675	675	0	11.275	14496	15441	11808	15943	16486	14615	15547	13890	10490	10865	14496	15441	11808	15943	16486	14615	15547	13890	10490	10865	4	4	4	4	4	4	4	4	4	4	153050000	4	LQVAGEITTGPR;LTLADIER;LTVNDFVR;RADPAELR;VAPLAEGALPYNLAELQR;YLGLYTDPR
A0A1D5PP82	2	2	2	tr|A0A1D5PP82|A0A1D5PP82_CHICK Uncharacterized protein OS=Gallus gallus OX=9031 GN=TRIM1BL PE=4 SV=2	1	2	2	2	3.3	3.3	3.3	90.242	828	828	0	4.532	3247.8	3347.7	3438	3579.7	3912.9	2871.9	3182	3216.6	2303	2647.9	3247.8	3347.7	3438	3579.7	3912.9	2871.9	3182	3216.6	2303	2647.9	2	2	2	2	2	2	2	2	2	2	22793000	2	LSSSTESTDAIDLTLIR;RPDLVDLLER
A0A1D5PPC7;F1NXL4	4;1	4;1	4;1	tr|A0A1D5PPC7|A0A1D5PPC7_CHICK 5-AMP-activated protein kinase gamma-1 non-catalytic subunit variant 1 OS=Gallus gallus OX=9031 GN=PRKAG1 PE=2 SV=2	2	4	4	4	12.8	12.8	12.8	33.82	298	298;567	0	6.5521	21907	24126	22120	23102	24667	23782	20089	24412	21603	20347	21907	24126	22120	23102	24667	23782	20089	24412	21603	20347	5	5	5	5	5	5	5	5	5	5	71350000	5	LVEAEVHR;LVVVDESDVVK;VSALPVVDDSGR;VVDIYSK
Q6U7I1;A0A1D5PPD3	4;4	4;4	4;4	sp|Q6U7I1|UBP7_CHICK Ubiquitin carboxyl-terminal hydrolase 7 OS=Gallus gallus OX=9031 GN=USP7 PE=2 SV=1;tr|A0A1D5PPD3|A0A1D5PPD3_CHICK Ubiquitin carboxyl-terminal hydrolase 7 OS=Gallus gallus OX=9031 GN=USP7 PE=3 SV=1	2	4	4	4	5.5	5.5	5.5	128.3	1101	1101;1102	0	30.844	11974	11856	9262.1	12975	13468	11983	11505	11101	9933	9591.5	11974	11856	9262.1	12975	13468	11983	11505	11101	9933	9591.5	6	6	6	6	6	6	6	6	6	6	141920000	6	IIGVHQEDELLECLSPATSR;ITDFENRR;LSESVLSPPCFVR;LSEVLQPVTDHDIPQQLVER
A0A1D5PPF7	1	1	1	tr|A0A1D5PPF7|A0A1D5PPF7_CHICK Uncharacterized protein OS=Gallus gallus OX=9031 GN=TSNAX PE=4 SV=1	1	1	1	1	6.6	6.6	6.6	33.243	290	290	0.0011013	2.0206	461.22	378.5	152.65	438.97	284.93	297.73	327.18	366.73	404.82	317.48	461.22	378.5	152.65	438.97	284.93	297.73	327.18	366.73	404.82	317.48	1	1	1	1	1	1	1	1	1	1	8094700	1	VTPVDYLLGVADLTGELMR
A0A1D5PPF8	22	21	21	tr|A0A1D5PPF8|A0A1D5PPF8_CHICK Uncharacterized protein OS=Gallus gallus OX=9031 GN=HSPA4 PE=3 SV=1	1	22	21	21	29.2	28.3	28.3	94.239	840	840	0	323.31	225000	196990	187400	198450	228380	236320	202300	231010	189400	192620	225000	196990	187400	198450	228380	236320	202300	231010	189400	192620	36	36	36	36	36	36	36	36	36	36	1.9473e+09	36	AFEDLGK;AGGIETIANEYSDR;EDIYAVEIVGGTTR;EFSITDLIPYPISLR;ELPYPDPAIAHFLVQK;EPFTLEAYYSSPK;ETAENALK;EVSTTLNADEAVAR;FLEMCDGLLAR;FQESEERPK;LYQECEK;MQVDQEEQQK;NAVEEYVYDMR;QIQQYMK;SIGAAAK;SLTLDPVIK;SQVISNAK;SVMDATQIAGLNCLR;TTTVDLPIENQLVWQIGK;VLATAFDTTLGGR;VMYMEEER;VTPQTDGSSSK
A0A1D5PPG9	2	2	2	tr|A0A1D5PPG9|A0A1D5PPG9_CHICK Reticulon OS=Gallus gallus OX=9031 GN=RTN4 PE=4 SV=3	1	2	2	2	2.1	2.1	2.1	127	1159	1159	0	13.569	11576	11594	9890.1	11508	13242	13355	11881	12168	9737.2	9381.4	11576	11594	9890.1	11508	13242	13355	11881	12168	9737.2	9381.4	3	3	3	3	3	3	3	3	3	3	236420000	3	AYLESDVAVSEELIQK;SDEGHPFR
Q5ZID0;A0A1D5PPI5	2;2	2;2	2;2	sp|Q5ZID0|NMRL1_CHICK NmrA-like family domain-containing protein 1 OS=Gallus gallus OX=9031 GN=NMRAL1 PE=2 SV=1;tr|A0A1D5PPI5|A0A1D5PPI5_CHICK NmrA-like family domain-containing protein 1 OS=Gallus gallus OX=9031 GN=NMRAL1 PE=4 SV=2	2	2	2	2	6.1	6.1	6.1	32.689	296	296;296	0	3.2458	11078	9144.6	7795.7	10074	8247.1	10110	10369	8629.5	8397.3	7327.9	11078	9144.6	7795.7	10074	8247.1	10110	10369	8629.5	8397.3	7327.9	2	2	2	2	2	2	2	2	2	2	68063000	2	ALLEDGAFAVR;ELADMFR
A0A1D5PPJ3	1	1	1	tr|A0A1D5PPJ3|A0A1D5PPJ3_CHICK Uncharacterized protein OS=Gallus gallus OX=9031 GN=IPO8 PE=4 SV=3	1	1	1	1	1.5	1.5	1.5	120.15	1044	1044	0.0048494	1.3174	304.53	384.64	80.098	291.45	420.89	316.35	143.4	355.8	135.51	249.2	304.53	384.64	80.098	291.45	420.89	316.35	143.4	355.8	135.51	249.2	1	1	1	1	1	1	1	1	1	1	1492200	1	GIDQCIPLFVEAVLER
A0A1D5PPM5	3	3	3	tr|A0A1D5PPM5|A0A1D5PPM5_CHICK Uncharacterized protein OS=Gallus gallus OX=9031 GN=CA8 PE=3 SV=1	1	3	3	3	12.4	12.4	12.4	32.178	283	283	0	14.234	13959	19751	16569	21561	20019	15124	14279	14920	11813	11378	13959	19751	16569	21561	20019	15124	14279	14920	11813	11378	3	3	3	3	3	3	3	3	3	3	107120000	3	SLIEGAEPFPR;YDPSLLEVR;YPLTVSQVQIEEFRR
P08110;A0A1D5PPN9	29;29	29;29	28;28	sp|P08110|ENPL_CHICK Endoplasmin OS=Gallus gallus OX=9031 GN=HSP90B1 PE=1 SV=1;tr|A0A1D5PPN9|A0A1D5PPN9_CHICK Endoplasmin OS=Gallus gallus OX=9031 GN=HSP90B1 PE=3 SV=1	2	29	29	28	41.3	41.3	39.7	91.554	795	795;795	0	323.31	619960	545980	516990	495100	594570	669100	579090	743350	609520	594500	619960	545980	516990	495100	594570	669100	579090	743350	609520	594500	111	111	111	111	111	111	111	111	111	111	27540000000	112	AQAYQTGK;DISTNYYASQK;EAESSPFVER;EEASDYLELDTVK;EFEPLLNWMK;EFGTNVK;EGSRTDDEVVQREEEAIQLDGLNASQIK;ELISNASDALDK;ESTDVKDEL;ETLQQHK;EVEEDEYK;EYGDRIER;FAFQAEVNR;FQSSHHESNLTSLDQYVER;GLFDEYGSK;GVVDSDDLPLNVSR;GYEVIYLTEPVDEYCIQALPEFDGK;GYEVIYLTEPVDEYCIQALPEFDGKR;KEAESSPFVER;LGVIEDHSNR;LISLTDENALAGNEELTVK;LTQSPCALVASQYGWSGNMER;NLGTIAK;NMLHVTDTGIGMTK;SGTSEFLNK;SGYMLPDTK;TFEINPR;TVSDLAVVLFETATLR;YNDTFWK
A0A1D5PPP1	1	1	1	tr|A0A1D5PPP1|A0A1D5PPP1_CHICK Uncharacterized protein OS=Gallus gallus OX=9031 GN=RGS14 PE=4 SV=2	1	1	1	1	1.8	1.8	1.8	77.825	731	731	0.00029044	2.554	257.62	272.3	331.88	295.27	448.56	300.46	381.91	373.95	147.55	230.86	257.62	272.3	331.88	295.27	448.56	300.46	381.91	373.95	147.55	230.86	1	1	1	1	1	1	1	1	1	1	1857800	1	TYDLEGLVELLNR
A0A1D5PPP2	3	3	3	tr|A0A1D5PPP2|A0A1D5PPP2_CHICK Uncharacterized protein OS=Gallus gallus OX=9031 GN=PUDP PE=4 SV=1	1	3	3	3	21.7	21.7	21.7	26.18	235	235	0	14.896	8044.6	7448.9	5155.1	8118.7	7996	7535	6498.8	6543.5	4457.9	5516	8044.6	7448.9	5155.1	8118.7	7996	7535	6498.8	6543.5	4457.9	5516	2	3	2	2	2	2	2	2	2	2	107100000	3	ALEGAQIIR;LYTLVFEEICGR;SASSCSSTAALRPVTHLIFDMDGLLLDTER
A0A1D5PPP9	4	4	4	tr|A0A1D5PPP9|A0A1D5PPP9_CHICK Uncharacterized protein OS=Gallus gallus OX=9031 GN=PTMA PE=4 SV=2	1	4	4	4	34.5	34.5	34.5	12.028	110	110	0	86.665	50342	45430	42581	48067	53199	52823	47411	47514	42801	42092	50342	45430	42581	48067	53199	52823	47411	47514	42801	42092	15	15	15	15	15	15	15	15	15	15	4.0487e+09	15	AAEDDEDDDVDPK;EVVEETENGR;RAAEDDEDDDVDPK;SDTAVDTSAEICAK
A0A1D5PPQ2	1	1	1	tr|A0A1D5PPQ2|A0A1D5PPQ2_CHICK Uncharacterized protein OS=Gallus gallus OX=9031 GN=FABP5 PE=3 SV=1	1	1	1	1	2.7	2.7	2.7	31.369	291	291	0.0028698	1.5483	14276	13189	14763	16333	16302	13357	13067	40446	31140	26538	14276	13189	14763	16333	16302	13357	13067	40446	31140	26538	1	1	1	1	1	1	1	1	1	1	44896000	1	EGDTITVK
A0A1D5PPU3	2	2	2	tr|A0A1D5PPU3|A0A1D5PPU3_CHICK Uncharacterized protein OS=Gallus gallus OX=9031 GN=LACTB2 PE=4 SV=2	1	2	2	2	12.5	12.5	12.5	29.559	264	264	0	9.5181	10044	8600	8735.6	10663	11133	11151	8667.7	10525	7792.6	8263.2	10044	8600	8735.6	10663	11133	11151	8667.7	10525	7792.6	8263.2	2	2	2	2	2	2	2	2	2	2	49941000	2	DGDVIQTEGATLR;DHTGGIPDICTNIPNDSEYR
Q5ZJX5;A0A1D5PPZ5	3;3	3;3	3;3	sp|Q5ZJX5|MEAK7_CHICK MTOR-associated protein MEAK7 OS=Gallus gallus OX=9031 GN=MEAK7 PE=2 SV=1;tr|A0A1D5PPZ5|A0A1D5PPZ5_CHICK Uncharacterized protein OS=Gallus gallus OX=9031 GN=TLDC1 PE=4 SV=2	2	3	3	3	6.6	6.6	6.6	52.115	468	468;468	0.00028289	2.3136	16975	16676	12526	16380	17582	17553	15224	17160	13355	15734	16975	16676	12526	16380	17582	17553	15224	17160	13355	15734	3	3	3	3	3	3	3	3	3	3	53210000	3	AVSPQLMEMSFDR;EPLPEQMTVR;GWTLENTR
Q5ZLQ4;A0A1D5PQ17	1;1	1;1	1;1	sp|Q5ZLQ4|IREB2_CHICK Iron-responsive element-binding protein 2 OS=Gallus gallus OX=9031 GN=IREB2 PE=2 SV=1;tr|A0A1D5PQ17|A0A1D5PQ17_CHICK Iron-responsive element-binding protein 2 OS=Gallus gallus OX=9031 GN=IREB2 PE=3 SV=1	2	1	1	1	1.9	1.9	1.9	105.36	965	965;965	0	12.535	454.82	291.01	357.66	506.03	635.43	834.46	430.57	521.46	479.15	208.38	454.82	291.01	357.66	506.03	635.43	834.46	430.57	521.46	479.15	208.38	1	1	1	1	1	1	1	1	1	1	8855900	1	MDALRPGSPYQPIIEELR
A0A1D5PQ66	2	2	2	tr|A0A1D5PQ66|A0A1D5PQ66_CHICK Uncharacterized protein OS=Gallus gallus OX=9031 GN=RBM10 PE=4 SV=1	1	2	2	2	3	3	3	104.87	911	911	0	6.4158	5353.7	5488.7	4761.6	5179	6006.3	6187.9	4795.4	5226.2	4324.8	4439.2	5353.7	5488.7	4761.6	5179	6006.3	6187.9	4795.4	5226.2	4324.8	4439.2	2	2	2	2	2	2	2	2	2	2	25675000	2	GSSYGVSTADSYK;LSEQELEALELRER
A0A1D5PQ69;R4GJZ6	2;2	2;2	2;2	tr|A0A1D5PQ69|A0A1D5PQ69_CHICK Uncharacterized protein OS=Gallus gallus OX=9031 GN=LOC107049174 PE=4 SV=1;tr|R4GJZ6|R4GJZ6_CHICK Uncharacterized protein OS=Gallus gallus OX=9031 GN=GOLPH3 PE=4 SV=1	2	2	2	2	4.8	4.8	4.8	33.401	293	293;294	0.001609	1.8024	8512.9	8633.8	9085.3	7875	8800.2	8830.1	8125.4	8369.4	7151.1	8041.8	8512.9	8633.8	9085.3	7875	8800.2	8830.1	8125.4	8369.4	7151.1	8041.8	1	1	1	1	1	1	1	1	1	1	38207000	2	GVLTTEK;WVNDPHR
P24503;A0A1D5PQ72	1;1	1;1	1;1	sp|P24503|CADH4_CHICK Cadherin-4 OS=Gallus gallus OX=9031 GN=CDH4 PE=2 SV=1;tr|A0A1D5PQ72|A0A1D5PQ72_CHICK Cadherin-4 OS=Gallus gallus OX=9031 GN=CDH4 PE=4 SV=2	2	1	1	1	1.4	1.4	1.4	100.88	913	913;913	0.0028579	1.5091	2761.6	2421.6	2275.3	3048.4	2962.8	3170.6	3071.5	3271.8	2532.9	2422.3	2761.6	2421.6	2275.3	3048.4	2962.8	3170.6	3071.5	3271.8	2532.9	2422.3	1	1	1	1	1	1	1	1	1	1	6642700	1	IISGDPSGHFTIR
A0A1D5PQ92	4	2	2	tr|A0A1D5PQ92|A0A1D5PQ92_CHICK Uncharacterized protein OS=Gallus gallus OX=9031 GN=LOC112529929 PE=3 SV=2	1	4	2	2	7.1	4.5	4.5	58.642	550	550	0.0080301	1.1336	8151.7	7942.4	8129.6	7332.7	8334.3	8181.9	7257.5	9506.1	9210.2	7824.9	8151.7	7942.4	8129.6	7332.7	8334.3	8181.9	7257.5	9506.1	9210.2	7824.9	2	2	2	2	2	2	2	2	2	2	53203000	2	FASFIDK;FLEQQNK;LEAEAWYQSK;QCESVQSSIADAEQR
A0A1D5PQD7	1	1	1	tr|A0A1D5PQD7|A0A1D5PQD7_CHICK Uncharacterized protein OS=Gallus gallus OX=9031 GN=NPRL3 PE=4 SV=1	1	1	1	1	2.9	2.9	2.9	65.376	582	582	0	4.0793	514.34	397.05	504.42	630.65	677.48	761.75	597.42	611.3	538.49	662.06	514.34	397.05	504.42	630.65	677.48	761.75	597.42	611.3	538.49	662.06	1	1	1	1	1	1	1	1	1	1	6617600	1	GESTSPISVILVSSGSR
A0A1D5PQD8	3	3	3	tr|A0A1D5PQD8|A0A1D5PQD8_CHICK Uncharacterized protein OS=Gallus gallus OX=9031 GN=PPP1R9B PE=4 SV=2	1	3	3	3	2.5	2.5	2.5	151.44	1349	1349	0	4.7458	26219	28374	22043	29147	29078	28705	27295	26137	19195	21744	26219	28374	22043	29147	29078	28705	27295	26137	19195	21744	4	4	4	4	4	4	4	4	4	4	47186000	4	ALGVSSQNDR;GHCSLDSSTTVQR;LTLPHLDDIER
A0A1D5PQE8	8	8	8	tr|A0A1D5PQE8|A0A1D5PQE8_CHICK Uncharacterized protein OS=Gallus gallus OX=9031 GN=GNA13 PE=4 SV=2	1	8	8	8	26.8	26.8	26.8	43.776	377	377	0	95.877	36447	35946	30908	37360	37551	39396	33839	38846	30576	30040	36447	35946	30908	37360	37551	39396	33839	38846	30576	30040	14	14	14	14	14	14	14	14	14	14	759930000	14	ADFLPSR;ALWADSGIQHAYDR;EFQLGESVK;FLVDCFR;IIHGQDWDR;LGEQDYLPSQQDILLAR;LHIPWGDPVNQSNGDTMMAFDTR;LTESLNIFETIVNNR
A0A1D5PQF9	5	5	5	tr|A0A1D5PQF9|A0A1D5PQF9_CHICK Uncharacterized protein OS=Gallus gallus OX=9031 GN=ARFGAP2 PE=4 SV=1	1	5	5	5	9.8	9.8	9.8	59.027	540	540	0	33.299	30612	34534	27309	35012	39120	37101	34838	36351	27914	27416	30612	34534	27309	35012	39120	37101	34838	36351	27914	27416	6	6	6	6	6	6	6	6	6	6	264680000	6	AISSDMFFGR;EADAEYEAR;TSVVESNEAR;VSSQSFSEIER;YNPFSFEDAFGSR
A0A1D5PQG2	2	2	2	tr|A0A1D5PQG2|A0A1D5PQG2_CHICK Uncharacterized protein OS=Gallus gallus OX=9031 GN=PRUNE1 PE=4 SV=3	1	2	2	2	4.8	4.8	4.8	55.274	521	521	0	4.7756	5428.4	4938.9	4122.9	5942.9	5761.4	5675.7	5977.3	6234.2	4123	4272.7	5428.4	4938.9	4122.9	5942.9	5761.4	5675.7	5977.3	6234.2	4123	4272.7	2	2	2	2	2	2	2	2	2	2	16648000	2	FDVSGLTTEQMLR;QLAVYSQHEALR
A0A1D5PQG9	7	7	7	tr|A0A1D5PQG9|A0A1D5PQG9_CHICK Uncharacterized protein OS=Gallus gallus OX=9031 GN=DIAPH2 PE=4 SV=2	1	7	7	7	9.3	9.3	9.3	90.805	835	835	0	36.412	43631	39890	38763	37586	44222	44744	37600	46171	37994	39111	43631	39890	38763	37586	44222	44744	37600	46171	37994	39111	10	10	10	10	10	10	10	10	10	10	405700000	10	AEENKFESPELFAR;EVMDLFEK;HECTLSSQEYIHELR;IAENSFWVK;ILSAICIVGEER;LLNCLESLR;VLGAITTAAER
A0A1D5PQI1	1	1	1	tr|A0A1D5PQI1|A0A1D5PQI1_CHICK Galectin OS=Gallus gallus OX=9031 GN=LGALS3 PE=4 SV=3	1	1	1	1	4.3	4.3	4.3	27.253	258	258	0.00027871	2.1471	4659.5	3635.3	3327.7	4578.8	4526.8	5021.2	5040.6	5641	4710	5293.6	4659.5	3635.3	3327.7	4578.8	4526.8	5021.2	5040.6	5641	4710	5293.6	2	2	2	2	2	2	2	2	2	2	23004000	2	GQDIAFHFNPR
A0A1D5PQJ6	2	2	2	tr|A0A1D5PQJ6|A0A1D5PQJ6_CHICK Uncharacterized protein OS=Gallus gallus OX=9031 GN=VAPA PE=4 SV=2	1	2	2	2	6.3	6.3	6.3	32.119	284	284	0	5.1395	15417	15212	11429	17551	15316	17880	15423	17063	12713	12473	15417	15212	11429	17551	15316	17880	15423	17063	12713	12473	3	3	3	3	3	3	3	3	3	3	199600000	3	HLRDEGLR;SGSPTALALR
A0A1D5PQJ7	1	1	1	tr|A0A1D5PQJ7|A0A1D5PQJ7_CHICK Uncharacterized protein OS=Gallus gallus OX=9031 GN=CYP1C1 PE=3 SV=1	1	1	1	1	2.3	2.3	2.3	57.039	516	516	0	2.8253	3921.3	2446.3	1891.9	2026.6	2718.3	3536.3	4161.9	3836.3	3427.9	6396	3921.3	2446.3	1891.9	2026.6	2718.3	3536.3	4161.9	3836.3	3427.9	6396	1	1	1	1	1	1	1	1	1	1	27423000	1	DISDVMIASVER
A0A1D5PQL9	1	1	1	tr|A0A1D5PQL9|A0A1D5PQL9_CHICK Uncharacterized protein OS=Gallus gallus OX=9031 GN=RETREG2 PE=4 SV=2	1	1	1	1	2	2	2	60.227	559	559	0.00027917	2.1614	8585.1	8170.5	6991	8421	10094	9840.3	9342.4	8801	7039.7	6922	8585.1	8170.5	6991	8421	10094	9840.3	9342.4	8801	7039.7	6922	1	1	1	1	1	1	1	1	1	1	16890000	1	EAADSDLSILR
A0A1D5PQQ5	2	2	2	tr|A0A1D5PQQ5|A0A1D5PQQ5_CHICK Uncharacterized protein OS=Gallus gallus OX=9031 GN=HBS1L PE=4 SV=1	1	2	2	2	5.2	5.2	5.2	80.629	728	728	0	3.0127	3252.1	3390.2	3117	3669.6	3968.2	3717.3	3549.1	3744.8	2960.5	2876.3	3252.1	3390.2	3117	3669.6	3968.2	3717.3	3549.1	3744.8	2960.5	2876.3	2	2	2	2	2	2	2	2	2	2	20097000	2	ASFAYAWVLDETGEERER;ESDVAYIPTSGLGGENLVTR
A0A1D5PQT4	1	1	1	tr|A0A1D5PQT4|A0A1D5PQT4_CHICK Mitogen-activated protein kinase OS=Gallus gallus OX=9031 GN=MAPK15 PE=4 SV=3	1	1	1	1	1.5	1.5	1.5	59.51	528	528	0.0013488	1.8426	10465	11279	8374.7	11480	10848	11516	10096	10821	7264.1	7538.4	10465	11279	8374.7	11480	10848	11516	10096	10821	7264.1	7538.4	2	2	2	2	2	2	2	2	2	2	350420000	2	LCDFGLAR
A0A1D5PQU1	7	1	1	tr|A0A1D5PQU1|A0A1D5PQU1_CHICK Phenylalanine--tRNA ligase alpha subunit OS=Gallus gallus OX=9031 GN=FARSA PE=4 SV=2	1	7	1	1	17.6	2.3	2.3	63.381	569	569	0	3.4457	2440.6	2624.2	1798.9	2788.5	2290.4	2364.4	2241.8	2313.3	1733.9	1624.9	2440.6	2624.2	1798.9	2788.5	2290.4	2364.4	2241.8	2313.3	1733.9	1624.9	1	1	1	1	1	1	1	1	1	1	9226000	1	AVDAVQDVVQSSLR;DQHDTFFLQDPAEAPELPANYMAR;QETDLTPEMIATGSWR;SLQALGEVIEAETR;VNLQMIYDNPLCR;WELSAEGEEVLR;WELSAEGEEVLRDGSPEVR
A0A1D5PQV3	6	6	6	tr|A0A1D5PQV3|A0A1D5PQV3_CHICK Uncharacterized protein OS=Gallus gallus OX=9031 GN=DLST PE=4 SV=2	1	6	6	6	16	16	16	51.067	474	474	0	78.14	41839	42988	36814	46670	44962	45579	41799	50311	36978	37474	41839	42988	36814	46670	44962	45579	41799	50311	36978	37474	10	10	10	10	10	10	10	10	10	10	932650000	10	AAVEDPR;AIYELGEK;DDVVTVNTPAFAESVTEGDVR;EAQNTCAMLTTFNEIDMSNIR;EAVTFLR;NVENMNFADIER
Q5ZMJ9;A0A1D5PQY8	1;1	1;1	1;1	sp|Q5ZMJ9|SRRM1_CHICK Serine/arginine repetitive matrix protein 1 OS=Gallus gallus OX=9031 GN=SRRM1 PE=2 SV=1;tr|A0A1D5PQY8|A0A1D5PQY8_CHICK Serine/arginine repetitive matrix protein 1 OS=Gallus gallus OX=9031 GN=SRRM1 PE=4 SV=2	2	1	1	1	0.8	0.8	0.8	100.8	888	888;924	0.0033687	1.4783	133.05	280.52	253.66	368.79	290.72	330.24	317.45	97.995	295.87	115.7	133.05	280.52	253.66	368.79	290.72	330.24	317.45	97.995	295.87	115.7	1	1	1	1	1	1	1	1	1	1	12632000	1	MDAGFFR
A0A1D5PR25	2	2	2	tr|A0A1D5PR25|A0A1D5PR25_CHICK Uncharacterized protein OS=Gallus gallus OX=9031 GN=MMP15 PE=3 SV=1	1	2	2	2	4.6	4.6	4.6	73.356	647	647	0	57.621	7135.8	7367.3	5699.8	8279.4	8656.6	7420.6	6633.4	7114.2	5818.8	5550.7	7135.8	7367.3	5699.8	8279.4	8656.6	7420.6	6633.4	7114.2	5818.8	5550.7	2	2	2	2	2	2	2	2	2	2	22127000	2	ATPLAFQEVPYEDIR;GAFLSSDASSTYFYR
A0A1D5PR60	1	1	1	tr|A0A1D5PR60|A0A1D5PR60_CHICK Uncharacterized protein OS=Gallus gallus OX=9031 GN=MTDH PE=4 SV=2	1	1	1	1	2.9	2.9	2.9	41.374	383	383	0.00028003	2.2037	4968.9	4813.4	4775.8	4650.2	5350.9	5932.6	4462.2	6520.5	5611.8	5736.5	4968.9	4813.4	4775.8	4650.2	5350.9	5932.6	4462.2	6520.5	5611.8	5736.5	1	1	1	1	1	1	1	1	1	1	13064000	1	WTPVSSATAGK
A0A1D5PR63	1	1	1	tr|A0A1D5PR63|A0A1D5PR63_CHICK Uncharacterized protein OS=Gallus gallus OX=9031 GN=CARD19 PE=4 SV=2	1	1	1	1	8.6	8.6	8.6	21.677	185	185	0	2.9462	692.68	915.46	545.05	725.96	722.16	606.97	728.47	802.06	667.21	454.7	692.68	915.46	545.05	725.96	722.16	606.97	728.47	802.06	667.21	454.7	1	1	1	1	1	1	1	1	1	1	3771800	1	ALQINAEQLYDDLPSR
A0A1D5PR76	12	12	12	tr|A0A1D5PR76|A0A1D5PR76_CHICK Uncharacterized protein OS=Gallus gallus OX=9031 GN=PTPRC PE=4 SV=1	1	12	12	12	11.6	11.6	11.6	139.34	1237	1237	0	78.653	75332	65776	65983	66766	83550	79956	69688	77100	70821	74234	75332	65776	65983	66766	83550	79956	69688	77100	70821	74234	20	20	20	20	20	20	20	20	20	20	876500000	20	AFDVTHLK;APENLTVHPTAR;DLSYLTK;EGDQELCAQYWGEGR;GTESSTNGPTTPVLT;ICPDYIIQK;IYDILLEDGK;KDPPSEPSLLEAEFQR;LFLDEFQSIPR;LGVVSTFEQYQFLYDTIAR;SANTIPYDFNR;YIDILPYDHNR
A0A1D5PR81	1	1	1	tr|A0A1D5PR81|A0A1D5PR81_CHICK Uncharacterized protein OS=Gallus gallus OX=9031 GN=COMMD2 PE=4 SV=2	1	1	1	1	4	4	4	27.612	249	249	0	2.9429	3917.4	3438.8	3271.5	4400.5	4453.3	4356.2	3226.4	3913.6	2825.2	3907.7	3917.4	3438.8	3271.5	4400.5	4453.3	4356.2	3226.4	3913.6	2825.2	3907.7	2	2	2	2	2	2	2	2	2	2	30332000	2	LPSYHSLEWR
A0A1D5PR96	1	1	1	tr|A0A1D5PR96|A0A1D5PR96_CHICK RAP2B, member of RAS oncogene family OS=Gallus gallus OX=9031 PE=4 SV=2	1	1	1	1	10.2	10.2	10.2	13.557	118	118	0	6.5648	5633.9	7840.1	5554.6	9523	7225.1	7952.2	5611	6197.9	4383.7	4621.9	5633.9	7840.1	5554.6	9523	7225.1	7952.2	5611	6197.9	4383.7	4621.9	1	1	1	1	1	1	1	1	1	1	57172000	1	ASVDELFAEIVR
A0A1D5PRA3	3	3	3	tr|A0A1D5PRA3|A0A1D5PRA3_CHICK Signal peptidase complex catalytic subunit SEC11 OS=Gallus gallus OX=9031 GN=SEC11C PE=3 SV=1	1	3	3	3	10.2	10.2	10.2	20.234	177	177	0	7.8776	5336.1	5081.9	4032.1	6145.3	6273.4	5731.7	5172.9	5751.4	4407.9	4140.3	5336.1	5081.9	4032.1	6145.3	6273.4	5731.7	5172.9	5751.4	4407.9	4140.3	5	5	5	5	5	5	5	5	5	5	200670000	6	GDNNEVDDR;MDLFGDLR;MDLFGDLRR
A0A1D5PRI6	1	1	1	tr|A0A1D5PRI6|A0A1D5PRI6_CHICK Uncharacterized protein OS=Gallus gallus OX=9031 GN=NEDD8 PE=4 SV=2	1	1	1	1	10.6	10.6	10.6	9.591	85	85	0.0055852	1.2547	9043.6	11408	9677	12715	10965	10419	9926.2	11381	8566.7	8097.6	9043.6	11408	9677	12715	10965	10419	9926.2	11381	8566.7	8097.6	2	2	2	2	2	2	2	2	2	2	33070000	2	EGIPPQQQR
A0A1D5PRK3	1	1	1	tr|A0A1D5PRK3|A0A1D5PRK3_CHICK Uncharacterized protein OS=Gallus gallus OX=9031 GN=MRPL13 PE=3 SV=1	1	1	1	1	8.4	8.4	8.4	20.725	179	179	0	21.958	1192.8	1786.8	1514.2	2370.6	1881.9	2123.4	1833.4	1888.5	1112.5	1497.9	1192.8	1786.8	1514.2	2370.6	1881.9	2123.4	1833.4	1888.5	1112.5	1497.9	1	1	1	1	1	1	1	1	1	1	79251000	1	RLDEYTPEEIAAFPR
A0A1D5PRL3	5	5	5	tr|A0A1D5PRL3|A0A1D5PRL3_CHICK Uncharacterized protein OS=Gallus gallus OX=9031 GN=THOC2 PE=4 SV=2	1	5	5	5	4.2	4.2	4.2	172.44	1505	1505	0	19.453	28661	26894	22067	38516	34998	35417	27068	26240	17756	22669	28661	26894	22067	38516	34998	35417	27068	26240	17756	22669	7	7	7	7	7	7	7	7	7	7	130550000	7	AEGGYFGQIR;DIQQALYELSSHVVR;ECGNYPGFLTILR;FYQDPSGETPSSLYR;VLNLGQALER
A0A1D5PRL7	1	1	1	tr|A0A1D5PRL7|A0A1D5PRL7_CHICK Uncharacterized protein OS=Gallus gallus OX=9031 GN=C14H7orf26 PE=4 SV=1	1	1	1	1	4	4	4	50.053	451	451	0	3.8108	497.29	781.12	558.31	690.38	766	642.28	622.95	632.78	459.21	591.25	497.29	781.12	558.31	690.38	766	642.28	622.95	632.78	459.21	591.25	1	1	1	1	1	1	1	1	1	1	12703000	1	LGLIPFDHVVPLVEEINR
A0A1D5PRM3	2	2	2	tr|A0A1D5PRM3|A0A1D5PRM3_CHICK Uncharacterized protein OS=Gallus gallus OX=9031 GN=MRPL9 PE=4 SV=1	1	2	2	2	10.3	10.3	10.3	27.911	243	243	0	36.777	4734.3	5534.8	4350.6	5618.3	4998.6	4980.1	4859.6	5067.2	3903.5	4463	4734.3	5534.8	4350.6	5618.3	4998.6	4980.1	4859.6	5067.2	3903.5	4463	3	3	3	3	3	3	3	3	3	3	85337000	3	GELELILTQAVEGLGSR;LPDEPITR
A0A1D5PRN8	1	1	1	tr|A0A1D5PRN8|A0A1D5PRN8_CHICK Uncharacterized protein OS=Gallus gallus OX=9031 GN=DAPK3 PE=3 SV=2	1	1	1	1	2.8	2.8	2.8	53.334	457	457	0.00028035	2.2195	3927.9	4142.4	3149.6	4901.9	4325.3	4257.3	4074.3	4190	3188.1	3227.8	3927.9	4142.4	3149.6	4901.9	4325.3	4257.3	4074.3	4190	3188.1	3227.8	2	2	2	2	2	2	2	2	2	2	47229000	2	VMEEVAAAEETLR
A0A1D5PRQ5;Q90YH9	9;9	9;9	9;9	tr|A0A1D5PRQ5|A0A1D5PRQ5_CHICK Testin OS=Gallus gallus OX=9031 GN=TES PE=4 SV=1;sp|Q90YH9|TES_CHICK Testin OS=Gallus gallus OX=9031 GN=TES PE=2 SV=1	2	9	9	9	24.8	24.8	24.8	47.146	415	415;422	0	28.298	76260	81456	71364	84796	88067	80199	75535	80081	63738	62610	76260	81456	71364	84796	88067	80199	75535	80081	63738	62610	9	9	9	9	9	9	9	9	9	9	696790000	9	ASQYSCYR;EGDPAVYAER;EKQPVAGSEGAQYR;HAAICQGCHNAIDPEVQR;NISINTVTYEWAPPVQNQTLAR;NNVNSGDR;QLPAHDQDPSK;QPVAGSEGAQYR;STSAAVGAMEDK
A0A1D5PRX9	1	1	1	tr|A0A1D5PRX9|A0A1D5PRX9_CHICK Uncharacterized protein OS=Gallus gallus OX=9031 GN=BRD8 PE=4 SV=2	1	1	1	1	1.3	1.3	1.3	104.8	969	969	0	17.447	2853.7	3011.8	2206.7	3481.5	3638.7	3305.8	3477	2988.1	1914.6	2546.5	2853.7	3011.8	2206.7	3481.5	3638.7	3305.8	3477	2988.1	1914.6	2546.5	1	1	1	1	1	1	1	1	1	1	22783000	1	GEVVETVEDVIVR
A0A1D5PRZ0	3	3	3	tr|A0A1D5PRZ0|A0A1D5PRZ0_CHICK Uncharacterized protein OS=Gallus gallus OX=9031 GN=GGA1 PE=4 SV=1	1	3	3	3	4.5	4.5	4.5	73.047	665	665	0	5.2229	18057	19012	16487	17796	20580	19363	18737	20823	18090	17951	18057	19012	16487	17796	20580	19363	18737	20823	18090	17951	6	6	6	6	6	6	6	6	6	6	171000000	6	ELEGPPLATR;LLTEMVTNYSK;MEAETLEAR
A0A1D5PRZ7	10	10	10	tr|A0A1D5PRZ7|A0A1D5PRZ7_CHICK Uncharacterized protein OS=Gallus gallus OX=9031 GN=USO1 PE=4 SV=2	1	10	10	10	10.5	10.5	10.5	107.42	963	963	0	52.191	87955	83731	76416	75156	89720	91601	80906	97706	84159	81391	87955	83731	76416	75156	89720	91601	80906	97706	84159	81391	14	14	14	14	14	14	14	14	14	14	561160000	14	DAVIENLK;EGSYIQR;IVAFENAFER;LLQELGELQSEVK;LMDLLADSR;LQATNTAIDPALGASGAVASR;LREELEDWR;QQVSTLK;SNAAIQK;VASSTLLDDR
A0A1D5PS13	2	2	2	tr|A0A1D5PS13|A0A1D5PS13_CHICK Uncharacterized protein OS=Gallus gallus OX=9031 GN=LAPTM5 PE=4 SV=1	1	2	2	2	6.2	6.2	6.2	28.949	256	256	0.00028043	2.2238	13998	11223	11357	10944	13776	14068	12684	14180	11989	13454	13998	11223	11357	10944	13776	14068	12684	14180	11989	13454	2	2	2	2	2	2	2	2	2	2	22898000	2	GFLPALEK;VDTQAVEK
Q90705;A0A1D5PS29	29;29	29;29	28;28	sp|Q90705|EF2_CHICK Elongation factor 2 OS=Gallus gallus OX=9031 GN=EEF2 PE=1 SV=3;tr|A0A1D5PS29|A0A1D5PS29_CHICK Elongation factor 2 OS=Gallus gallus OX=9031 GN=EEF2 PE=4 SV=1	2	29	29	28	37.9	37.9	36.7	95.377	858	858;858	0	323.31	524830	466210	441780	450570	515240	547880	484040	581050	492180	475880	524830	466210	441780	450570	515240	547880	484040	581050	492180	475880	93	93	93	93	93	93	93	93	93	93	17462000000	94	ALLELQLDPEELYQTFQR;ARPFPDGLAEDIDKGEVSAR;AYLPVNESFGFTADLR;DLEEDHACIPIKK;DSVVAGFQWATK;EGIPALDNFLDKL;EGVLCEENMR;ETVSEESNVMCLSK;GDAQMNPTER;GGGQIIPTAR;GHVFEESQVAGTPMFVVK;GVQYLNEIK;IWCFGPDGTGPNILTDITK;KSDPVVSYR;LDIKLDSEDK;NPADLPK;QFAEMYVAK;SATGPDGK;SDPVVSYR;SDPVVSYRETVSEESNVMCLSK;STLTDSLVCK;TFCQLILDPIFK;TGTITTFEHAHNMR;VFDAIMTFK;VNFTVDQIR;YEWDVTEAR;YFDPATGK;YLAEKYEWDVTEAR;YVEPIEDVPCGNIVGLVGVDQFLVK
A0A1D5PS30	9	9	9	tr|A0A1D5PS30|A0A1D5PS30_CHICK Uncharacterized protein OS=Gallus gallus OX=9031 GN=ARHGAP1 PE=4 SV=1	1	9	9	9	24.2	24.2	24.2	51.353	447	447	0	43.122	79547	86256	75123	86880	90867	86178	75066	80818	67145	64832	79547	86256	75123	86880	90867	86178	75066	80818	67145	64832	13	13	13	13	13	13	13	13	13	13	786510000	13	AADPLSELQDDLNLDDTNQSLSQLK;AINPINTFTK;DAAITLK;DAYREFDR;ELFEDVEA;ETIAHLQEHALATEGIFR;GSPEAVTHLR;SPDQSPVPLVVR;WDDPYYDIAR
A0A1D5PS35	1	1	1	tr|A0A1D5PS35|A0A1D5PS35_CHICK Uncharacterized protein OS=Gallus gallus OX=9031 GN=SAP30 PE=4 SV=2	1	1	1	1	4.2	4.2	4.2	22.967	214	214	0.0092177	1.0701	0	0	0	0	0	0	0	0	0	0	0	0	0	0	0	0	0	0	0	0	0	0	0	0	0	0	0	0	0	0	0	1	AAGNASFSK
A0A1D5PS36	1	1	1	tr|A0A1D5PS36|A0A1D5PS36_CHICK Uncharacterized protein OS=Gallus gallus OX=9031 GN=RAPGEF6 PE=4 SV=2	1	1	1	1	0.6	0.6	0.6	178.21	1585	1585	0.006079	1.2005	6005.6	4827.7	5608.4	5338.5	6464.1	5890.5	5836.4	7009.4	5665.1	6097.2	6005.6	4827.7	5608.4	5338.5	6464.1	5890.5	5836.4	7009.4	5665.1	6097.2	1	1	1	1	1	1	1	1	1	1	7642300	1	DLQDLFDPSR
A0A1D5PS44	1	1	1	tr|A0A1D5PS44|A0A1D5PS44_CHICK Uncharacterized protein OS=Gallus gallus OX=9031 GN=ARSA PE=4 SV=1	1	1	1	1	3.8	3.8	3.8	54.951	506	506	0.00028425	2.3554	3205.2	3290.1	2963.5	4079.9	3755.4	3617.5	3149.7	3098.1	2788.7	2426	3205.2	3290.1	2963.5	4079.9	3755.4	3617.5	3149.7	3098.1	2788.7	2426	1	1	1	1	1	1	1	1	1	1	16756000	1	GTTYEGGMREPAVAYWPGR
A0A1D5PS57	1	1	1	tr|A0A1D5PS57|A0A1D5PS57_CHICK Chloride channel protein OS=Gallus gallus OX=9031 GN=CLCN7 PE=3 SV=1	1	1	1	1	1.4	1.4	1.4	88.567	802	802	0.0031136	1.491	2504	2607.3	2593	2459.1	2260.1	3041.2	2695.8	3423	2689.6	2785.5	2504	2607.3	2593	2459.1	2260.1	3041.2	2695.8	3423	2689.6	2785.5	1	1	1	1	1	1	1	1	1	1	11380000	1	EGLEELSLAQT
A0A1D5PS70	2	2	2	tr|A0A1D5PS70|A0A1D5PS70_CHICK Uncharacterized protein OS=Gallus gallus OX=9031 GN=PDAP1 PE=4 SV=2	1	2	2	2	16.8	16.8	16.8	21.129	184	184	0	23.823	11576	12185	10087	11944	13013	12421	11994	13104	9647.2	10707	11576	12185	10087	11944	13013	12421	11994	13104	9647.2	10707	4	4	4	4	4	4	4	4	4	4	142260000	4	AREEEEQEEGEGATGDPK;GVEGLIDIENPNR
A0A1D5PSB8	6	6	6	tr|A0A1D5PSB8|A0A1D5PSB8_CHICK Uncharacterized protein OS=Gallus gallus OX=9031 GN=VRK1 PE=4 SV=1	1	6	6	6	10.7	10.7	10.7	64.022	568	568	0	47.175	32485	33335	32815	31222	34577	33526	27950	33547	27404	28902	32485	33335	32815	31222	34577	33526	27950	33547	27404	28902	8	8	8	8	8	8	8	8	8	8	161980000	8	EILLQGLK;KLAEVFALGEVLTDTSR;LAEVFALGEVLTDTSR;LYLADVNSSK;NPNQVYLVDYGLAYR;SVGSDAPYVVK
A0A1D5PSE5	15	15	15	tr|A0A1D5PSE5|A0A1D5PSE5_CHICK ATP-citrate synthase OS=Gallus gallus OX=9031 GN=ACLY PE=3 SV=1	1	15	15	15	18.7	18.7	18.7	121.15	1101	1101	0	184.47	75243	76025	66697	76075	86910	77550	71247	75338	62811	61604	75243	76025	66697	76075	86910	77550	71247	75338	62811	61604	24	24	24	24	24	24	24	24	24	24	670820000	24	AISEQTGK;AVQGMLDFDYICSR;DEPSVAAMVYPFTGDHR;DLVSSLTSGLLTIGDR;EAYPEEAYIADLDAK;EILIPVYK;GGPNYQEGLR;HPWDDISYVLPEHMTM;LTQDHPWLLSER;SAYDSTVETMNYPQIR;SGGMSNELNNIISR;TIAIIAEGIPEALTR;TTDGVYEGVAIGGDR;VIEPAEEVPPPTVPMDYSWAR;VTPDTDWAR
A0A1D5PSF4	1	1	1	tr|A0A1D5PSF4|A0A1D5PSF4_CHICK Uncharacterized protein OS=Gallus gallus OX=9031 GN=ACOT4 PE=4 SV=2	1	1	1	1	8.6	8.6	8.6	24.499	222	222	0	76.181	554.96	611.34	469.23	847.35	687.16	660.41	701.87	617.46	412.85	439.78	554.96	611.34	469.23	847.35	687.16	660.41	701.87	617.46	412.85	439.78	1	1	1	1	1	1	1	1	1	1	5721300	1	SGIGDIIDVLNSPLEGPDR
A0A1D5PSH3	2	1	1	tr|A0A1D5PSH3|A0A1D5PSH3_CHICK Uncharacterized protein OS=Gallus gallus OX=9031 GN=SMARCD1 PE=4 SV=1	1	2	1	1	4.8	1.8	1.8	62.917	559	559	0.0084873	1.0948	3609	3826.1	2571.1	4002.4	3591.7	3925.5	3426.9	3769.6	2387.3	2458.1	3609	3826.1	2571.1	4002.4	3591.7	3925.5	3426.9	3769.6	2387.3	2458.1	1	1	1	1	1	1	1	1	1	1	9842200	1	ELVPESQAYMDLLAFER;YLQQIFESQR
A0A1D5PSI2	9	9	9	tr|A0A1D5PSI2|A0A1D5PSI2_CHICK Inosine-5-monophosphate dehydrogenase OS=Gallus gallus OX=9031 GN=IMPDH2 PE=3 SV=1	1	9	9	9	19.7	19.7	19.7	58.068	538	538	0	59.962	71623	69128	64012	65491	72734	72896	65593	74611	62031	62762	71623	69128	64012	65491	72734	72896	65593	74611	62031	62762	13	13	13	13	13	13	13	13	13	13	578960000	13	ESEHDLPLGEIMTK;GMGSLDAMDK;KYEQGFITDPVVLSPNDR;LPIVNEDDELVAIIAR;NLIDAGVDALR;TTSAQVEGGVHGLHSYEK;VAQGVSGAVQDK;YEQGFITDPVVLSPNDR;YFSETDK
A0A1D5PSI3;Q5ZIQ3	21;20	1;1	1;1	tr|A0A1D5PSI3|A0A1D5PSI3_CHICK Uncharacterized protein OS=Gallus gallus OX=9031 GN=HNRNPKL PE=4 SV=2;sp|Q5ZIQ3|HNRPK_CHICK Heterogeneous nuclear ribonucleoprotein K OS=Gallus gallus OX=9031 GN=HNRNPK PE=2 SV=1	2	21	1	1	49.3	6.1	6.1	47.33	428	428;427	0	11.156	6767.3	0	808.84	2478.3	1086.6	7348.7	4865.7	7280	3757.4	2514.3	6767.3	0	808.84	2478.3	1086.6	7348.7	4865.7	7280	3757.4	2514.3	2	0	2	2	2	2	2	2	2	2	42235000	2	ALRTDYNASVSVPDSSGPER;AQPYDPNFYDETYDYGGFTMMFDDRR;DLAGSIIGK;DYDDMSPR;ELRENTQTTIK;ENTQTTIK;GGDLMSYDR;GGDLMSYDRR;GSDFDCELR;GSYGDLGGPIITTQVTIPK;HESGASIK;IDEPLEGSEDR;IILDLISESPIK;IIPTLEEYQHYK;LFQECCPHSTDR;METEQQEETFTNTETNGK;NAGAVIGK;NTDEMVELR;QYADVEGF;RDYDDMSPR;TDYNASVSVPDSSGPER
A0A1D5PSK2	6	6	6	tr|A0A1D5PSK2|A0A1D5PSK2_CHICK Uncharacterized protein OS=Gallus gallus OX=9031 GN=ARHGAP18 PE=4 SV=1	1	6	6	6	11	11	11	73.898	652	652	0	33.964	53084	58761	53283	57431	63994	57080	51458	59228	44494	41734	53084	58761	53283	57431	63994	57080	51458	59228	44494	41734	7	7	7	7	7	7	7	7	7	7	205290000	7	AFQDVQNLPR;EVENIHETR;LISQIEEATLETEGLLR;RVETVTQTLR;SGNVQTLK;TIEQSEFAMAAGTANVMR
A0A1D5PSK3;Q5ZL00	5;5	5;5	5;5	tr|A0A1D5PSK3|A0A1D5PSK3_CHICK ER membrane protein complex subunit 1 OS=Gallus gallus OX=9031 GN=EMC1 PE=4 SV=2;sp|Q5ZL00|EMC1_CHICK ER membrane protein complex subunit 1 OS=Gallus gallus OX=9031 GN=EMC1 PE=2 SV=1	2	5	5	5	11.1	11.1	11.1	109.8	982	982;983	0	62.516	8275.7	8377.9	7527	8980.2	10093	9186.2	8265.6	9872.3	7019.8	8241	8275.7	8377.9	7527	8980.2	10093	9186.2	8265.6	9872.3	7019.8	8241	7	7	7	7	7	7	7	7	7	7	147960000	7	ATPEGAIDAMLIHGQDAITVSSAGR;DLTTEESWQVAIPTEVQR;RPEIPTEQSREENLIPYSPDVQIHAER;SLNPNLLAVVTESTDTHHER;WVEHLPESENTQYQMLYSR
A0A1D5PSL9	3	3	3	tr|A0A1D5PSL9|A0A1D5PSL9_CHICK Uncharacterized protein OS=Gallus gallus OX=9031 GN=XPO5 PE=4 SV=1	1	3	3	3	4.4	4.4	4.4	138.15	1220	1220	0	46.237	4899.8	4101.7	4007.6	5261.9	5834.2	5296.9	4662.5	5385.7	3683.8	3953.9	4899.8	4101.7	4007.6	5261.9	5834.2	5296.9	4662.5	5385.7	3683.8	3953.9	3	3	3	3	3	3	3	3	3	3	35757000	3	LAEDVVTFQTLPTQR;SAEQVSSLCEQLVK;SILCEDDAADDNPESQEMLEEQLVR
A0A1D5PSP0	3	3	3	tr|A0A1D5PSP0|A0A1D5PSP0_CHICK Uncharacterized protein OS=Gallus gallus OX=9031 GN=SLC25A22 PE=3 SV=1	1	3	3	3	7.1	7.1	7.1	34.774	322	322	0	4.4978	38815	38030	32617	36534	36555	38084	35410	41494	30774	32669	38815	38030	32617	36534	36555	38084	35410	41494	30774	32669	3	3	3	3	3	3	3	3	3	3	137060000	4	GIAGLYK;IQLQDAGR;LAANDFFR
A0A1D5PSP4	2	2	2	tr|A0A1D5PSP4|A0A1D5PSP4_CHICK Nicotinate phosphoribosyltransferase OS=Gallus gallus OX=9031 GN=NAPRT PE=3 SV=1	1	2	2	2	5.9	5.9	5.9	57.272	524	524	0	16.884	23026	26253	21212	25793	27328	24905	24164	25493	18373	18892	23026	26253	21212	25793	27328	24905	24164	25493	18373	18892	2	2	2	2	2	2	1	2	2	2	36720000	2	SLEEVQPR;VLSPLEGGEPVDLPSLAESWLQR
A0A1D5PSP9	2	2	2	tr|A0A1D5PSP9|A0A1D5PSP9_CHICK Oxysterol-binding protein OS=Gallus gallus OX=9031 GN=OSBPL1A PE=3 SV=2	1	2	2	2	2.4	2.4	2.4	108.98	962	962	0	49.762	19233	18856	14994	18653	19769	21296	19352	17301	14854	14845	19233	18856	14994	18653	19769	21296	19352	17301	14854	14845	2	2	2	2	2	2	2	2	2	2	67423000	2	ASSLSSTTER;STEAEQQLLHDAR
A0A1D5PSQ9;Q5ZML4	3;2	3;2	3;2	tr|A0A1D5PSQ9|A0A1D5PSQ9_CHICK Cysteine and histidine-rich domain-containing protein 1 OS=Gallus gallus OX=9031 GN=CHORDC1 PE=4 SV=1;sp|Q5ZML4|CHRD1_CHICK Cysteine and histidine-rich domain-containing protein 1 OS=Gallus gallus OX=9031 GN=CHORDC1 PE=2 SV=1	2	3	3	3	14.2	14.2	14.2	37.342	331	331;331	0	8.5885	6619.9	4724.4	4673.7	6904.9	5902	6867.6	6243.2	7576.7	5059.6	6528	6619.9	4724.4	4673.7	6904.9	5902	6867.6	6243.2	7576.7	5059.6	6528	5	5	5	5	5	5	5	5	5	5	168350000	5	AEPLLWASLELPVSNTQQTNENSDQ;SLLCYNR;TTDFSDFLSIAGCTK
A0A1D5PSR0	3	3	2	tr|A0A1D5PSR0|A0A1D5PSR0_CHICK Uncharacterized protein OS=Gallus gallus OX=9031 GN=STRN3 PE=4 SV=1	1	3	3	2	5.7	5.7	4.1	88.833	811	811	0	40.705	13127	12580	10208	14377	14750	14572	13482	13668	10493	10159	13127	12580	10208	14377	14750	14572	13482	13668	10493	10159	7	7	7	7	7	7	7	7	7	7	132940000	7	QYLQEVGYTDTILDVR;SASLDVEPIYTFR;VVSHPTLPVTITAHEDR
Q5ZKX1;A0A1D5PT47	2;2	2;2	2;2	sp|Q5ZKX1|CHM1B_CHICK Charged multivesicular body protein 1b OS=Gallus gallus OX=9031 GN=CHMP1B PE=2 SV=1;tr|A0A1D5PT47|A0A1D5PT47_CHICK Charged multivesicular body protein 1b OS=Gallus gallus OX=9031 GN=CHMP1B PE=4 SV=1	2	2	2	2	7.5	7.5	7.5	22.233	199	199;199	0.00028571	2.4279	8029.4	8183.6	6184.3	8671.7	8816.6	10058	8772.8	8446.5	5690.8	7058.5	8029.4	8183.6	6184.3	8671.7	8816.6	10058	8772.8	8446.5	5690.8	7058.5	2	2	2	2	2	2	2	2	2	2	414790000	2	GNMEVAR;IHAENAIR
F1NWE3;A0A1D5PT51	1;1	1;1	1;1	sp|F1NWE3|PTPRS_CHICK Receptor-type tyrosine-protein phosphatase S OS=Gallus gallus OX=9031 GN=PTPRS PE=1 SV=3;tr|A0A1D5PT51|A0A1D5PT51_CHICK Receptor-type tyrosine-protein phosphatase S OS=Gallus gallus OX=9031 GN=PTPRS PE=4 SV=2	2	1	1	1	0.9	0.9	0.9	170.6	1516	1516;1924	0	4.1347	5274.5	5521.8	3842.4	5958	6738	5742.9	4771.6	4728.1	3573.6	4534.5	5274.5	5521.8	3842.4	5958	6738	5742.9	4771.6	4728.1	3573.6	4534.5	1	1	1	1	1	1	1	1	1	1	8401600	1	SALGLGAFTPEVR
A0A1D5PT58	9	9	9	tr|A0A1D5PT58|A0A1D5PT58_CHICK 40S ribosomal protein S8 OS=Gallus gallus OX=9031 GN=RPS8 PE=3 SV=2	1	9	9	9	35.6	35.6	35.6	30.645	267	267	0	146.87	75218	71389	60557	80813	74449	67189	61513	99477	71194	77847	75218	71389	60557	80813	74449	67189	61513	99477	71194	77847	20	20	20	20	20	20	20	20	20	20	1373000000	21	ADGYVLEGK;ADGYVLEGKELEFYLR;ELEFYLR;IASILEEQFQQGK;IIDVVYNASNNELVR;LDVGNFSWGSECCTR;NCIVLVDSTPYR;QWYEAHYALPLGR;YELGRPPANTK
A0A1D5PT80	2	2	2	tr|A0A1D5PT80|A0A1D5PT80_CHICK Uncharacterized protein OS=Gallus gallus OX=9031 GN=ARFGAP1 PE=4 SV=2	1	2	2	2	3.5	3.5	3.5	62.526	566	566	0	10.103	5565.8	5826.3	5041.4	5527.9	5594.7	6664.2	5401.9	7321.8	5671.2	5363.6	5565.8	5826.3	5041.4	5527.9	5594.7	6664.2	5401.9	7321.8	5671.2	5363.6	2	2	2	2	2	2	2	2	2	2	65117000	2	DQVATVAEGK;EWSLETSPAR
A0A1D5PT81	10	10	8	tr|A0A1D5PT81|A0A1D5PT81_CHICK Uncharacterized protein OS=Gallus gallus OX=9031 GN=SLC25A13 PE=3 SV=2	1	10	10	8	16.3	16.3	13.3	74.856	682	682	0	53.779	79952	77949	65199	83544	80613	83629	75197	90600	67732	65361	79952	77949	65199	83544	80613	83629	75197	90600	67732	65361	15	15	15	15	15	15	15	15	15	15	500810000	15	APGDVSRPVLIQIAESAYR;ASFANEDGR;DLGFFGLYK;IAPLEEGTLPYNLAEAQR;LAVATFAGIENK;LQVAGEITTGPR;LTVNDFVR;MTLADIER;VTAMDFR;YEGFFGLYR
A0A1D5PT91	1	1	1	tr|A0A1D5PT91|A0A1D5PT91_CHICK Uncharacterized protein OS=Gallus gallus OX=9031 PE=4 SV=3	1	1	1	1	3.2	3.2	3.2	37.614	348	348	0.00028011	2.206	0	0	0	0	0	0	0	0	0	0	0	0	0	0	0	0	0	0	0	0	0	0	0	0	0	0	0	0	0	0	0	1	GLLPTPDEIPR
A0A1D5PT95	3	1	1	tr|A0A1D5PT95|A0A1D5PT95_CHICK Uncharacterized protein OS=Gallus gallus OX=9031 GN=KRAS PE=4 SV=1	1	3	1	1	24.3	4.8	4.8	21.66	189	189	0	5.3119	0	0	0	0	0	0	0	0	0	0	0	0	0	0	0	0	0	0	0	0	0	0	0	0	0	0	0	0	0	0	0	1	SALTIQLIQNHFVDEYDPTIEDSYR;SFEDIHHYR;SYGIPFIETSAK
A0A1D5PTE8	6	6	6	tr|A0A1D5PTE8|A0A1D5PTE8_CHICK Glia maturation factor OS=Gallus gallus OX=9031 GN=GMFB PE=3 SV=2	1	6	6	6	39	39	39	16.592	141	141	0	67.135	59567	56527	52001	57030	63152	59464	53618	70255	57642	55027	59567	56527	52001	57030	63152	59464	53618	70255	57642	55027	14	14	14	14	14	14	14	14	14	14	1353900000	14	ETNNAAIIMK;LVQTAELTK;NTEDLTEEWLR;NTEDLTEEWLREK;SESLVVCDVAEDLVEK;YQHEDGR
A0A1D5PTF3	3	3	3	tr|A0A1D5PTF3|A0A1D5PTF3_CHICK Uncharacterized protein OS=Gallus gallus OX=9031 GN=EI24 PE=4 SV=1	1	3	3	3	8	8	8	39.054	339	339	0	5.6464	9368.1	8767.8	6795.7	8533	9397.7	9605.7	8872.4	9609.3	7835.7	7558.3	9368.1	8767.8	6795.7	8533	9397.7	9605.7	8872.4	9609.3	7835.7	7558.3	3	3	3	3	3	3	3	3	3	3	68446000	3	ANSALAQR;DSIWGICTISK;TFLHDLVR
A0A1D5PTH2	2	2	2	tr|A0A1D5PTH2|A0A1D5PTH2_CHICK Uncharacterized protein OS=Gallus gallus OX=9031 GN=CYP20A1 PE=4 SV=2	1	2	2	2	4.5	4.5	4.5	52.427	463	463	0	9.772	8388.5	8506.2	6694.1	9306.5	9174.3	8633.6	8611.7	8356.2	6492.5	7797	8388.5	8506.2	6694.1	9306.5	9174.3	8633.6	8611.7	8356.2	6492.5	7797	2	2	2	2	2	2	2	2	2	2	88766000	2	EMESTLR;LTPIAAQLQELEGR
A0A1D5PTH5	2	2	2	tr|A0A1D5PTH5|A0A1D5PTH5_CHICK Uncharacterized protein OS=Gallus gallus OX=9031 GN=PPL PE=4 SV=2	1	2	2	2	1.5	1.5	1.5	207.55	1777	1777	0	4.4544	3962.6	3158.8	2747.4	3858	3406.9	5279.3	4392.7	4222.4	3369.1	4068.2	3962.6	3158.8	2747.4	3858	3406.9	5279.3	4392.7	4222.4	3369.1	4068.2	1	1	1	1	1	1	1	1	1	1	7549300	2	ADSIGDAASVQGR;LLYVLDGDAAVAR
A0A1D5PTI9	1	1	1	tr|A0A1D5PTI9|A0A1D5PTI9_CHICK Uncharacterized protein OS=Gallus gallus OX=9031 GN=UBE3A PE=4 SV=1	1	1	1	1	2.4	2.4	2.4	100.99	880	880	0	22.374	1998.7	2135.1	1547.7	2572.3	2686.7	2879.7	2154.5	2177.9	1791.4	2326	1998.7	2135.1	1547.7	2572.3	2686.7	2879.7	2154.5	2177.9	1791.4	2326	2	2	2	2	2	2	2	2	2	2	31461000	2	AACSAAAMEEDSGASSSSSSR
A0A1D5PTR1	1	1	1	tr|A0A1D5PTR1|A0A1D5PTR1_CHICK Uncharacterized protein OS=Gallus gallus OX=9031 GN=DCLK3 PE=4 SV=2	1	1	1	1	1.4	1.4	1.4	92.675	814	814	0.0023659	1.6212	6385.7	6284.5	5566.1	7108.8	7967.1	8243	7597.8	7863.8	5870.8	6120.9	6385.7	6284.5	5566.1	7108.8	7967.1	8243	7597.8	7863.8	5870.8	6120.9	1	1	1	1	1	1	1	1	1	1	14279000	1	GLEESSVEVLR
A0A1D5PTR5;P54939	94;91	94;91	80;77	tr|A0A1D5PTR5|A0A1D5PTR5_CHICK Talin-1 OS=Gallus gallus OX=9031 GN=TLN1 PE=4 SV=1;sp|P54939|TLN1_CHICK Talin-1 OS=Gallus gallus OX=9031 GN=TLN1 PE=1 SV=2	2	94	94	80	46	46	41.7	273.85	2558	2558;2541	0	323.31	789290	968070	882140	903460	1059200	908790	831340	862280	753330	813010	789290	968070	882140	903460	1059200	908790	831340	862280	753330	813010	210	212	211	211	212	213	212	211	207	210	22493000000	217	AAAFQDHDETVVVK;AAAGLNQSANELVQASR;AASAAQR;AATAPLIEAVDNLTAFASNPEFATVPAQISPEGR;AATNDDQLLK;ADAEGETDLENSR;ADAEGETDLENSRK;AEASQLGHK;AELGSVALPAIMR;AGALQCSPSDAYTK;AGDDPAVYQLK;AIADMLR;AIAVTVQEMVTK;ALCGLTEAAAQAAYLVGVSDPNSQAGQQGLVDPTQFAR;ALDGAFNEENRER;ALDYYMLR;ALEATIEHIR;ALGDLIGATK;ALSADPTSPNLK;ALVEDTK;AMEPIVTSAK;ANNLIEEAR;AQEACGPLEIDSALGLVQSLER;ATVPTITDQASAMQLSQCAK;AVAAGNSCR;AVEDEATK;AVSQALNR;AVTSAIAHLLGEV…
A0A1D5PTR7	3	3	3	tr|A0A1D5PTR7|A0A1D5PTR7_CHICK Uncharacterized protein OS=Gallus gallus OX=9031 GN=SSR1 PE=4 SV=2	1	3	3	3	13.3	13.3	13.3	32.832	293	293	0	174.44	58229	55289	48836	56523	55118	59380	50623	62399	50249	49227	58229	55289	48836	56523	55118	59380	50623	62399	50249	49227	12	12	12	12	12	12	12	12	12	12	1.4596e+09	12	ASPSADTTILFVK;GEDFPANNIVK;GTEDFIVESLDASFR
A0A1D5PTS7	7	4	4	tr|A0A1D5PTS7|A0A1D5PTS7_CHICK Uncharacterized protein OS=Gallus gallus OX=9031 PE=4 SV=1	1	7	4	4	14.7	9.2	9.2	65.623	578	578	0	88.803	25550	23867	24792	25125	27794	27395	23267	27728	24233	22728	25550	23867	24792	25125	27794	27395	23267	27728	24233	22728	6	6	6	6	6	6	6	6	6	6	213620000	6	GQILFDK;LSMYGVDLHHAK;QASNLIDRPAPYFER;SLDGAPMSISDQSLLR;VCEHLNLLEK;VCVEHHTFFR;VVLLDGTEYSCDLEK
A0A1D5PTU5	5	5	5	tr|A0A1D5PTU5|A0A1D5PTU5_CHICK Uncharacterized protein OS=Gallus gallus OX=9031 GN=APEH PE=4 SV=1	1	5	5	5	10.1	10.1	10.1	81.856	739	739	0	67.689	16026	17104	13211	18467	19264	17202	16226	16416	13283	14169	16026	17104	13211	18467	19264	17202	16226	16416	13283	14169	5	5	5	5	5	5	5	5	5	5	1.8307e+09	5	CHIAYLENR;GSLGFGQDSVNSLPGNVGTQDVR;HVSPGQAFWSPDDTGVVFVGR;VLQEEQLDASR;VPPAQGLEYYR
A0A1D5PTV1;A0A1L1RRS1	7;2	7;2	7;2	tr|A0A1D5PTV1|A0A1D5PTV1_CHICK Amine oxidase OS=Gallus gallus OX=9031 GN=AOC3 PE=3 SV=1	2	7	7	7	12.9	12.9	12.9	84.309	761	761;762	0	92.692	33224	38280	32389	35550	38341	39061	34493	33272	27260	26630	33224	38280	32389	35550	38341	39061	34493	33272	27260	26630	11	11	11	11	11	11	11	11	11	11	946300000	11	AVTGAEYAAINELIQK;GSLGVPLADAAR;GVDCPYLATYVDR;HFSDAHSLYYGGLR;VFADLTPEELAQVVQYLR;VPWSPENALQQPYLR;YLDGSFGIGR
A0A1D5PTW6	2	1	1	tr|A0A1D5PTW6|A0A1D5PTW6_CHICK Uncharacterized protein OS=Gallus gallus OX=9031 GN=CNTNAP2 PE=4 SV=2	1	2	1	1	1.5	0.8	0.8	149.86	1344	1344	0.0092109	1.0678	804.45	627.67	680.63	1078.7	872.59	789.75	765.93	971.68	594.16	689.76	804.45	627.67	680.63	1078.7	872.59	789.75	765.93	971.68	594.16	689.76	1	1	1	1	1	1	1	1	1	1	127310000	1	GTYHTNEAK;MNGITLDLEER
A0A1D5PU01;Q92072	1;1	1;1	1;1	tr|A0A1D5PU01|A0A1D5PU01_CHICK DNA (cytosine-5)-methyltransferase OS=Gallus gallus OX=9031 GN=DNMT1 PE=3 SV=2;sp|Q92072|DNMT1_CHICK DNA (cytosine-5)-methyltransferase 1 OS=Gallus gallus OX=9031 GN=DNMT1 PE=1 SV=1	2	1	1	1	0.8	0.8	0.8	159.45	1417	1417;1537	0.0011034	2.0312	8480.3	9019.1	7799.3	11169	12102	9141	8901.7	9160.2	6257.3	7936.9	8480.3	9019.1	7799.3	11169	12102	9141	8901.7	9160.2	6257.3	7936.9	1	1	1	1	1	1	1	1	1	1	39500000	1	GSNLDAPDPYR
A0A1D5PU09	13	13	12	tr|A0A1D5PU09|A0A1D5PU09_CHICK Uncharacterized protein OS=Gallus gallus OX=9031 GN=FERMT2 PE=4 SV=1	1	13	13	12	20.6	20.6	19.6	81.82	720	720	0	80.476	83283	87096	79964	85479	87918	86405	76980	90568	80107	74122	83283	87096	79964	85479	87918	86405	76980	90568	80107	74122	22	22	22	22	22	22	22	22	22	22	1090600000	23	AVSDICK;EAGAMALDGIR;GCEVTPDVNISGQK;GNIYSSPGLYSK;HPEELSLLR;INQGWLDSSR;INQLYEQSK;KEELIGIAYNR;LLIPVAEGMNEIWLR;MDASTGDAIK;MVTVEFADDVR;TSTILGDITSIPELADYIK;YYSFFDLNPK
A0A1D5PU53	2	2	2	tr|A0A1D5PU53|A0A1D5PU53_CHICK Uncharacterized protein OS=Gallus gallus OX=9031 GN=CD55 PE=4 SV=1	1	2	2	2	6.3	6.3	6.3	32.834	302	302	0.0002845	2.361	11681	10930	9557.9	9239	10347	13098	10821	9697.7	9996.3	9715.8	11681	10930	9557.9	9239	10347	13098	10821	9697.7	9996.3	9715.8	2	2	2	2	2	2	2	2	2	2	114930000	2	AEGCAGAAAAES;GYTPSTK
A0A1D5PU58	1	1	1	tr|A0A1D5PU58|A0A1D5PU58_CHICK Uncharacterized protein OS=Gallus gallus OX=9031 GN=PKIG PE=4 SV=1	1	1	1	1	21.1	21.1	21.1	8.347	76	76	0	9.0232	1495.4	1442.4	998.71	1394.4	1547.8	1328.8	1898	1401.9	1412.8	1284.2	1495.4	1442.4	998.71	1394.4	1547.8	1328.8	1898	1401.9	1412.8	1284.2	1	1	1	1	1	1	1	1	1	1	14481000	1	MEVESSTYTDFISCDR
A0A1D5PU60	1	1	1	tr|A0A1D5PU60|A0A1D5PU60_CHICK Chloride intracellular channel protein OS=Gallus gallus OX=9031 GN=CLIC5 PE=3 SV=1	1	1	1	1	4.1	4.1	4.1	43.816	389	389	0	11.567	2233.6	2815.1	2069.5	2967.5	3131.6	2283.2	1854.3	2292.5	1846.2	1343.7	2233.6	2815.1	2069.5	2967.5	3131.6	2283.2	1854.3	2292.5	1846.2	1343.7	1	1	1	1	1	1	1	1	1	1	15690000	1	AGIDGESIGNCPFSQR
A0A1D5PU80;P09572;P24797;P24798;F1NZB7	20;15;8;6;4	20;15;8;6;4	20;15;8;6;4	tr|A0A1D5PU80|A0A1D5PU80_CHICK Sodium/potassium-transporting ATPase subunit alpha OS=Gallus gallus OX=9031 GN=ATP1A1 PE=3 SV=1;sp|P09572|AT1A1_CHICK Sodium/potassium-transporting ATPase subunit alpha-1 OS=Gallus gallus OX=9031 GN=ATP1A1 PE=2 SV=1	5	20	20	20	24.5	24.5	24.5	112.46	1021	1021;1021;1017;1010;1033	0	323.31	267150	255790	228790	263450	295840	283170	250760	287970	233790	240340	267150	255790	228790	263450	295840	283170	250760	287970	233790	240340	56	56	56	56	56	56	56	56	56	56	4589500000	57	AAEILAR;ACVVHGSDLK;AVAGDASESALLK;AVFQANQENVPILK;DMTSEQLDDILLHHTEIVFAR;DSFQNAYLELGGLGER;GGDRIPADLR;GIVISTGDR;GVGIISEGNETVEDIAAR;LIIVEGCQR;LSLDELHR;NANPSESR;NIAFFSTNCVEGTAR;QAADMILLDDNFASIVTGVEEGR;RNPGGWVER;SPDFSNENPLETR;TGTLTQNR;VDNSSLTGESEPQTR;VIMVTGDHPITAK;VVEIPFNSTNK
A0A1D5PU94	7	7	7	tr|A0A1D5PU94|A0A1D5PU94_CHICK Uncharacterized protein OS=Gallus gallus OX=9031 GN=C4A PE=4 SV=1	1	7	7	7	3.9	3.9	3.9	189.99	1687	1687	0	129.44	39140	46470	34553	47903	51749	46209	37645	54147	38721	44799	39140	46470	34553	47903	51749	46209	37645	54147	38721	44799	8	8	8	8	8	8	8	8	8	8	540670000	8	DFFVSLR;EAAQNIR;GIEGIAYVR;GLTDVEQAVR;INFNLNQGNNYQEIR;LESPETSIR;VVAEGVLQR
Q5ZJN4;A0A1D5PU96	4;4	4;4	4;4	sp|Q5ZJN4|UBP10_CHICK Ubiquitin carboxyl-terminal hydrolase 10 OS=Gallus gallus OX=9031 GN=USP10 PE=2 SV=1;tr|A0A1D5PU96|A0A1D5PU96_CHICK Ubiquitin carboxyl-terminal hydrolase OS=Gallus gallus OX=9031 GN=USP10 PE=3 SV=2	2	4	4	4	6.9	6.9	6.9	86.555	785	785;785	0	20.004	23401	22739	20367	22968	25786	25331	23878	25990	19547	20985	23401	22739	20367	22968	25786	25331	23878	25990	19547	20985	5	5	5	5	5	5	5	5	5	5	186220000	5	DIRPGAAFEPTYIYR;QADFVQTPITDIFGGHIR;SVVYQQSSK;TVQDALESLVAR
P98157;A0A1D5PUA3	11;11	11;11	11;11	sp|P98157|LRP1_CHICK Low-density lipoprotein receptor-related protein 1 OS=Gallus gallus OX=9031 GN=LRP1 PE=2 SV=1;tr|A0A1D5PUA3|A0A1D5PUA3_CHICK Low-density lipoprotein receptor-related protein 1 OS=Gallus gallus OX=9031 GN=LRP1 PE=4 SV=2	2	11	11	11	3.5	3.5	3.5	507.13	4543	4543;4583	0	88.894	50514	53906	46412	58767	59440	63017	58838	54617	46339	51342	50514	53906	46412	58767	59440	63017	58838	54617	46339	51342	15	15	15	15	15	15	15	15	15	15	374730000	16	AVTDEEPFLIFANR;ETLVQDNIQWPTGLAVDYHNER;GADDDLTDPLA;GDYSVLVPGLR;GWDTLYWTSYTTSTITR;IEAASMSGAGR;IETAAMDGTLR;ILWIDAR;SDAIYSALYDGTGHIEVLR;TIVENVGSVEGLAYHR;TLISGMIDEPHAIVVDPLR
A0A1D5PUA4	9	9	9	tr|A0A1D5PUA4|A0A1D5PUA4_CHICK Uncharacterized protein OS=Gallus gallus OX=9031 GN=RNF213 PE=4 SV=2	1	9	9	9	2	2	2	591.64	5226	5226	0	48.39	32510	24138	20639	29051	30431	37927	34403	33390	27234	35054	32510	24138	20639	29051	30431	37927	34403	33390	27234	35054	8	8	8	8	8	8	8	8	8	8	138960000	9	AVPGFQEFR;AWEGLANLR;DQEYTQICR;GGETLQHFDLER;IQLINLCQR;LELAGLGYR;LLSPFDEEVDETPVIR;LQEQLTNEAR;YLISPSEVADLHLISYEVER
A0A1D5PUA5	6	6	6	tr|A0A1D5PUA5|A0A1D5PUA5_CHICK Uncharacterized protein OS=Gallus gallus OX=9031 GN=DNPEP PE=3 SV=2	1	6	6	6	12.9	12.9	12.9	62.038	568	568	0	11.258	46888	53194	36790	51047	52112	42801	44408	51399	35177	31553	46888	53194	36790	51047	52112	42801	44408	51399	35177	31553	9	9	9	9	9	9	9	9	9	9	568000000	9	GPSPYHVVAECR;QAVQAAAQELVR;TAGVAAAQTER;VGVPLQEFMVR;VLDIGCPQLAMHSIR;YASTAVTEAVIR
A0A1D5PUD5	7	7	7	tr|A0A1D5PUD5|A0A1D5PUD5_CHICK Uncharacterized protein OS=Gallus gallus OX=9031 GN=NUP88 PE=4 SV=2	1	7	7	7	11.7	11.7	11.7	77.629	694	694	0	69.143	38809	38988	35716	41168	43078	41358	37200	42973	33700	35724	38809	38988	35716	41168	43078	41358	37200	42973	33700	35724	11	11	11	11	11	11	11	11	11	11	131430000	11	ATQVFREEYILK;EAAPPPEECLQLLSR;GALLDIDLR;GALLDIDLRR;LASGDEEEPLESDFSCPIK;QLEDLNYCR;VIALSDAEEETLIINR
A0A1D5PUE7	1	1	1	tr|A0A1D5PUE7|A0A1D5PUE7_CHICK Uncharacterized protein OS=Gallus gallus OX=9031 GN=PSTPIP2 PE=4 SV=2	1	1	1	1	2.7	2.7	2.7	39.168	334	334	0.0021288	1.7585	30397	31065	24975	31132	32434	32814	36569	30927	23722	28239	30397	31065	24975	31132	32434	32814	36569	30927	23722	28239	1	1	1	1	1	1	1	1	1	1	43100000	1	SPASVPISR
A0A1D5PUF7	2	2	2	tr|A0A1D5PUF7|A0A1D5PUF7_CHICK Uncharacterized protein OS=Gallus gallus OX=9031 GN=TSTA3 PE=3 SV=1	1	2	2	2	9.3	9.3	9.3	36.429	323	323	0	145.47	18297	17712	13445	20232	19615	18819	17390	18027	13971	12819	18297	17712	13445	20232	19615	18819	17390	18027	13971	12819	2	2	2	2	2	2	2	2	2	2	68041000	2	AIQEVVANGEGRPDEEWVFVSSR;MIDVQNR
A0A1D5PUG6	6	6	6	tr|A0A1D5PUG6|A0A1D5PUG6_CHICK Uncharacterized protein OS=Gallus gallus OX=9031 GN=DDX23 PE=4 SV=2	1	6	6	6	7.8	7.8	7.8	95.147	816	816	0	17.979	27677	28975	25360	25480	31654	30447	26854	29296	23475	24879	27677	28975	25360	25480	31654	30447	26854	29296	23475	24879	7	7	7	7	7	7	7	7	7	7	294590000	7	DILVATDVAGR;GFIAGIDLK;GIDIHDVSMVVNYDMAK;IFREDYSITTK;LIDVLENR;RQQEVEER
A0A1D5PUI1	4	2	2	tr|A0A1D5PUI1|A0A1D5PUI1_CHICK Uncharacterized protein OS=Gallus gallus OX=9031 GN=TARS2 PE=4 SV=2	1	4	2	2	6.5	4	4	77.563	695	695	0	8.9544	3260.1	3762.6	2899.1	3727.9	3314.4	3333	3257.6	4153.6	2628.4	2543.7	3260.1	3762.6	2899.1	3727.9	3314.4	3333	3257.6	4153.6	2628.4	2543.7	2	2	2	2	2	2	2	2	2	2	11910000	2	AVLGSVER;GFNEVVTPNIFSPR;IEEEVTTPTATVYR;LADFGVLHR
A0A1D5PUI5	1	1	1	tr|A0A1D5PUI5|A0A1D5PUI5_CHICK Uncharacterized protein OS=Gallus gallus OX=9031 GN=TMEM106B PE=4 SV=1	1	1	1	1	5.8	5.8	5.8	31.336	278	278	0	3.2949	1120.3	1085	905.73	1311.5	1563.3	1460.2	936.48	811.44	758.74	943.08	1120.3	1085	905.73	1311.5	1563.3	1460.2	936.48	811.44	758.74	943.08	1	1	1	1	1	1	1	1	1	1	4189500	1	GQENQLVALIPYSDQR
A0A1D5PUI6	2	2	2	tr|A0A1D5PUI6|A0A1D5PUI6_CHICK Uncharacterized protein OS=Gallus gallus OX=9031 GN=LOC107049545 PE=4 SV=2	1	2	2	2	11.9	11.9	11.9	13.984	126	126	0	2.7395	10714	11683	10773	11398	11432	10849	10837	13961	11648	10691	10714	11683	10773	11398	11432	10849	10837	13961	11648	10691	3	3	3	3	3	3	3	3	3	3	361490000	3	LIPHELPH;VMEAMNK
A0A1D5PUK8	1	1	1	tr|A0A1D5PUK8|A0A1D5PUK8_CHICK Rab GTPase-activating protein 1-like OS=Gallus gallus OX=9031 GN=RABGAP1L PE=4 SV=2	1	1	1	1	3.1	3.1	3.1	28.971	254	254	0.00027855	2.1379	0	0	0	0	0	0	0	0	0	0	0	0	0	0	0	0	0	0	0	0	0	0	0	0	0	0	0	0	0	0	0	1	IQELEHQR
A0A1D5PUL3	2	2	2	tr|A0A1D5PUL3|A0A1D5PUL3_CHICK Uncharacterized protein OS=Gallus gallus OX=9031 GN=HM13 PE=4 SV=2	1	2	2	2	3.1	3.1	3.1	74.055	701	701	0	3.4242	7368.3	6259.5	5913.8	7499.9	7137.2	7347.4	5202.2	6533.2	5833.5	5724.8	7368.3	6259.5	5913.8	7499.9	7137.2	7347.4	5202.2	6533.2	5833.5	5724.8	2	2	2	2	2	2	2	2	2	2	39874000	2	LVFPQDLLEK;NSSEMPETITSR
A0A1D5PUL8	2	2	2	tr|A0A1D5PUL8|A0A1D5PUL8_CHICK Dihydrolipoamide acetyltransferase component of pyruvate dehydrogenase complex OS=Gallus gallus OX=9031 GN=PDHX PE=3 SV=2	1	2	2	2	3.4	3.4	3.4	53.189	502	502	0.00055218	2.0546	13525	13977	12275	15798	14815	15572	12325	14913	13100	12963	13525	13977	12275	15798	14815	15572	12325	14913	13100	12963	2	2	2	2	2	2	2	2	2	2	88933000	2	ANIENPIR;VSVNDFIIK
A0A1D5PUM1	1	1	1	tr|A0A1D5PUM1|A0A1D5PUM1_CHICK Uncharacterized protein OS=Gallus gallus OX=9031 GN=MYBBP1A PE=4 SV=3	1	1	1	1	1.2	1.2	1.2	137.34	1210	1210	0	7.8542	20948	18730	20375	19670	22359	25305	19777	28897	26401	24248	20948	18730	20375	19670	22359	25305	19777	28897	26401	24248	2	2	2	2	2	2	2	2	2	2	37924000	2	RVDVLQDDLHTFVER
A0A1D5PUU2	4	4	4	tr|A0A1D5PUU2|A0A1D5PUU2_CHICK Uncharacterized protein OS=Gallus gallus OX=9031 GN=NOLC1 PE=4 SV=2	1	4	4	4	5.6	5.6	5.6	72.417	696	696	0	30.438	36900	27929	29265	24297	33330	33082	31329	37722	32885	38781	36900	27929	29265	24297	33330	33082	31329	37722	32885	38781	4	4	4	4	4	4	4	4	4	4	133040000	4	AAQATTK;ENRFEGAAR;GAQNTSQTAASTEK;VADNSFDAK
A0A1D5PUY5	12	12	12	tr|A0A1D5PUY5|A0A1D5PUY5_CHICK Protein kinase C OS=Gallus gallus OX=9031 GN=PRKCB PE=3 SV=1	1	12	12	12	20.1	20.1	20.1	76.702	672	672	0	175.59	87095	100940	95035	90476	105700	89672	82808	108240	90095	92905	87095	100940	95035	90476	105700	89672	82808	108240	90095	92905	20	20	20	20	20	20	20	20	20	20	1079700000	20	AEPPAAPGPEGEEGPVR;CVMNVPSLCGTDHTER;DVLTVVVR;ENIWDGVTTK;FDNNGSR;GTDELYAVK;LGCGPEGER;LGCGPEGERDIK;LLSQEEGEYFNVPVPPEGEEGNEELR;LSVEIWDWDLTSR;SGVDGWFK;YIDWDKLER
A0A1D5PV09	3	3	3	tr|A0A1D5PV09|A0A1D5PV09_CHICK Uncharacterized protein OS=Gallus gallus OX=9031 GN=NCKAP1L PE=4 SV=2	1	3	3	3	3.4	3.4	3.4	126.76	1130	1130	0	85.164	59327	64201	46856	64204	68109	63298	59282	56812	41459	46544	59327	64201	46856	64204	68109	63298	59282	56812	41459	46544	8	8	8	8	8	8	8	8	8	8	295220000	8	AVLPLSTNPDVGR;EGEPSFSAAEFSDVSEMR;FLEEMAR
A0A1D5PV32	5	5	5	tr|A0A1D5PV32|A0A1D5PV32_CHICK Uncharacterized protein OS=Gallus gallus OX=9031 GN=GIGYF2 PE=4 SV=2	1	5	5	5	5.5	5.5	5.5	147.67	1278	1278	0	138.23	16445	18553	17055	19026	21030	19622	18525	18879	15897	16524	16445	18553	17055	19026	21030	19622	18525	18879	15897	16524	7	7	7	7	7	7	7	7	7	7	136930000	7	AAETQTLNFGPEWLR;GEDLASAAQPLPQR;IVSEAAEEAVQTSSPATR;LNMGEIETLEDY;SLLEIQQEEAR
A0A1D5PV36;A0A1D5P2V1	8;4	8;4	8;4	tr|A0A1D5PV36|A0A1D5PV36_CHICK Uncharacterized protein OS=Gallus gallus OX=9031 GN=TTC38 PE=4 SV=2;tr|A0A1D5P2V1|A0A1D5P2V1_CHICK Uncharacterized protein OS=Gallus gallus OX=9031 GN=TTC38L PE=4 SV=2	2	8	8	8	24.5	24.5	24.5	52.415	466	466;279	0	95.52	24933	23728	18521	29077	27171	23389	23922	22270	16265	17921	24933	23728	18521	29077	27171	23389	23922	22270	16265	17921	12	12	12	12	12	12	12	12	12	12	735760000	13	AADPNFVMGHVIANGLELIGAGSSVR;ACDVWEQILQNHPTDLLALR;AVDLLYPIR;GEYEAALTIYDNHIAPR;LHLEGVK;SMLGIVDSSSMLYR;SQPLTER;TTDELLTTLQELAK
A0A1D5PV44	5	5	4	tr|A0A1D5PV44|A0A1D5PV44_CHICK Sidoreflexin OS=Gallus gallus OX=9031 GN=SFXN1 PE=3 SV=2	1	5	5	4	16.8	16.8	12.9	40.556	364	364	0	28.66	29846	29451	24179	34736	30552	31982	28421	34829	27590	25939	29846	29451	24179	34736	30552	31982	28421	34829	27590	25939	7	7	7	7	7	7	7	7	7	7	740770000	7	ASHFFTVTDPR;FGIPITDENGNR;QGIVAPGLTENELWR;WDQSTFIGR;YIYDSAFHPDTGEK
A0A1D5PV61	1	1	1	tr|A0A1D5PV61|A0A1D5PV61_CHICK DNA-binding protein SATB OS=Gallus gallus OX=9031 GN=SATB1 PE=3 SV=2	1	1	1	1	1.3	1.3	1.3	88.151	786	786	0.0041226	1.3986	1729.1	1706.8	1390.2	1799.7	1810	2160.1	1432.2	1412.8	915.24	1234.1	1729.1	1706.8	1390.2	1799.7	1810	2160.1	1432.2	1412.8	915.24	1234.1	1	1	1	1	1	1	1	1	1	1	3755300	1	TLWENLSMIR
A0A1D5PV70	1	1	1	tr|A0A1D5PV70|A0A1D5PV70_CHICK Uncharacterized protein OS=Gallus gallus OX=9031 GN=FCHSD2 PE=4 SV=2	1	1	1	1	2	2	2	123.64	1105	1105	0	17.797	1478.3	2407.6	1619.8	1434.6	2075.3	1951.2	1867.1	2020.1	2111.8	1424.3	1478.3	2407.6	1619.8	1434.6	2075.3	1951.2	1867.1	2020.1	2111.8	1424.3	1	1	1	1	1	1	1	1	1	1	17432000	1	ALYDYEGQTDDELSFPEGAIIR
A0A1D5PV92	1	1	1	tr|A0A1D5PV92|A0A1D5PV92_CHICK Uncharacterized protein OS=Gallus gallus OX=9031 GN=CD5 PE=4 SV=2	1	1	1	1	3.6	3.6	3.6	50.817	473	473	0	69.032	1739.7	1398.1	1288.7	1558.7	1837.6	1511.6	1480.1	1156.8	1119.3	1176.9	1739.7	1398.1	1288.7	1558.7	1837.6	1511.6	1480.1	1156.8	1119.3	1176.9	1	1	1	1	1	1	1	1	1	1	23431000	1	WGAVALSPDVWPELPAR
A0A1D5PV96	4	3	3	tr|A0A1D5PV96|A0A1D5PV96_CHICK Uncharacterized protein OS=Gallus gallus OX=9031 GN=PIP4K2B PE=4 SV=1	1	4	3	3	13.3	9.2	9.2	47.422	422	422	0	7.0217	3281.1	3574.1	2395.8	3069.3	3307.2	3211.6	3231.9	2918.8	2587.8	2296.8	3281.1	3574.1	2395.8	3069.3	3307.2	3211.6	3231.9	2918.8	2587.8	2296.8	2	2	2	2	2	2	2	2	2	2	25224000	3	FGIDDQDYQNSVTR;HGAGAEISTVNPEQYSK;LTVDGVETYMVVTR;SAPVNSDSQGR
A0A1D5PVC4	2	2	2	tr|A0A1D5PVC4|A0A1D5PVC4_CHICK Uncharacterized protein OS=Gallus gallus OX=9031 GN=CNOT9 PE=4 SV=1	1	2	2	2	11	11	11	33.601	299	299	0	106.64	2624.1	3075.6	2856.2	3901.4	3289.5	3616.3	3226.6	2997	2330.6	2172.6	2624.1	3075.6	2856.2	3901.4	3289.5	3616.3	3226.6	2997	2330.6	2172.6	3	3	3	3	3	3	3	3	3	3	93819000	3	IYQWINELSSPETR;MHSLATAAPVPTALAQVDR
A0A1D5PVD2	4	4	4	tr|A0A1D5PVD2|A0A1D5PVD2_CHICK Uncharacterized protein OS=Gallus gallus OX=9031 GN=CD44 PE=4 SV=2	1	4	4	4	4.9	4.9	4.9	74.849	696	696	0	15.477	32130	33979	28012	23939	32665	37354	30441	33712	31532	35805	32130	33979	28012	23939	32665	37354	30441	33712	31532	35805	6	6	6	6	6	6	6	6	6	6	557620000	6	ACEPIER;AEAIELCR;AHALGFETCR;YGGVFHVEK
A0A1D5PVE4	2	2	2	tr|A0A1D5PVE4|A0A1D5PVE4_CHICK Uncharacterized protein OS=Gallus gallus OX=9031 GN=SNRNP200 PE=4 SV=1	1	2	2	2	5.4	5.4	5.4	69.579	614	614	0	33.038	4300.7	4650.2	3834.3	5238.2	5652.5	4365.9	4197.6	4988.7	3703.3	4072.1	4300.7	4650.2	3834.3	5238.2	5652.5	4365.9	4197.6	4988.7	3703.3	4072.1	3	3	3	3	3	3	3	3	3	3	61026000	3	EIDLLLGQTDDTR;MDTDLETMDLDQGGEALAPR
A0A1D5PVF8	3	3	3	tr|A0A1D5PVF8|A0A1D5PVF8_CHICK Tartrate-resistant acid phosphatase type 5 OS=Gallus gallus OX=9031 GN=ACP5 PE=4 SV=1	1	3	3	3	10.6	10.6	10.6	34.96	321	321	0	10.744	21635	24748	21153	34713	33238	20887	19088	19869	13877	16269	21635	24748	21153	34713	33238	20887	19088	19869	13877	16269	3	3	3	3	3	3	3	3	3	3	46310000	4	AFAAPELR;EAATAAAMGR;LDADAATITFLEANGR
A0A1D5PVG8	4	4	4	tr|A0A1D5PVG8|A0A1D5PVG8_CHICK Uncharacterized protein OS=Gallus gallus OX=9031 GN=PRCP PE=4 SV=1	1	4	4	4	13	13	13	54.686	483	483	0	35.283	8138.2	9645.6	8227.7	9158.1	9326.2	8354.9	6910.9	10818	8793.7	8110.8	8138.2	9645.6	8227.7	9158.1	9326.2	8354.9	6910.9	10818	8793.7	8110.8	4	4	4	4	4	4	4	4	4	4	155830000	4	ADFLQPLPAWPIR;NSWNAINHLSSTDVGLQWLSR;YLIADQHWK;YLTQQIDHFGFDENLTFQQR
A0A1D5PVH5	15	15	14	tr|A0A1D5PVH5|A0A1D5PVH5_CHICK Uncharacterized protein OS=Gallus gallus OX=9031 GN=HNRNPA2B1 PE=4 SV=1	1	15	15	14	49.7	49.7	47.3	41.212	374	374	0	323.31	305450	318500	245770	342630	328400	320600	292660	313410	225270	231110	305450	318500	245770	342630	328400	320600	292660	313410	225270	231110	70	70	70	70	70	70	70	70	70	70	21654000000	73	EDTEEHHLR;ESDWREK;GFGDGYNGYGGGPGGGNFGGSPGYGGGR;GFGFVTFDDHDPVDK;GFGFVTFSSMAEVDAAMAARPHTIDGR;GGADGYGSGR;GGGGNFGPGPGSNFR;GGNFGFGDAR;IDTIEIITDR;KLFIGGLSFETTEESLR;LFIGGLSFETTEESLR;LTDCVVMR;NYYEQWGK;QEMQEVQNSR;YHTINGHNAEVR
A0A1D5PVL4	3	3	3	tr|A0A1D5PVL4|A0A1D5PVL4_CHICK Uncharacterized protein OS=Gallus gallus OX=9031 GN=EIF3F PE=4 SV=2	1	3	3	3	16.3	16.3	16.3	23.239	208	208	0	120.14	49599	47367	36257	53202	50353	53083	46940	49482	35619	36489	49599	47367	36257	53202	50353	53083	46940	49482	35619	36489	8	8	8	8	8	8	8	8	8	8	856240000	8	VAADNTVGR;VIGLSSDLQQVGSASAR;YVYYDTER
A0A1D5PVT8	2	2	2	tr|A0A1D5PVT8|A0A1D5PVT8_CHICK Uncharacterized protein OS=Gallus gallus OX=9031 GN=NADK PE=3 SV=1	1	2	2	2	8.4	8.4	8.4	48.999	441	441	0	63.423	7123.3	5956.6	4821.1	6908.5	6193.2	8253.1	7654.5	7887.6	4861.7	5747.7	7123.3	5956.6	4821.1	6908.5	6193.2	8253.1	7654.5	7887.6	4861.7	5747.7	3	3	3	3	3	3	3	3	3	3	81993000	3	ADVSSDSAYHCSACHDDEEWSSMSR;TIMHIQDPASQR
A0A1D5PVU3	3	3	3	tr|A0A1D5PVU3|A0A1D5PVU3_CHICK Uncharacterized protein OS=Gallus gallus OX=9031 GN=FBXO6 PE=4 SV=1	1	3	3	3	10.9	10.9	10.9	35.682	304	304	0	11.429	22149	22427	20097	23110	21651	21462	20129	22526	18239	20079	22149	22427	20097	23110	21651	21462	20129	22526	18239	20079	4	4	4	4	4	4	4	4	4	4	292350000	4	EGFYVQSLDR;EISHTFSNYPAGVR;ELPDSEVRK
A0A1D5PVV5	6	6	6	tr|A0A1D5PVV5|A0A1D5PVV5_CHICK Uncharacterized protein OS=Gallus gallus OX=9031 GN=PCASP2 PE=4 SV=1	1	6	6	6	9.2	9.2	9.2	82.016	741	741	0	18.999	39643	40899	34920	44212	50972	40965	39746	41883	30350	34197	39643	40899	34920	44212	50972	40965	39746	41883	30350	34197	7	7	6	7	7	7	7	7	7	7	262500000	7	AHVLPESR;ALTDPIR;LAEGDPLVLECR;SLGQAETSAR;VAEDMGTLELTR;VLEPLGSPTQCLLQLLAER
A0A1D5PVX9	5	5	5	tr|A0A1D5PVX9|A0A1D5PVX9_CHICK Uncharacterized protein OS=Gallus gallus OX=9031 GN=LOC107056877 PE=4 SV=2	1	5	5	5	36.8	36.8	36.8	22.526	209	209	0	323.31	10156	10179	8799.7	14012	11979	10400	9786.4	9632.6	9105.6	7438.2	10156	10179	8799.7	14012	11979	10400	9786.4	9632.6	9105.6	7438.2	8	8	7	8	8	7	8	6	8	7	322380000	9	AGALLTEGTVAVDGQSLFYR;AVAVDLPGLGR;GLLAFLQQLE;TLAVLADAGHR;VETPTLIVYGDQDVELGQLSLGNLR
A0A1D5PVZ8	4	4	4	tr|A0A1D5PVZ8|A0A1D5PVZ8_CHICK Uncharacterized protein OS=Gallus gallus OX=9031 GN=UBAP2L PE=4 SV=2	1	4	4	4	5.5	5.5	5.5	118.42	1125	1125	0	17.071	23738	25706	23125	24660	28403	27701	25338	27832	25698	24214	23738	25706	23125	24660	28403	27701	25338	27832	25698	24214	4	4	4	4	4	4	4	4	4	4	68654000	4	DGSLSSNPYSGDLTK;GSSTTGSQFLEQFK;IFTASNVSSVPLPTENVTITAGQR;SSVATTSGK
A0A1D5PW25	7	7	7	tr|A0A1D5PW25|A0A1D5PW25_CHICK Uncharacterized protein OS=Gallus gallus OX=9031 GN=LMAN2 PE=4 SV=1	1	7	7	7	27.6	27.6	27.6	37.538	337	337	0	56.753	82436	86793	73688	86630	85859	87917	76114	94679	75154	70721	82436	86793	73688	86630	85859	87917	76114	94679	75154	70721	14	14	14	14	14	14	14	14	14	14	881500000	14	DNFHGLAIFLDTYPNDEATER;DNVDDPTGNFR;EGSIWNR;IEPSVSLLK;LFQLMVEHPLEDDTVDWTK;NLHGDGLALWYTQER;NQNHDTFLAVR
A0A1D5PW58	3	3	3	tr|A0A1D5PW58|A0A1D5PW58_CHICK Uncharacterized protein OS=Gallus gallus OX=9031 GN=ARFGAP3 PE=4 SV=2	1	3	3	3	6.8	6.8	6.8	61.839	557	557	0	7.901	10618	10973	8401.4	11084	10972	11291	10425	11279	8245.2	8180	10618	10973	8401.4	11084	10972	11291	10425	11279	8245.2	8180	4	4	4	4	4	4	4	4	4	4	111940000	4	STELDSNWSWFQLR;YTDDVEDSYFSSSSSR;YYDSSDLR
A0A1D5PW68	11	11	11	tr|A0A1D5PW68|A0A1D5PW68_CHICK Eukaryotic translation initiation factor 3 subunit B OS=Gallus gallus OX=9031 GN=EIF3B PE=3 SV=2	1	11	11	11	16	16	16	92.309	806	806	0	107.89	81395	72178	66948	74523	82367	83984	74154	82809	70589	72748	81395	72178	66948	74523	82367	83984	74154	82809	70589	72748	20	20	20	20	20	20	20	20	20	20	921380000	20	FAVLHGETPR;FSHQGVQLIDFSPCER;GIALWGGEK;GTQGVVTNFEIFR;IINEFYPEADGK;MAQELYMEQR;NLFNVVDCK;VNLFTDFDK;WTETYVR;YMTISDEWEIPEK;YWLEDPDCRDQYSVIFESGDR
A0A1D5PWB6	1	1	1	tr|A0A1D5PWB6|A0A1D5PWB6_CHICK Uncharacterized protein OS=Gallus gallus OX=9031 GN=LAS1L PE=4 SV=1	1	1	1	1	1.4	1.4	1.4	72.498	626	626	0	3.0674	1801.1	1677.9	1580.7	1669.8	2017.2	2009	1544	2154.5	1835.1	1727.7	1801.1	1677.9	1580.7	1669.8	2017.2	2009	1544	2154.5	1835.1	1727.7	1	1	1	1	1	1	1	1	1	1	14343000	1	AGSAGLAWR
A0A1D5PWB9	3	3	3	tr|A0A1D5PWB9|A0A1D5PWB9_CHICK AP-3 complex subunit delta OS=Gallus gallus OX=9031 GN=AP3D1 PE=3 SV=2	1	3	3	3	3.9	3.9	3.9	101.23	887	887	0	24.662	8870.5	8845.6	7183.2	9091.9	9421.7	8971.1	8460.5	10114	6781.5	7863.4	8870.5	8845.6	7183.2	9091.9	9421.7	8971.1	8460.5	10114	6781.5	7863.4	5	5	5	5	5	5	5	5	5	5	48805000	6	EAAQEITQLMIER;LPQFVQSADLEVQER;NLQDLVR
A0A1D5PWD8	1	1	1	tr|A0A1D5PWD8|A0A1D5PWD8_CHICK Dihydrolipoamide acetyltransferase component of pyruvate dehydrogenase complex OS=Gallus gallus OX=9031 GN=DBT PE=3 SV=2	1	1	1	1	1.8	1.8	1.8	54.097	493	493	0.003866	1.3992	11510	13174	12937	11851	12798	11352	10883	12624	11889	11874	11510	13174	12937	11851	12798	11352	10883	12624	11889	11874	1	1	1	1	1	1	1	1	1	1	11805000	1	AEIIAPLSK
A0A1D5PWG1	3	3	3	tr|A0A1D5PWG1|A0A1D5PWG1_CHICK Uncharacterized protein OS=Gallus gallus OX=9031 GN=EWSR1 PE=4 SV=3	1	3	3	3	7.8	7.8	7.8	76.895	730	730	0	67.021	13594	13272	13211	12231	13644	14277	13104	13671	12354	13136	13594	13272	13211	12231	13644	14277	13104	13671	12354	13136	4	4	4	4	4	4	4	4	4	4	122340000	4	AGDWQCPNPGCGNQNFAWR;GDATVSYDDPSTAK;QDHPSSMNVYGQESGGFSGPGENR
A0A1D5PWG8	4	4	4	tr|A0A1D5PWG8|A0A1D5PWG8_CHICK Uncharacterized protein OS=Gallus gallus OX=9031 GN=PHPT1 PE=4 SV=1	1	4	4	4	37.6	37.6	37.6	13.83	125	125	0	12.215	26210	27459	26873	28898	29696	28779	24638	33546	26168	25919	26210	27459	26873	28898	29696	28779	24638	33546	26168	25919	5	5	5	5	5	5	5	5	5	5	250480000	5	AAAAAELQR;AAGASEPGK;AKYPDYEITWADEGY;GHGWAEYHADIYDR
Q5F334;A0A1D5PWK4	3;3	3;3	3;3	sp|Q5F334|LRC59_CHICK Leucine-rich repeat-containing protein 59 OS=Gallus gallus OX=9031 GN=LRRC59 PE=2 SV=1;tr|A0A1D5PWK4|A0A1D5PWK4_CHICK Leucine-rich repeat-containing protein 59 OS=Gallus gallus OX=9031 GN=LRRC59 PE=4 SV=2	2	3	3	3	9.7	9.7	9.7	38.665	339	339;361	0	47.349	8233.9	9469.6	6999.5	10861	9873.1	9708.6	8466.6	10990	7076.6	7070.4	8233.9	9469.6	6999.5	10861	9873.1	9708.6	8466.6	10990	7076.6	7070.4	4	4	4	4	4	4	4	4	4	4	309080000	5	LQQLPVDFGR;LVSLQHLDLLNNR;VIQSEQDRER
A0A1D5PWL1	2	2	2	tr|A0A1D5PWL1|A0A1D5PWL1_CHICK Uncharacterized protein OS=Gallus gallus OX=9031 GN=NOP2 PE=3 SV=2	1	2	2	2	5.4	5.4	5.4	60.559	536	536	0	46.166	11774	10228	10102	9573.5	12840	12478	10683	13089	11250	11378	11774	10228	10102	9573.5	12840	12478	10683	13089	11250	11378	3	3	3	3	3	3	3	3	3	3	136590000	3	LGVTNAVVSNCDGR;VLLDAPCSGTGVISK
A0A1D5PWN1	6	6	6	tr|A0A1D5PWN1|A0A1D5PWN1_CHICK Uncharacterized protein OS=Gallus gallus OX=9031 GN=GTPBP1 PE=4 SV=1	1	6	6	6	13	13	13	73.801	682	682	0	81.303	38452	36841	30563	33028	35392	46079	38378	38266	30924	28294	38452	36841	30563	33028	35392	46079	38378	38266	30924	28294	10	10	10	10	10	10	10	10	10	10	157990000	10	AVGTITK;LVMVSPTSEQYDSLLR;SMAEQIEADVILLR;TPEYLHIDQR;TSYREEEPAEFQIDDTYSVPGVGTVVSGTTLR;VGDNDFLEVR
P20785;A0A1D5PWN6	4;4	4;4	4;4	sp|P20785|CO6A1_CHICK Collagen alpha-1(VI) chain OS=Gallus gallus OX=9031 GN=COL6A1 PE=2 SV=1;tr|A0A1D5PWN6|A0A1D5PWN6_CHICK Collagen alpha-1(VI) chain OS=Gallus gallus OX=9031 GN=COL6A1 PE=4 SV=2	2	4	4	4	4.1	4.1	4.1	107.98	1019	1019;1019	0	14.596	28086	34914	26886	43420	31822	32812	29913	27499	24358	21932	28086	34914	26886	43420	31822	32812	29913	27499	24358	21932	7	7	7	7	7	7	7	7	7	7	197670000	7	FEPGESR;STNYDVAYGER;VLVFSDGNSQGITAR;VPDYTSLLR
A0A1D5PWP7	23	23	23	tr|A0A1D5PWP7|A0A1D5PWP7_CHICK Protein disulfide-isomerase A4 OS=Gallus gallus OX=9031 GN=PDIA4 PE=3 SV=1	1	23	23	23	37.8	37.8	37.8	72.678	641	641	0	323.31	334290	326490	308810	290270	335410	359600	301300	393890	339530	322410	334290	326490	308810	290270	335410	359600	301300	393890	339530	322410	58	58	58	58	58	58	58	58	58	58	5754500000	58	AAQELSK;DFPEYVFAVSDEEDYSSEIK;DLGLLESGEDVNVAILDEGGKK;EISDPNWTPPPEATLVLTQDNFDDVVK;ENDPPIPVAK;FDVSGYPTIK;FDVTGYPTLK;FEGGDRDLEHLSK;GKPYDYSGPR;GQPVDYDGSR;GQPVDYDGSRTEDAIVAK;IDATAATALASR;KYAMEPEEFDSDALR;LAPEYEK;LVVMQPEK;MYVLDLK;QFAPEYEK;QVQEFLK;TEDAIVAK;VDATAETELAK;VEGFPTIYFAPR;YAMEPEEFDSDALR;YSTSESEIK
A0A1D5PWU4	2	2	2	tr|A0A1D5PWU4|A0A1D5PWU4_CHICK Uncharacterized protein OS=Gallus gallus OX=9031 GN=ANKRD13A PE=4 SV=3	1	2	2	2	3.8	3.8	3.8	57.66	501	501	0	4.6115	11248	10301	8756.2	10141	11135	12608	11616	10136	7792.7	9590.3	11248	10301	8756.2	10141	11135	12608	11616	10136	7792.7	9590.3	2	2	2	2	2	2	2	2	2	2	81640000	2	ITFENVNSCR;SYHVQDDGR
A0A1D5PWV5	2	2	2	tr|A0A1D5PWV5|A0A1D5PWV5_CHICK Uncharacterized protein OS=Gallus gallus OX=9031 GN=UBL5 PE=4 SV=1	1	2	2	2	23.3	23.3	23.3	8.661	73	73	0.0011022	2.0238	10649	10934	8446.1	13313	12108	12764	11185	13372	9724.8	8158.2	10649	10934	8446.1	13313	12108	12764	11185	13372	9724.8	8158.2	2	2	2	2	2	2	2	2	2	2	89273000	2	CNTEDSIR;MIEVVCNDR
A0A1D5PWW3	2	2	2	tr|A0A1D5PWW3|A0A1D5PWW3_CHICK Uncharacterized protein OS=Gallus gallus OX=9031 GN=HSD17B7 PE=4 SV=1	1	2	2	2	6.3	6.3	6.3	37.356	332	332	0.0016151	1.8341	11981	13225	9857	12760	14102	12206	11634	11428	8964.3	9211.4	11981	13225	9857	12760	14102	12206	11634	11428	8964.3	9211.4	2	2	2	2	2	2	2	2	2	2	30929000	2	GQESYSSSK;YATDLTSVVLNR
A0A1D5PWX6	1	1	1	tr|A0A1D5PWX6|A0A1D5PWX6_CHICK Uncharacterized protein OS=Gallus gallus OX=9031 GN=VASH1 PE=4 SV=2	1	1	1	1	3.4	3.4	3.4	39.688	351	351	0.00028711	2.4672	3391.8	3299.7	3325.8	3670.8	4439.1	3776.1	3579.6	3877.7	2631.1	2897.6	3391.8	3299.7	3325.8	3670.8	4439.1	3776.1	3579.6	3877.7	2631.1	2897.6	1	1	1	1	1	1	1	1	1	1	35222000	1	GGLPVDEPTWER
A0A1D5PWZ8;E1BXT7	2;1	2;1	2;1	tr|A0A1D5PWZ8|A0A1D5PWZ8_CHICK Uncharacterized protein OS=Gallus gallus OX=9031 GN=ANKRD17 PE=4 SV=2;tr|E1BXT7|E1BXT7_CHICK Uncharacterized protein OS=Gallus gallus OX=9031 GN=ANKHD1 PE=4 SV=2	2	2	2	2	1.3	1.3	1.3	272.67	2593	2593;2549	0	20.158	2264.6	2203.6	2173.8	2326.5	3164.4	2434.2	2519.5	2760	1999	1915.4	2264.6	2203.6	2173.8	2326.5	3164.4	2434.2	2519.5	2760	1999	1915.4	2	2	2	2	2	2	2	2	2	2	12948000	2	LTSSVSCALDEAAAALTR;SLAEACSEGDVNAVR
Q5F486;A0A1D5PX02	1;1	1;1	1;1	sp|Q5F486|BAG5_CHICK BAG family molecular chaperone regulator 5 OS=Gallus gallus OX=9031 GN=BAG5 PE=2 SV=1;tr|A0A1D5PX02|A0A1D5PX02_CHICK BAG family molecular chaperone regulator 5 OS=Gallus gallus OX=9031 GN=BAG5 PE=4 SV=1	2	1	1	1	5.8	5.8	5.8	51.167	450	450;450	0	36.199	152.41	170.27	166.84	131.08	180.46	200.74	396.55	188.24	121.31	132.95	152.41	170.27	166.84	131.08	180.46	200.74	396.55	188.24	121.31	132.95	1	1	1	1	1	1	1	1	1	1	11712000	1	EITPFYQGGNCVNEEFEEGIQDVVLR
A0A1D5PX29	8	8	8	tr|A0A1D5PX29|A0A1D5PX29_CHICK Uncharacterized protein OS=Gallus gallus OX=9031 GN=UTRN PE=4 SV=2	1	8	8	8	2.5	2.5	2.5	405.05	3532	3532	0	51.336	58442	69224	62627	71739	75454	68651	60629	63018	52025	56604	58442	69224	62627	71739	75454	68651	60629	63018	52025	56604	8	8	8	8	8	8	8	8	8	8	182490000	8	AITAEVMDR;ALGNSEEAALLQHR;AQIEEVLQR;ELTYLVSLSPR;EVSGPTEMCDQR;GFLLTEK;LTSELDDVSLR;QVTMEDIREVETLPR
A0A1D5PX32;A0A1D5NVD4	7;6	6;5	6;5	tr|A0A1D5PX32|A0A1D5PX32_CHICK Uncharacterized protein OS=Gallus gallus OX=9031 GN=SRSF7L PE=4 SV=2;tr|A0A1D5NVD4|A0A1D5NVD4_CHICK Uncharacterized protein OS=Gallus gallus OX=9031 GN=SRSF7 PE=4 SV=1	2	7	6	6	28.4	28.4	28.4	28.751	250	250;238	0	50.871	40330	40511	41083	40173	42228	38881	40646	43233	41233	37460	40330	40511	41083	40173	42228	38881	40646	43233	41233	37460	8	8	8	8	8	8	8	8	8	8	864950000	11	GHYAYDCHR;NPPGFAFVEFEDPR;NPPGFAFVEFEDPRDAEDAVR;RPFDPNDR;RPFDPNDRCYECGEK;VEVSTGMPR;VYVGNLGTGAGKGELER
A0A1D5PX66	2	2	2	tr|A0A1D5PX66|A0A1D5PX66_CHICK Uncharacterized protein OS=Gallus gallus OX=9031 GN=INPP5A PE=4 SV=1	1	2	2	2	3.7	3.7	3.7	52.902	457	457	0.0031112	1.4849	13816	18024	15895	16554	17594	15663	14364	15926	13865	13554	13816	18024	15895	16554	17594	15663	14364	15926	13865	13554	2	2	2	2	2	2	2	2	2	2	28859000	2	AADTNEVVK;ALGYVLDR
A0A1D5PX68	2	2	2	tr|A0A1D5PX68|A0A1D5PX68_CHICK Uncharacterized protein OS=Gallus gallus OX=9031 GN=SLC25A1 PE=3 SV=1	1	2	2	2	6.8	6.8	6.8	33.907	310	310	0.00028977	2.537	6262.9	7051.2	6446.6	6411.1	6975.6	6759.6	5830.3	6722.8	6466.2	6376.4	6262.9	7051.2	6446.6	6411.1	6975.6	6759.6	5830.3	6722.8	6466.2	6376.4	2	2	2	2	2	2	2	2	2	2	24016000	2	GTYQGLTATVLK;YEGPLAFYK
Q5ZIG2;A0A1D5PX95	1;1	1;1	1;1	sp|Q5ZIG2|SLU7_CHICK Pre-mRNA-splicing factor SLU7 OS=Gallus gallus OX=9031 GN=SLU7 PE=2 SV=1;tr|A0A1D5PX95|A0A1D5PX95_CHICK Pre-mRNA-splicing factor SLU7 OS=Gallus gallus OX=9031 GN=SLU7 PE=4 SV=1	2	1	1	1	1.4	1.4	1.4	65.364	564	564;671	0.0016081	1.7981	10175	11469	10105	10468	13111	11901	11788	10142	7097.3	8361.3	10175	11469	10105	10468	13111	11901	11788	10142	7097.3	8361.3	1	1	1	1	1	1	1	1	1	1	134540000	1	ALNAEEAR
A0A1D5PX97	14	14	14	tr|A0A1D5PX97|A0A1D5PX97_CHICK Uncharacterized protein OS=Gallus gallus OX=9031 GN=PEPD PE=3 SV=2	1	14	14	14	34.8	34.8	34.8	55.121	497	497	0	209.8	100140	104740	91469	114910	119600	124850	119630	151780	129840	119140	100140	104740	91469	114910	119600	124850	119630	151780	129840	119140	26	26	26	26	26	26	26	26	26	26	1.4608e+09	26	AAAAGPSFWLGNETLK;AIYEAVLK;EYELESLFQHYCYTR;GNVDDMVK;GVNTDSGSISK;IDLPGLR;IEDDIAVTASGMELLTCVPR;ILHPEIAECR;NSVVLLQGGEETQR;SFGSLSNQK;TDMELEVLR;TVEEIEAFMAEGQGSAK;YAVDEVHYVNEIASVLASK;YCTDTGIVFR
Q5ZKL2;A0A1D5PXA1;E1BQG4	1;1;1	1;1;1	1;1;1	tr|Q5ZKL2|Q5ZKL2_CHICK G protein-coupled receptor kinase OS=Gallus gallus OX=9031 GN=GRK4 PE=2 SV=1;tr|A0A1D5PXA1|A0A1D5PXA1_CHICK G protein-coupled receptor kinase OS=Gallus gallus OX=9031 GN=GRK6 PE=3 SV=2;tr|E1BQG4|E1BQG4_CHICK G protein-coupled recepto	3	1	1	1	2.1	2.1	2.1	65.693	569	569;569;590	0	3.1081	5991.7	6344.7	4475.5	6934.1	7073.9	6585.3	5848.5	5204.6	3364.3	4234.6	5991.7	6344.7	4475.5	6934.1	7073.9	6585.3	5848.5	5204.6	3364.3	4234.6	1	1	1	1	1	1	1	1	1	1	21092000	1	GGFGEVCACQVR
A0A1D5PXA6	3	3	3	tr|A0A1D5PXA6|A0A1D5PXA6_CHICK Uncharacterized protein OS=Gallus gallus OX=9031 GN=SH3BGRL3 PE=4 SV=1	1	3	3	3	35.7	35.7	35.7	10.949	98	98	0	323.31	29951	44329	31311	58689	47515	35474	33587	47993	35302	25387	29951	44329	31311	58689	47515	35474	33587	47993	35302	25387	9	9	9	9	9	9	9	9	9	9	1.7006e+09	9	SQQSEVTR;VYSTSVTGSR;YELVDISQDNALREEMR
A0A1D5PXD8	5	2	0	tr|A0A1D5PXD8|A0A1D5PXD8_CHICK Uncharacterized protein OS=Gallus gallus OX=9031 GN=AGO1 PE=3 SV=1	1	5	2	0	8.8	4.2	0	97.231	857	857	0.00027663	2.0754	14713	13774	11846	15448	16694	16335	15400	15020	11203	12079	14713	13774	11846	15448	16694	16335	15400	15020	11203	12079	1	1	1	1	1	1	1	1	1	1	65778000	1	AVQVHQDTLR;HTYLPLEVCNIVAGQR;SAPDRQEEISR;YAQGADSVEPMFR
A0A1D5PXE3	4	4	0	tr|A0A1D5PXE3|A0A1D5PXE3_CHICK Histone deacetylase OS=Gallus gallus OX=9031 GN=HDAC2 PE=3 SV=1	1	4	4	0	10.4	10.4	0	55.617	489	489	0	66.198	41279	45599	44133	39349	44315	46588	38132	46514	39114	38776	41279	45599	44133	39349	44315	46588	38132	46514	39114	38776	7	7	7	7	7	7	7	7	7	7	353400000	7	ATAEEMTK;VMEMYQPSAVVLQCGADSLSGDR;YGEYFPGTGDLR;YHSDEYIK
[truncated: 3,110 more rows]
[truncated: 13 more columns]

## Sheet: Table S6
Table S6. Identification of protein groups from spleen tissues from the TMT-II experiment.
[truncated: 4,011 more rows]
[truncated: 13 more columns]

## Sheet: Table S7-1
Table S7. The selected differentially expressed proteins at different time points based on the quantitative proteomics
[truncated: 161 more rows]

[truncated: 12 more sheets: Table S7-2, Table S7-3, Table S7-4, Table S8, Table S9, Table S10, Table S11, Table S12, Table S13, Table S14, Table S15, Table S16]
